# Supplementary material for: Deciphering the Evolutionary History of Arowana Fishes (Teleostei, Osteoglossiformes, Osteoglossidae): Insight from Comparative Cytogenomics
Source: Int J Mol Sci. 2019 Sep 2;20(17):4296. doi: 10.3390/ijms20174296 (PMC6747201; doi:10.3390/ijms20174296)
Supplement: Supplementary file 1 [file ijms-20-04296-s001.zip]

Archive with 4 entries (3 files):
- ijms-583796 suppl/
- ijms-583796 suppl/S1_fig.tif
- ijms-583796 suppl/S2_fig.tif
- ijms-583796 suppl/table S1.xls
