# Supplementary material for: Deciphering the Evolutionary History of Arowana Fishes (Teleostei, Osteoglossiformes, Osteoglossidae): Insight from Comparative Cytogenomics
Source: Int J Mol Sci. 2019 Sep 2;20(17):4296. doi: 10.3390/ijms20174296 (PMC6747201; doi:10.3390/ijms20174296)
Supplement: Supplementary file 1 [file ijms-20-04296-s001.zip › ijms-583796 suppl/table S1.xls]

## Sheet: SuppTable 1
*	*	*	*	*	*	*	*	*	*	*	*	*	*	*	*	*	DChi17-3053	DChi17-3053	DChi17-3053	DChi17-3053	DChi17-3053	DChi17-3053
*	*	*	*	*	*	*	*	*	*	*	*	*	*	*	*	*	910017262005	910017262005	910017262005	910017262005	910017262005	910017262005
*	*	*	*	*	*	*	*	*	*	*	*	*	*	*	*	*	1	1	1	1	1	1
*	*	*	*	*	*	*	*	*	*	*	*	*	*	*	*	*	E	E	G	B	D	F
*	*	*	*	*	*	*	*	*	*	*	*	*	*	*	*	*	10	11	9	11	11	4
*	*	*	*	*	*	*	*	*	*	*	*	*	*	*	*	*	2	10	13	16	17	18
AlleleID	AlleleSequence	TrimmedSequence	SNP	SnpPosition	CallRate	OneRatioRef	OneRatioSnp	FreqHomRef	FreqHomSnp	FreqHets	PICRef	PICSnp	AvgPIC	AvgCountRef	AvgCountSnp	RepAvg	21502	21483	13056	22328	21560	13118
100434331|F|0-6:G>A-6:G>A	TGCAGAGGAGTATAGCCAATTCTATGTAACCCAAGCACTGATGTAGTTTGCATTTCAATTAAAAGTGGG	TGCAGAGGAGTATAGCCAATTCTATGTAACCCAAGCACTGATGTAGTTTGCATTTCAATTAAAAGTGGG	6:G>A	6	0.462264	0.020408	0.979592	0.020408	0.979592	0.000000	0.039983	0.039983	0.039983	37.00000	32.43860	1.000000	1	1	0	1	1	NA
100508279|F|0-22:A>G-22:A>G	TGCAGATCAAGAACGAGAGGACACGCTCGCTGCTCCTCTTCAACAACGTCACGGACAAACACTTTGGCA	TGCAGATCAAGAACGAGAGGACACGCTCGCTGCTCCTCTTCAACAACGTCACGGACAAACACTTTGGCA	22:A>G	22	0.490566	0.019231	0.980769	0.019231	0.980769	0.000000	0.037722	0.037722	0.037722	43.00000	23.04839	1.000000	1	1	0	1	1	1
100532054|F|0-36:T>C-36:T>C	TGCAGGAACTGAAGCGGAGGCGAGTGCTACCCAAACTAGGGAGCAGAGGGAGCATGAGATCGGAAGAGC	TGCAGGAACTGAAGCGGAGGCGAGTGCTACCCAAACTAGGGAGCAGAGGGAGCATG	36:T>C	36	0.462264	0.020408	0.979592	0.020408	0.979592	0.000000	0.039983	0.039983	0.039983	115.00000	70.92982	1.000000	1	1	0	1	1	NA
100549034|F|0-48:T>C-48:T>C	TGCAGCGGCCGGGAGGAAATTACACTCTCCTCTGTCTCGTAAATATCTTCCCAAGTCAGGGCTTCCCGC	TGCAGCGGCCGGGAGGAAATTACACTCTCCTCTGTCTCGTAAATATCTTCCCAAGTCAGGGCTTCCCGC	48:T>C	48	0.556604	0.016949	0.983051	0.016949	0.983051	0.000000	0.033324	0.033324	0.033324	48.00000	39.20000	1.000000	1	1	0	1	1	1
100549211|F|0-13:A>G-13:A>G	TGCAGGAGGAGGTACGTGCCAATGCCCGGCTGGGCGAGGAGGTGGAGGCCCTGGTGCTGGCTGTGTGCC	TGCAGGAGGAGGTACGTGCCAATGCCCGGCTGGGCGAGGAGGTGGAGGCCCTGGTGCTGGCTGTGTGCC	13:A>G	13	0.490566	0.019231	0.980769	0.019231	0.980769	0.000000	0.037722	0.037722	0.037722	40.00000	20.88710	1.000000	1	1	0	1	1	1
100565668|F|0-6:A>C-6:A>C	TGCAGAACTGACTGCACCTCCGCATGAGATCGGAAGAGCGGTTCAGCAGGAATGCCGAGACCGATCTCG	TGCAGAACTGACTGCACCTCCGCATG	6:A>C	6	0.462264	0.020408	0.979592	0.020408	0.979592	0.000000	0.039983	0.039983	0.039983	137.00000	53.14035	1.000000	1	1	1	1	1	NA
100567428|F|0-43:G>C-43:G>C	TGCAGCTTCATTTTTCTCCCTAACAGCTTCTTGCCTGCTTTCTGTATCCTGTGACGCGTTACGCTAATT	TGCAGCTTCATTTTTCTCCCTAACAGCTTCTTGCCTGCTTTCTGTATCCTGTGACGCGTTACGCTAATT	43:G>C	43	0.811321	0.011628	0.988372	0.011628	0.988372	0.000000	0.022985	0.022985	0.022985	24.00000	21.00870	1.000000	1	1	1	1	1	NA
100573364|F|0-5:C>A-5:C>A	TGCAGCGAGAGGCAGTTGGGTTTCTCGCGGTCCTCGTACGAGCACACGGGCACGATGGTCTGGCGCCGG	TGCAGCGAGAGGCAGTTGGGTTTCTCGCGGTCCTCGTACGAGCACACGGGCACGATGGTCTGGCGCCGG	5:C>A	5	0.509434	0.981481	0.018519	0.981481	0.018519	0.000000	0.036351	0.036351	0.036351	14.58824	10.00000	1.000000	0	0	0	0	0	NA
100573512|F|0-23:A>G-23:A>G	TGCAGGGATTGTAATCTGGGTGCAGATAATTAGTGACTGAGTTATATGTGAACCTTCTTGGCCCAATTT	TGCAGGGATTGTAATCTGGGTGCAGATAATTAGTGACTGAGTTATATGTGAACCTTCTTGGCCCAATTT	23:A>G	23	0.471698	0.020000	0.980000	0.020000	0.980000	0.000000	0.039200	0.039200	0.039200	23.00000	14.28125	1.000000	1	NA	0	1	1	NA
100580588|F|0-19:T>C-19:T>C	TGCAGCAGAGCCCACAGTTTCTAGCCAGCATGAGATCGGAAGAGCGGTTCAGCAGGAATGCCGAGACCG	TGCAGCAGAGCCCACAGTTTCTAGCCAGCATG	19:T>C	19	0.462264	0.979592	0.020408	0.979592	0.020408	0.000000	0.039983	0.039983	0.039983	171.68421	145.00000	1.000000	0	0	1	0	0	NA
100580653|F|0-5:T>C-5:T>C	TGCAGTCAGCAGCCCGTTCCTGAGAGGCTCCGGATCCGAGTGAGCCGGATCAGCATGAGATCGGAAGAG	TGCAGTCAGCAGCCCGTTCCTGAGAGGCTCCGGATCCGAGTGAGCCGGATCAGCATG	5:T>C	5	0.471698	0.020000	0.980000	0.020000	0.980000	0.000000	0.039200	0.039200	0.039200	103.00000	93.77586	1.000000	1	1	0	1	1	NA
100588255|F|0-24:T>G-24:T>G	TGCAGGGTGACCAGGGCAGGGTCTTATTAAGTTGCACAAAGAGGGGGGCCATCATGTGGTGCTGGTCCA	TGCAGGGTGACCAGGGCAGGGTCTTATTAAGTTGCACAAAGAGGGGGGCCATCATGTGGTGCTGGTCCA	24:T>G	24	0.518868	0.018182	0.981818	0.018182	0.981818	0.000000	0.035702	0.035702	0.035702	23.00000	17.56338	1.000000	1	NA	0	1	1	1
100588303|F|0-7:C>G-7:C>G	TGCAGTCCACCCCACTGAAGTAGGAGCTGGACGCAGTAGGATAACCCTGGCTATAGCCGGGGGTCTGGT	TGCAGTCCACCCCACTGAAGTAGGAGCTGGACGCAGTAGGATAACCCTGGCTATAGCCGGGGGTCTGGT	7:C>G	7	0.518868	0.018182	0.981818	0.018182	0.981818	0.000000	0.035702	0.035702	0.035702	29.00000	13.08696	1.000000	1	1	0	1	1	NA
100592912|F|0-13:G>C-13:G>C	TGCAGCGCTTCCAGATGAAGAGCATGAACGAGCGTGGCCTTCACAGCTGGCATGAGATCGGAAGAGCGG	TGCAGCGCTTCCAGATGAAGAGCATGAACGAGCGTGGCCTTCACAGCTGGCATG	13:G>C	13	0.443396	0.978723	0.021277	0.978723	0.021277	0.000000	0.041648	0.041648	0.041648	98.07018	22.00000	1.000000	0	NA	NA	0	0	NA
100593053|F|0-6:A>G-6:A>G	TGCAGGAGGGCAAGGGATTCAGCATAGATCGGAAGAGCGGTTCAGCAGGAATGCCGAGACCGATCTCGT	TGCAGGAGGGCAAGGGATTCACATG	6:A>G	6	0.679245	0.013889	0.986111	0.013889	0.986111	0.000000	0.027392	0.027392	0.027392	3.00000	2.97590	1.000000	1	1	1	1	1	NA
100594671|F|0-10:G>A-10:G>A	TGCAGGATGAGTCCAACAGCATGAGATCGGAAGAGCGGTTCAGCAGGAATGCCGAGACCGATCTCGTAT	TGCAGGATGAGTCCAACAGCATG	10:G>A	10	0.509434	0.981481	0.018519	0.981481	0.018519	0.000000	0.036351	0.036351	0.036351	225.89062	73.00000	1.000000	0	0	0	0	0	NA
100600521|F|0-10:G>C-10:G>C	TGCAGGATCAGACTGTGGCTCCAGCATAGATCGGAAGAGCGGTTCAGCAGGAATGCCGAGACCGATCTC	TGCAGGATCAGACTGTGGCTCCACATG	10:G>C	10	0.490566	0.980769	0.019231	0.980769	0.019231	0.000000	0.037722	0.037722	0.037722	7.20968	3.00000	1.000000	0	0	1	0	0	0
100604785|F|0-41:C>T-41:C>T	TGCAGGTCTCGCGTGAGCTTCCCTCTGTCTCTAAAACAGCCCAGAGAGTGCATGAGATCGGAAGAGCGG	TGCAGGTCTCGCGTGAGCTTCCCTCTGTCTCTAAAACAGCCCAGAGAGTGCATG	41:C>T	41	0.726415	0.987013	0.012987	0.987013	0.012987	0.000000	0.025637	0.025637	0.025637	100.81818	93.00000	1.000000	0	0	1	0	0	0
100608839|F|0-5:A>G-5:A>G	TGCAGACACATGTGCTTTGGTTTCCAGCAATGCATGAGATCGGAAGAGCGGTTCAGCAGGAATGCCGAG	TGCAGACACATGTGCTTTGGTTTCCAGCAATGCATG	5:A>G	5	0.462264	0.020408	0.979592	0.020408	0.979592	0.000000	0.039983	0.039983	0.039983	192.00000	186.61404	1.000000	1	1	0	1	1	NA
100609602|F|0-29:A>G-29:A>G	TGCAGTGCGAGCACCACCCGGCCTGGTACAGCGACACCCTCAAGCAGAAGACCAGCTGGACGTGCCTGC	TGCAGTGCGAGCACCACCCGGCCTGGTACAGCGACACCCTCAAGCAGAAGACCAGCTGGACGTGCCTGC	29:A>G	29	0.783019	0.987952	0.012048	0.987952	0.012048	0.000000	0.023806	0.023806	0.023806	34.08824	9.00000	1.000000	0	0	0	0	0	NA
100612463|F|0-11:A>G-11:A>G	TGCAGGCTGCCAGAGGAGAGCCGCATGAGATCGGAAGAGCGGTTCAGCAGGAATGCCGAGACCGATCTC	TGCAGGCTGCCAGAGGAGAGCCGCATG	11:A>G	11	0.679245	0.986111	0.013889	0.986111	0.013889	0.000000	0.027392	0.027392	0.027392	102.23913	77.00000	1.000000	0	0	0	0	0	0
100613470|F|0-7:T>C-7:T>C	TGCAGTCTAGGCCAGTAAAGTAGGAGGAGGAGCTAGCATAGCTCTGGCTGTAGGCAGGAGCCTGGGTGT	TGCAGTCTAGGCCAGTAAAGTAGGAGGAGGAGCTAGCATAGCTCTGGCTGTAGGCAGGAGCCTGGGTGT	7:T>C	7	0.594340	0.015873	0.984127	0.015873	0.984127	0.000000	0.031242	0.031242	0.031242	29.50000	26.18667	1.000000	1	1	1	1	1	NA
100614929|F|0-14:A>G-14:A>G	TGCAGCTCGGGCATACCGGAGCCCAGCATCATGGAGAACAGGTTGATGAACAGGTTGGCATGAGATCGG	TGCAGCTCGGGCATACCGGAGCCCAGCATCATGGAGAACAGGTTGATGAACAGGTTGGCATG	14:A>G	14	0.622642	0.015152	0.984848	0.015152	0.984848	0.000000	0.029844	0.029844	0.029844	72.00000	52.82353	1.000000	1	1	1	1	1	NA
100615887|F|0-5:C>T-5:C>T	TGCAGCTGTACAAGCTACGCATGAGATCGGAAGAGCGGTTCAGCAGGAATGCCGAGACCGATCTCGTAT	TGCAGCTGTACAAGCTACGCATG	5:C>T	5	0.830189	0.988636	0.022727	0.977273	0.011364	0.011364	0.022469	0.044421	0.033445	105.38596	57.66667	1.000000	0	0	0	0	0	0
100617196|F|0-55:A>G-55:A>G	TGCAGGTTCCAGGAGATGTGCTACAAGGCCTACCTGGCCATCCGCCAGCACGCCAACCTGTTCATCAAC	TGCAGGTTCCAGGAGATGTGCTACAAGGCCTACCTGGCCATCCGCCAGCACGCCAACCTGTTCATCAAC	55:A>G	55	0.490566	0.019231	0.980769	0.019231	0.980769	0.000000	0.037722	0.037722	0.037722	12.00000	7.66154	1.000000	1	1	NA	1	1	NA
100617206|F|0-18:C>A-18:C>A	TGCAGCAGTGCAAAGAGGCCGGATGCCACCCACACAGCCACACCACGGCCAGTTCGCCTTGACAAACGG	TGCAGCAGTGCAAAGAGGCCGGATGCCACCCACACAGCCACACCACGGCCAGTTCGCCTTGACAAACGG	18:C>A	18	0.943396	0.010000	0.990000	0.010000	0.990000	0.000000	0.019800	0.019800	0.019800	5.00000	4.89764	1.000000	1	1	1	1	1	1
100618787|F|0-16:G>C-16:G>C	TGCAGGGTGGGAAGGAGTTCAGCATGAGATCGGAAGAGCGGTTCAGCAGGAATGCCGAGACCGATCTCG	TGCAGGGTGGGAAGGAGTTCAGCATG	16:G>C	16	0.820755	0.022989	0.977011	0.022989	0.977011	0.000000	0.044920	0.044920	0.044920	260.00000	163.60360	1.000000	1	1	1	1	1	NA
100619366|F|0-49:A>G-49:A>G	TGCAGATGTTCACAGTGCAGGAGGTGGCCGAGTTTGTCAGGGGCACACTAGGAAGCATGAGATCGGAAG	TGCAGATGTTCACAGTGCAGGAGGTGGCCGAGTTTGTCAGGGGCACACTAGGAAGCATG	49:A>G	49	0.849057	0.022222	0.977778	0.022222	0.977778	0.000000	0.043457	0.043457	0.043457	87.25000	70.51724	1.000000	1	1	1	1	1	1
100620166|F|0-41:C>T-41:C>T	TGCAGCACCAGCCACTGCCTGTTAGTGCCCTCAGGTTTTCTCACCGCCTCGCTTGCATGAGATCGGAAG	TGCAGCACCAGCCACTGCCTGTTAGTGCCCTCAGGTTTTCTCACCGCCTCGCTTGCATG	41:C>T	41	0.660377	0.985714	0.014286	0.985714	0.014286	0.000000	0.028163	0.028163	0.028163	79.30952	57.00000	1.000000	0	0	0	0	0	NA
100620459|F|0-17:C>G-17:C>G	TGCAGGTCTGTGTGTGTCTGTGCATGAGATCGGAAGAGCGGTTCAGCAGGAATGCCGAGACCGATCTCG	TGCAGGTCTGTGTGTGTCTGTGCATG	17:C>G	17	0.500000	0.018868	0.981132	0.018868	0.981132	0.000000	0.037024	0.037024	0.037024	129.00000	115.25424	1.000000	1	1	1	NA	1	NA
100621176|F|0-12:A>C-12:A>C	TGCAGGGGGCCCAGCAGCATAGATCGGAAGAGCGGTTCAGCAGGAATGCCGAGACCGATCTCGTATGCC	TGCAGGGGGCCCAGCACATG	12:A>C	12	0.669811	0.014085	0.985915	0.014085	0.985915	0.000000	0.027772	0.027772	0.027772	4.50000	3.75862	1.000000	1	1	1	1	1	1
100621458|F|0-16:G>A-16:G>A	TGCAGCCCACGTCTGAGTGCGGCGACCGCATGACCAGGAACTCGTGCAGGTCGCCCTGGTTGAGGAACT	TGCAGCCCACGTCTGAGTGCGGCGACCGCATGACCAGGAACTCGTGCAGGTCGCCCTGGTTGAGGAACT	16:G>A	16	0.632075	0.985075	0.014925	0.985075	0.014925	0.000000	0.029405	0.029405	0.029405	46.64198	26.00000	1.000000	0	0	0	0	0	NA
100621955|F|0-7:C>T-7:C>T	TGCAGTGCCTGTACAGTGTGCATGAGATCGGAAGAGCGGTTCAGCAGGAATGCCGAGACCGATCTCGTA	TGCAGTGCCTGTACAGTGTGCATG	7:C>T	7	0.584906	0.032258	0.983871	0.016129	0.967742	0.016129	0.062435	0.031738	0.047086	230.33333	203.13333	1.000000	1	1	1	1	1	1
100623346|F|0-20:T>A-20:T>A	TGCAGTTCATGTACTACGGCTCGCTGGAGCTGAGCATGAGATCGGAAGAGCGGTTCAGCAGGAATGCCG	TGCAGTTCATGTACTACGGCTCGCTGGAGCTGAGCATG	20:T>A	20	0.811321	0.023256	0.976744	0.023256	0.976744	0.000000	0.045430	0.045430	0.045430	235.50000	165.51327	1.000000	1	1	1	1	1	1
100624000|F|0-10:A>C-10:A>C	TGCAGTGCACAACGATGGGCGGATTCAAGCTCCGCGACGTGTCCAGCATGAGATCGGAAGAGCGGTTCA	TGCAGTGCACAACGATGGGCGGATTCAAGCTCCGCGACGTGTCCAGCATG	10:A>C	10	0.952830	0.019802	0.980198	0.019802	0.980198	0.000000	0.038820	0.038820	0.038820	158.25000	130.70866	1.000000	1	1	1	1	1	1
100625621|F|0-7:G>T-7:G>T	TGCAGTTGATGATTATGTCCTCTGGCCGGATCCGCCTCTTCAGCATGAGATCGGAAGAGCGGTTCAGCA	TGCAGTTGATGATTATGTCCTCTGGCCGGATCCGCCTCTTCAGCATG	7:G>T	7	0.726415	0.987013	0.012987	0.987013	0.012987	0.000000	0.025637	0.025637	0.025637	124.09474	66.50000	1.000000	0	0	0	0	0	0
100627925|F|0-23:T>C-23:T>C	TGCAGTATGTGCGTGCGTGTGTGTGTGTGCGTGCATGAGATCGGAAGAGCGGTTCAGCAGGAATGCCGA	TGCAGTATGTGCGTGCGTGTGTGTGTGTGCGTGCATG	23:T>C	23	0.424528	0.977778	0.022222	0.977778	0.022222	0.000000	0.043457	0.043457	0.043457	55.31034	13.00000	1.000000	0	NA	0	0	NA	0
100628552|F|0-10:C>G-10:C>G	TGCAGTGCTTCAGTGAGTGTGTGTGTGCATGAGATCGGAAGAGCGGTTCAGCAGGAATGCCGAGACCGA	TGCAGTGCTTCAGTGAGTGTGTGTGTGCATG	10:C>G	10	0.528302	0.017857	0.982143	0.017857	0.982143	0.000000	0.035077	0.035077	0.035077	204.50000	38.08451	1.000000	1	NA	1	1	NA	1
100628553|F|0-18:C>G-18:C>G	TGCAGTGAATATGTGTGGCTGTGTGTGCATGAGATCGGAAGAGCGGTTCAGCAGGAATGCCGAGACCGA	TGCAGTGAATATGTGTGGCTGTGTGTGCATG	18:C>G	18	0.518868	0.018182	0.981818	0.018182	0.981818	0.000000	0.035702	0.035702	0.035702	196.00000	45.58571	1.000000	1	NA	1	1	NA	1
18736808|F|0-18:T>G-18:T>G	TGCAGAACCCTTAACATTTGTGCATGAGATCGGAAGAGCGGTTCAGCAGGAATGCCGAGACCGATCTCG	TGCAGAACCCTTAACATTTGTGCATG	18:T>G	18	0.556604	0.050847	0.949153	0.050847	0.949153	0.000000	0.096524	0.096524	0.096524	60.00000	233.48649	1.000000	1	NA	NA	1	1	1
18738962|F|0-6:G>A-6:G>A	TGCAGTGGCGCAGGGGCTGCGCAGCGACACCCTCAGAGTACCCAGGCATGAGATCGGAAGAGCGGTTCA	TGCAGTGGCGCAGGGGCTGCGCAGCGACACCCTCAGAGTACCCAGGCATG	6:G>A	6	0.452830	0.062500	0.937500	0.062500	0.937500	0.000000	0.117188	0.117188	0.117188	33.50000	77.64815	1.000000	1	NA	NA	1	1	NA
18739055|F|0-8:T>G-8:T>G	TGCAGTGTTCCTGTGTACAGCATGAGATCGGAAGAGCGGTTCAGCAGGAATGCCGAGACCGATCTCGTA	TGCAGTGTTCCTGTGTACAGCATG	8:T>G	8	0.462264	0.122449	0.877551	0.122449	0.877551	0.000000	0.214910	0.214910	0.214910	100.25000	176.80702	1.000000	1	1	1	1	NA	NA
18739145|F|0-11:T>G-11:T>G	TGCAGTTCTGCTAAAAGCATGAGATCGGAAGAGCGGTTCAGCAGGAATGCCGAGACCGATCTCGTATGC	TGCAGTTCTGCTAAAAGCATG	11:T>G	11	0.452830	0.833333	0.166667	0.833333	0.166667	0.000000	0.277778	0.277778	0.277778	75.48980	40.20000	1.000000	0	NA	NA	NA	0	NA
18739398|F|0-48:C>T-48:C>T	TGCAGCTATCTTAAACACCTTGAAAAGCAAAATAAACCTGCAATAAGTCACAAATTGGCCATTAAAAAG	TGCAGCTATCTTAAACACCTTGAAAAGCAAAATAAACCTGCAATAAGTCACAAATTGGCCATTAAAAAG	48:C>T	48	0.471698	0.140000	0.860000	0.140000	0.860000	0.000000	0.240800	0.240800	0.240800	6.07692	2.50000	1.000000	1	1	NA	1	1	NA
18739446|F|0-38:C>T-38:C>T	TGCAGGGGTACCTCTGAAGATGAGATGTGTAATTTTTACATCATGTACTACATGGACAGCAAGCATGAG	TGCAGGGGTACCTCTGAAGATGAGATGTGTAATTTTTACATCATGTACTACATGGACAGCAAGCATGAG	38:C>T	38	0.509434	0.314815	0.685185	0.314815	0.685185	0.000000	0.431413	0.431413	0.431413	55.69565	42.21739	1.000000	0	0	0	1	1	NA
18739673|F|0-14:G>A-14:G>A	TGCAGACAGGGATAGTCTGACAATGGGGACGAGAAGAGCTGACAGAGGGTTTTGATTTGCTAGACTGGC	TGCAGACAGGGATAGTCTGACAATGGGGACGAGAAGAGCTGACAGAGGGTTTTGATTTGCTAGACTGGC	14:G>A	14	0.509434	0.129630	0.870370	0.129630	0.870370	0.000000	0.225652	0.225652	0.225652	18.61538	20.92857	1.000000	1	1	1	1	1	NA
18739744|F|0-10:G>A-10:G>A	TGCAGATCTTGATGAAGCCAGCCATGAGCATGATGAGAGCGATGCCCATCAACAGCACAGCCCACCAGT	TGCAGATCTTGATGAAGCCAGCCATGAGCATGATGAGAGCGATGCCCATCAACAGCACAGCCCACCAGT	10:G>A	10	0.509434	0.148148	0.870370	0.129630	0.851852	0.018519	0.252401	0.225652	0.239026	53.21429	7.51786	0.966667	1	1	1	2	1	NA
18739912|F|0-14:A>T-14:A>T	TGCAGCTCCTTGCCAGCTTGTGGGTCTTGCTCGTGGTCATGCCGCAGACAGGAATTAAAGATGAAGAGC	TGCAGCTCCTTGCCAGCTTGTGGGTCTTGCTCGTGGTCATGCCGCAGACAGGAATTAAAGATGAAGAGC	14:A>T	14	0.509434	0.314815	0.685185	0.314815	0.685185	0.000000	0.431413	0.431413	0.431413	19.65217	15.84783	1.000000	0	0	0	1	1	NA
18739985|F|0-59:A>G-59:A>G	TGCAGGCAATTAGAATTGCAGAACTCTGCCAATGAGGGCCCCTTTAAAGCACACAGGTCATCTGAGGAC	TGCAGGCAATTAGAATTGCAGAACTCTGCCAATGAGGGCCCCTTTAAAGCACACAGGTCATCTGAGGAC	59:A>G	59	0.556604	0.118644	0.881356	0.118644	0.881356	0.000000	0.209135	0.209135	0.209135	37.38462	10.15873	1.000000	1	1	1	1	1	1
18740049|F|0-17:G>A-17:G>A	TGCAGGTAACTGTGGGAGGTCGTGTCTTTGCGCACCACCACTAAGGCACAGATGACCACCTCGATGCCC	TGCAGGTAACTGTGGGAGGTCGTGTCTTTGCGCACCACCACTAAGGCACAGATGACCACCTCGATGCCC	17:G>A	17	0.556604	0.915254	0.084746	0.915254	0.084746	0.000000	0.155128	0.155128	0.155128	37.70423	59.60000	1.000000	1	0	0	0	0	0
18740073|F|0-32:T>C-32:T>C	TGCAGGTGCACGCGGAAGTTCATGTCCTCCACTGAGTGGACAACAATGTTGATGAACTGCATGAGATCG	TGCAGGTGCACGCGGAAGTTCATGTCCTCCACTGAGTGGACAACAATGTTGATGAACTGCATG	32:T>C	32	0.877358	0.225806	0.838710	0.161290	0.774194	0.064516	0.349636	0.270552	0.310094	76.69697	137.16162	0.983871	1	2	2	2	1	NA
18740318|F|0-22:C>T-22:C>T	TGCAGAAAAAAGGCCCCCTGGGCTGGATCAGGAGAGGCATTCAATTACACCATGGAGAGGGTGCATGTT	TGCAGAAAAAAGGCCCCCTGGGCTGGATCAGGAGAGGCATTCAATTACACCATGGAGAGGGTGCATGTT	22:C>T	22	0.509434	0.314815	0.685185	0.314815	0.685185	0.000000	0.431413	0.431413	0.431413	32.73913	31.32609	1.000000	0	0	0	1	1	NA
18740718|F|0-21:G>A-21:G>A	TGCAGAAATCGCTTGTCGAGGGGAACGAGTCCGAGATAACTATCAGAAGCAGCAGGGCTATGCCGCATG	TGCAGAAATCGCTTGTCGAGGGGAACGAGTCCGAGATAACTATCAGAAGCAGCAGGGCTATGCCGCATG	21:G>A	21	0.650943	0.782609	0.217391	0.782609	0.217391	0.000000	0.340265	0.340265	0.340265	45.11594	23.90000	1.000000	0	0	0	0	0	NA
18740930|F|0-28:T>C-28:T>C	TGCAGAACCACCTCATGAAGCACCAAAATGTCCGACCCTTTGTCTGCTCAGAATGTGGTATGGAATTTG	TGCAGAACCACCTCATGAAGCACCAAAATGTCCGACCCTTTGTCTGCTCAGAATGTGGTATGGAATTTG	28:T>C	28	0.509434	0.129630	0.870370	0.129630	0.870370	0.000000	0.225652	0.225652	0.225652	25.92308	26.92857	1.000000	1	1	1	1	1	NA
18740977|F|0-19:A>G-19:A>G	TGCAGAACGAGCGCTCGGAACGCATCAGAACCCTGCTGGAACGCCAGGCCCGTGAGATTGAGGCCTTTG	TGCAGAACGAGCGCTCGGAACGCATCAGAACCCTGCTGGAACGCCAGGCCCGTGAGATTGAGGCCTTTG	19:A>G	19	0.509434	0.129630	0.870370	0.129630	0.870370	0.000000	0.225652	0.225652	0.225652	22.92308	23.57143	1.000000	1	1	1	1	1	NA
18741924|F|0-7:A>G-7:A>G	TGCAGACAGGGAGTACAGCAATGTAAATGCAGTTAGCATTGATTTTCCTTAGCTTTACAGTGCCTTTGC	TGCAGACAGGGAGTACAGCAATGTAAATGCAGTTAGCATTGATTTTCCTTAGCTTTACAGTGCCTTTGC	7:A>G	7	0.509434	0.314815	0.685185	0.314815	0.685185	0.000000	0.431413	0.431413	0.431413	6.95652	6.04348	1.000000	0	0	0	1	1	NA
18741940|F|0-5:A>G-5:A>G	TGCAGACAGTCTGCATTAAGCAGGTCCTGGCACTTCTCGTGACACTTGACCCCACACTCGGTGCAGCGC	TGCAGACAGTCTGCATTAAGCAGGTCCTGGCACTTCTCGTGACACTTGACCCCACACTCGGTGCAGCGC	5:A>G	5	0.415094	0.363636	0.636364	0.363636	0.636364	0.000000	0.462810	0.462810	0.462810	19.45833	22.94595	1.000000	1	NA	NA	NA	NA	NA
18742266|F|0-13:A>G-13:A>G	TGCAGACGATGACAATGACCACAACAGCGATGAGGAAGACGAGGCCGGCCGCGGCGGAGCCGATGATGA	TGCAGACGATGACAATGACCACAACAGCGATGAGGAAGACGAGGCCGGCCGCGGCGGAGCCGATGATGA	13:A>G	13	0.518868	0.127273	0.872727	0.127273	0.872727	0.000000	0.222149	0.222149	0.222149	33.46154	39.38596	1.000000	1	1	1	1	1	NA
18742341|F|0-24:T>C-24:T>C	TGCAGACGTTATGTCATGGTGTCATGGCCCACTGAAAAGTAACAGTAGCCCTCATCTCCATGAGCACAC	TGCAGACGTTATGTCATGGTGTCATGGCCCACTGAAAAGTAACAGTAGCCCTCATCTCCATGAGCACAC	24:T>C	24	0.509434	0.129630	0.870370	0.129630	0.870370	0.000000	0.225652	0.225652	0.225652	32.23077	31.64286	1.000000	1	1	1	1	1	NA
18743011|F|0-31:T>C-31:T>C	TGCAGAGCGAGGAGGAGTTCATAGAGCACTGTCAGATGCATCCAGACTTGAGGAATTCATTGACGGGCT	TGCAGAGCGAGGAGGAGTTCATAGAGCACTGTCAGATGCATCCAGACTTGAGGAATTCATTGACGGGCT	31:T>C	31	0.528302	0.125000	0.875000	0.125000	0.875000	0.000000	0.218750	0.218750	0.218750	29.30769	39.67241	1.000000	1	1	1	1	1	NA
18743696|F|0-10:T>C-10:T>C	TGCAGATACTTACGGGTAGCCCAGCTCCATAAAGTTGTTCCAGGTCTGCTTAAGGACCATGATGATACC	TGCAGATACTTACGGGTAGCCCAGCTCCATAAAGTTGTTCCAGGTCTGCTTAAGGACCATGATGATACC	10:T>C	10	0.509434	0.129630	0.870370	0.129630	0.870370	0.000000	0.225652	0.225652	0.225652	44.61538	41.94643	1.000000	1	1	1	1	1	NA
18744061|F|0-16:A>G-16:A>G	TGCAGATGCTGCACTCATAGGGCTTGATGCCGGTGTGGATCTTCATGTGGCCCACCAAATGGTGCTTCA	TGCAGATGCTGCACTCATAGGGCTTGATGCCGGTGTGGATCTTCATGTGGCCCACCAAATGGTGCTTCA	16:A>G	16	0.509434	0.222222	0.777778	0.222222	0.777778	0.000000	0.345679	0.345679	0.345679	8.05556	7.50980	1.000000	0	1	1	1	1	NA
18744240|F|0-17:G>A-17:G>A	TGCAGATGTTAAAAGCTGCTTTAGTGAGGACAGCTGAGCTGTGAAGGAATATCAATTAGTGCCCAATTC	TGCAGATGTTAAAAGCTGCTTTAGTGAGGACAGCTGAGCTGTGAAGGAATATCAATTAGTGCCCAATTC	17:G>A	17	0.509434	0.129630	0.870370	0.129630	0.870370	0.000000	0.225652	0.225652	0.225652	18.69231	17.64286	1.000000	1	1	1	1	1	NA
18745248|F|0-13:A>G-13:A>G	TGCAGCAGAAGCAAGACACGGGAGATGCTGAGTACCATGACCATGCCATCTTCCTCACGCGCCAGGAGT	TGCAGCAGAAGCAAGACACGGGAGATGCTGAGTACCATGACCATGCCATCTTCCTCACGCGCCAGGAGT	13:A>G	13	0.500000	0.132075	0.867925	0.132075	0.867925	0.000000	0.229263	0.229263	0.229263	40.61538	41.72727	1.000000	1	1	1	1	1	NA
18745424|F|0-19:T>C-19:T>C	TGCAGCAGCATCAGGATCCTGTCCAAATGAAAAAAGTATGAAAAATGCATAGTTTGGTGTCACTCATTG	TGCAGCAGCATCAGGATCCTGTCCAAATGAAAAAAGTATGAAAAATGCATAGTTTGGTGTCACTCATTG	19:T>C	19	0.584906	0.225806	0.774194	0.225806	0.774194	0.000000	0.349636	0.349636	0.349636	26.20833	27.17544	1.000000	1	1	1	1	1	0
18746427|F|0-12:A>T-12:A>T	TGCAGCCATCCCATTAGCCATTACTGCACTTACACTAGTTCAGATAATCTGCTGTTATTCATTACTGCC	TGCAGCCATCCCATTAGCCATTACTGCACTTACACTAGTTCAGATAATCTGCTGTTATTCATTACTGCC	12:A>T	12	0.556604	0.728814	0.288136	0.711864	0.271186	0.016949	0.395289	0.410227	0.402758	23.08333	23.41176	1.000000	0	0	0	0	1	0
18746536|F|0-10:A>G-10:A>G	TGCAGCCCACATCGGAGTGTGGCGACCGCATGATGAGGAACTCGTGCAGGTCACCCTGGGCGAGGAACT	TGCAGCCCACATCGGAGTGTGGCGACCGCATGATGAGGAACTCGTGCAGGTCACCCTGGGCGAGGAACT	10:A>G	10	0.679245	0.236111	0.763889	0.236111	0.763889	0.000000	0.360725	0.360725	0.360725	40.88889	46.67164	1.000000	1	NA	NA	1	1	NA
18746851|F|0-31:G>T-31:G>T	TGCAGCCGTGCTTGTTGCAGGTCATACAGGCGCCGGTAGCAGCTTTACTCTCACGGCCCTGGTCTTCAC	TGCAGCCGTGCTTGTTGCAGGTCATACAGGCGCCGGTAGCAGCTTTACTCTCACGGCCCTGGTCTTCAC	31:G>T	31	0.433962	0.152174	0.847826	0.152174	0.847826	0.000000	0.258034	0.258034	0.258034	21.92308	2.61702	1.000000	1	1	1	1	1	NA
18747225|F|0-38:G>C-38:G>C	TGCAGCGAGAGGCAGTTGGGCTTCTCGCGGTCCTCATAGGAGCACACGGGCACAATGGTCTGGCGCCGG	TGCAGCGAGAGGCAGTTGGGCTTCTCGCGGTCCTCATAGGAGCACACGGGCACAATGGTCTGGCGCCGG	38:G>C	38	0.509434	0.129630	0.870370	0.129630	0.870370	0.000000	0.225652	0.225652	0.225652	12.53846	14.98214	1.000000	1	1	1	1	1	NA
18747463|F|0-13:G>T-13:G>T	TGCAGCGGCAACGGGAGGAGGAGTACCAGACCCGCTATCGCAGTGACCCCAACCTGGCCCGCTACCCGG	TGCAGCGGCAACGGGAGGAGGAGTACCAGACCCGCTATCGCAGTGACCCCAACCTGGCCCGCTACCCGG	13:G>T	13	0.556604	0.118644	0.881356	0.118644	0.881356	0.000000	0.209135	0.209135	0.209135	18.61538	16.71429	1.000000	1	1	1	1	1	1
18747622|F|0-27:C>T-27:C>T	TGCAGCGTGGCCAGGCTCAGGTAGCTGCTCTTGGACTTGAACGTGACAGGGTCAGCAATGATGGAACGC	TGCAGCGTGGCCAGGCTCAGGTAGCTGCTCTTGGACTTGAACGTGACAGGGTCAGCAATGATGGAACGC	27:C>T	27	0.754717	0.300000	0.700000	0.300000	0.700000	0.000000	0.420000	0.420000	0.420000	30.47222	68.26087	1.000000	1	1	1	1	1	1
18747888|F|0-45:T>G-45:T>G	TGCAGCTCAACATAATAGACTTCCATTACTAATTAGATTACATGCTGAATTCATTTCCTTTATTGAAGA	TGCAGCTCAACATAATAGACTTCCATTACTAATTAGATTACATGCTGAATTCATTTCCTTTATTGAAGA	45:T>G	45	0.518868	0.400000	0.600000	0.400000	0.600000	0.000000	0.480000	0.480000	0.480000	6.26667	4.53659	1.000000	0	0	0	1	NA	0
18747956|F|0-27:A>G-27:A>G	TGCAGCTCAGGTGGCTTACTTTGGGGGAAACCGTTCTTCAGCCCATGGGCTTGGGACCCACCTTCACCA	TGCAGCTCAGGTGGCTTACTTTGGGGGAAACCGTTCTTCAGCCCATGGGCTTGGGACCCACCTTCACCA	27:A>G	27	0.500000	0.132075	0.867925	0.132075	0.867925	0.000000	0.229263	0.229263	0.229263	8.46154	7.27273	1.000000	1	1	1	1	1	NA
18747979|F|0-7:C>G-7:C>G	TGCAGCTCATGAACATCCGCCGCTGCGGTCACTCGGAGAGTTTCTTCTTCATCGAGGTGGGCCGCTCCT	TGCAGCTCATGAACATCCGCCGCTGCGGTCACTCGGAGAGTTTCTTCTTCATCGAGGTGGGCCGCTCCT	7:C>G	7	0.641509	0.102941	0.897059	0.102941	0.897059	0.000000	0.184689	0.184689	0.184689	12.92308	8.85714	1.000000	1	1	1	1	1	NA
18748312|F|0-12:G>A-12:G>A	TGCAGCTGAGCAGGGCACTCAGTGTCTTCATGGCCCCTAGGTAGAGGTAAGAGAGCTGCACGGCATGAG	TGCAGCTGAGCAGGGCACTCAGTGTCTTCATGGCCCCTAGGTAGAGGTAAGAGAGCTGCACGGCATGAG	12:G>A	12	0.698113	0.364865	0.635135	0.364865	0.635135	0.000000	0.463477	0.463477	0.463477	46.14286	74.03571	1.000000	1	1	1	1	1	NA
18748344|F|0-60:A>G-60:A>G	TGCAGCTGATGGGATTATACCTTTTACCTCTCCCAGGGCCATCTGTTCCCTTTAACTCTCAGGGAGAAA	TGCAGCTGATGGGATTATACCTTTTACCTCTCCCAGGGCCATCTGTTCCCTTTAACTCTCAGGGAGAAA	60:A>G	60	0.490566	0.288462	0.711538	0.288462	0.711538	0.000000	0.410503	0.410503	0.410503	8.52174	4.36957	1.000000	NA	NA	NA	1	1	0
18748475|F|0-25:A>G-25:A>G	TGCAGCTGCTGCGGAGCTCATTGGTAAACAACCGCACACAGGCCAAGGTGGCTGAAGAGCTGGGCATGA	TGCAGCTGCTGCGGAGCTCATTGGTAAACAACCGCACACAGGCCAAGGTGGCTGAAGAGCTGGGCATGA	25:A>G	25	0.396226	0.166667	0.833333	0.166667	0.833333	0.000000	0.277778	0.277778	0.277778	63.38462	73.95652	1.000000	1	1	1	1	NA	1
18748523|F|0-25:A>G-25:A>G	TGCAGCTGGAGATAATGAGAGCCTCAGGCAACTGCACAAGCTTTCTTGACTTCTTTCTTCTGCTGCTTT	TGCAGCTGGAGATAATGAGAGCCTCAGGCAACTGCACAAGCTTTCTTGACTTCTTTCTTCTGCTGCTTT	25:A>G	25	0.556604	0.372881	0.627119	0.372881	0.627119	0.000000	0.467682	0.467682	0.467682	43.66667	51.15217	1.000000	0	0	0	1	1	0
18748552|F|0-18:A>C-18:A>C	TGCAGCTGGGACTCCCCGAGGACTGGGGCTCGCTTCGTCTGCCAATGCCTGTGATCCCTATTCCCCGAA	TGCAGCTGGGACTCCCCGAGGACTGGGGCTCGCTTCGTCTGCCAATGCCTGTGATCCCTATTCCCCGAA	18:A>C	18	0.518868	0.127273	0.872727	0.127273	0.872727	0.000000	0.222149	0.222149	0.222149	17.46154	13.37288	1.000000	1	NA	1	1	1	1
18749004|F|0-32:G>C-32:G>C	TGCAGCTTTGCCAGCCGGTCCTGGGCTGAGCGGGGAATGCGCAGCAGGTCAGCCAGCTTGCTCCACTTC	TGCAGCTTTGCCAGCCGGTCCTGGGCTGAGCGGGGAATGCGCAGCAGGTCAGCCAGCTTGCTCCACTTC	32:G>C	32	0.679245	0.236111	0.833333	0.166667	0.763889	0.069444	0.360725	0.277778	0.319252	17.20000	22.06667	1.000000	2	1	1	1	1	0
18749239|F|0-11:G>A-11:G>A	TGCAGGAAGCGGTTCTGGCAGGCCAATATCTGTGTGAGGATATGTGCCCCCAGAGGGGCCCCTCGGCAT	TGCAGGAAGCGGTTCTGGCAGGCCAATATCTGTGTGAGGATATGTGCCCCCAGAGGGGCCCCTCGGCAT	11:G>A	11	0.556604	0.372881	0.627119	0.372881	0.627119	0.000000	0.467682	0.467682	0.467682	35.70000	34.56522	1.000000	0	0	0	1	1	0
18749838|F|0-20:T>C-20:T>C	TGCAGGAGGCGGTTGCGGGTTTCTGCATCCTCGTGGGCTCGCTCTGAGTTGCGCAGTTTGATCTCCAGC	TGCAGGAGGCGGTTGCGGGTTTCTGCATCCTCGTGGGCTCGCTCTGAGTTGCGCAGTTTGATCTCCAGC	20:T>C	20	0.518868	0.127273	0.872727	0.127273	0.872727	0.000000	0.222149	0.222149	0.222149	52.30769	52.06780	1.000000	1	NA	NA	1	1	1
18750007|F|0-23:C>G-23:C>G	TGCAGGATCCGAACCCCGTAGAACAGCCAGTAGGACACGAGTACGAGCAGCACAAGCAGCATGAGCAGG	TGCAGGATCCGAACCCCGTAGAACAGCCAGTAGGACACGAGTACGAGCAGCACAAGCAGCATGAGCAGG	23:C>G	23	0.556604	0.118644	0.881356	0.118644	0.881356	0.000000	0.209135	0.209135	0.209135	24.92308	24.92063	1.000000	1	1	1	1	1	1
18750015|F|0-13:A>G-13:A>G	TGCAGGATCGCTCACAAGACGGGCCACTGAAGAAACACCAGGCAAGTGAGACCGACAGAGTCCCAGCAT	TGCAGGATCGCTCACAAGACGGGCCACTGAAGAAACACCAGGCAAGTGAGACCGACAGAGTCCCAGCAT	13:A>G	13	0.556604	0.118644	0.881356	0.118644	0.881356	0.000000	0.209135	0.209135	0.209135	43.46154	53.63492	1.000000	1	1	1	1	1	1
18750326|F|0-33:T>C-33:T>C	TGCAGGCAGATCAATGCTTTTAAACTAATTGGGTAGAGGTAGAGACTTCAAACATTACACAGATCAAGC	TGCAGGCAGATCAATGCTTTTAAACTAATTGGGTAGAGGTAGAGACTTCAAACATTACACAGATCAAGC	33:T>C	33	0.471698	0.140000	0.860000	0.140000	0.860000	0.000000	0.240800	0.240800	0.240800	67.46154	65.28846	1.000000	1	NA	NA	1	1	NA
18750591|F|0-7:C>T-7:C>T	TGCAGGCCGCATTAGTCCCAGACAAAAGCCATTGTGACCAAGCCATGAAAAGCCCATTAACCATGCTGC	TGCAGGCCGCATTAGTCCCAGACAAAAGCCATTGTGACCAAGCCATGAAAAGCCCATTAACCATGCTGC	7:C>T	7	0.556604	0.203390	0.796610	0.203390	0.796610	0.000000	0.324045	0.324045	0.324045	25.20000	26.60714	1.000000	1	1	1	1	1	0
18750708|F|0-14:A>G-14:A>G	TGCAGGCGCAGGGCAAAGACCTGCTCGGAGTGCACACTGCTGAGGGTCCTCAGGCTCACCAGCTTCATC	TGCAGGCGCAGGGCAAAGACCTGCTCGGAGTGCACACTGCTGAGGGTCCTCAGGCTCACCAGCTTCATC	14:A>G	14	0.509434	0.314815	0.685185	0.314815	0.685185	0.000000	0.431413	0.431413	0.431413	72.21739	69.08696	1.000000	0	0	0	1	1	NA
18750742|F|0-10:C>G-10:C>G	TGCAGGCGTCCCGCGCGCTCATGATCACCGCCATCGTGATGGGCACTTGCGGGGTGCTCGCCACCCTGG	TGCAGGCGTCCCGCGCGCTCATGATCACCGCCATCGTGATGGGCACTTGCGGGGTGCTCGCCACCCTGG	10:C>G	10	0.509434	0.129630	0.870370	0.129630	0.870370	0.000000	0.225652	0.225652	0.225652	22.15385	16.24138	1.000000	1	NA	NA	1	1	1
18750849|F|0-24:T>C-24:T>C	TGCAGGCTCTTTCACTTTGTATTATGTTCAGCAGCACCTCAGTCCAACATCTCTTTTGATCCTGGAGAC	TGCAGGCTCTTTCACTTTGTATTATGTTCAGCAGCACCTCAGTCCAACATCTCTTTTGATCCTGGAGAC	24:T>C	24	0.509434	0.092593	0.907407	0.092593	0.907407	0.000000	0.168038	0.168038	0.168038	11.80000	8.95238	1.000000	1	0	0	1	1	NA
18751277|F|0-22:A>C-22:A>C	TGCAGGGATTGTAATCTGGGTGAGAATAATTAGTGACTGAGTTATTTGTGCACCTTCTTGGCCCAGTTT	TGCAGGGATTGTAATCTGGGTGAGAATAATTAGTGACTGAGTTATTTGTGCACCTTCTTGGCCCAGTTT	22:A>C	22	0.509434	0.129630	0.870370	0.129630	0.870370	0.000000	0.225652	0.225652	0.225652	13.38462	14.53571	1.000000	1	1	1	1	1	NA
18751468|F|0-9:G>C-9:G>C	TGCAGGGCTGAGCACAGAGGGCATCTATCGGGTCAGTGGGAACAAGGCTGAGATGGAGAGCATGAGATC	TGCAGGGCTGAGCACAGAGGGCATCTATCGGGTCAGTGGGAACAAGGCTGAGATGGAGAGCATG	9:G>C	9	0.509434	0.129630	0.870370	0.129630	0.870370	0.000000	0.225652	0.225652	0.225652	88.23077	99.32143	1.000000	1	1	1	1	1	NA
18751858|F|0-40:C>T-40:C>T	TGCAGGGTGGTCAACAATGGTAGCAATTCATTTGATTACTCGATAAATAATTTACTGGAGCAGTAACTA	TGCAGGGTGGTCAACAATGGTAGCAATTCATTTGATTACTCGATAAATAATTTACTGGAGCAGTAACTA	40:C>T	40	0.528302	0.125000	0.875000	0.125000	0.875000	0.000000	0.218750	0.218750	0.218750	33.76923	28.91379	1.000000	1	1	1	1	1	NA
18751904|F|0-14:A>G-14:A>G	TGCAGGGTTCTGGAACAGCATAAACTAACCAAGGAGCAGTGGGAAGAAAGAATACAGACGTGGCATGAG	TGCAGGGTTCTGGAACAGCATAAACTAACCAAGGAGCAGTGGGAAGAAAGAATACAGACGTGGCATGAG	14:A>G	14	0.556604	0.118644	0.881356	0.118644	0.881356	0.000000	0.209135	0.209135	0.209135	12.23077	18.04762	1.000000	1	1	1	1	1	1
18752032|F|0-41:T>C-41:T>C	TGCAGGTACAGGTGCTCACCTCCCTGCGCCGCAACCTGGACTTGTGGCCAGGCCTGCACACATCTGACG	TGCAGGTACAGGTGCTCACCTCCCTGCGCCGCAACCTGGACTTGTGGCCAGGCCTGCACACATCTGACG	41:T>C	41	0.509434	0.129630	0.870370	0.129630	0.870370	0.000000	0.225652	0.225652	0.225652	38.69231	23.64286	1.000000	1	1	1	1	1	NA
18752034|F|0-14:C>G-14:C>G	TGCAGGTACATGAACGTCAAGGCACAGGAGAGCTGCGGACACATGTCCACGCCGGGCACGGCCACGCAC	TGCAGGTACATGAACGTCAAGGCACAGGAGAGCTGCGGACACATGTCCACGCCGGGCACGGCCACGCAC	14:C>G	14	0.509434	0.314815	0.685185	0.314815	0.685185	0.000000	0.431413	0.431413	0.431413	10.13043	10.45652	1.000000	0	0	0	1	1	NA
18752322|F|0-50:C>G-50:C>G	TGCAGGTCTGGGAAGAAGGGGATATTCCTGGCCCACTCCACGGCACTAAACAGCATCCTGGCTGCCAGT	TGCAGGTCTGGGAAGAAGGGGATATTCCTGGCCCACTCCACGGCACTAAACAGCATCCTGGCTGCCAGT	50:C>G	50	0.566038	0.366667	0.633333	0.366667	0.633333	0.000000	0.464444	0.464444	0.464444	22.16667	13.57447	1.000000	0	0	0	1	1	0
18752495|F|0-35:C>T-35:C>T	TGCAGGTGCTTCACGATCCTGCACAGGAAGTCGGGCCCGTGGAAGCGGAATGTGATCTCCCAGCAGAGC	TGCAGGTGCTTCACGATCCTGCACAGGAAGTCGGGCCCGTGGAAGCGGAATGTGATCTCCCAGCAGAGC	35:C>T	35	0.509434	0.129630	0.870370	0.129630	0.870370	0.000000	0.225652	0.225652	0.225652	7.07692	8.67241	1.000000	1	NA	NA	1	1	1
18752544|F|0-11:C>T-11:C>T	TGCAGGTGGCCCACGTAGGCTTCAGCCTTGTGCGCCGGAGAGCGGGTGGTGGAGGAGATGTCGAAGTGC	TGCAGGTGGCCCACGTAGGCTTCAGCCTTGTGCGCCGGAGAGCGGGTGGTGGAGGAGATGTCGAAGTGC	11:C>T	11	0.556604	0.203390	0.796610	0.203390	0.796610	0.000000	0.324045	0.324045	0.324045	33.75000	40.10714	1.000000	1	1	1	1	1	0
18752778|F|0-26:G>A-26:G>A	TGCAGGTTCCAGGAAATGTGCTACAAGGCTTACCTGGCCATACGGCAGCACGCCAGCCTGTTCATCAAC	TGCAGGTTCCAGGAAATGTGCTACAAGGCTTACCTGGCCATACGGCAGCACGCCAGCCTGTTCATCAAC	26:G>A	26	0.575472	0.803279	0.213115	0.786885	0.196721	0.016393	0.316044	0.335394	0.325719	6.93443	16.84211	1.000000	0	0	NA	0	0	NA
18753469|F|0-10:G>C-10:G>C	TGCAGTAGAGGAGCGTAGTGCTGAAGCAGCGGCGCAGCTCACGGTTGGAAAAAATGCAGATAAAGGGGT	TGCAGTAGAGGAGCGTAGTGCTGAAGCAGCGGCGCAGCTCACGGTTGGAAAAAATGCAGATAAAGGGGT	10:G>C	10	0.698113	0.500000	0.635135	0.364865	0.500000	0.135135	0.500000	0.463477	0.481738	6.50000	5.89286	1.000000	2	2	2	1	1	NA
18754378|F|0-13:A>G-13:A>G	TGCAGTCGACCCCACTGAAGTAGGAGCCTGATGCGGTAGGGTATCCCTGGCTGTAGCCGGGGGTCTGGT	TGCAGTCGACCCCACTGAAGTAGGAGCCTGATGCGGTAGGGTATCCCTGGCTGTAGCCGGGGGTCTGGT	13:A>G	13	0.509434	0.129630	0.870370	0.129630	0.870370	0.000000	0.225652	0.225652	0.225652	12.84615	13.14286	1.000000	1	1	NA	1	1	NA
18754614|F|0-12:A>C-12:A>C	TGCAGTCTGCACAGATCATTTGGAAGCAGTTCACACAGGCCCTCCCACCCTCACCGCGGCAGGTGGAAT	TGCAGTCTGCACAGATCATTTGGAAGCAGTTCACACAGGCCCTCCCACCCTCACCGCGGCAGGTGGAAT	12:A>C	12	0.528302	0.892857	0.107143	0.892857	0.107143	0.000000	0.191327	0.191327	0.191327	47.55385	49.00000	1.000000	0	1	1	0	0	NA
18755041|F|0-45:T>C-45:T>C	TGCAGTGAGTGGCAAATCCGCTCTGAGTGGACTTCGGTTTGTATTTACTAGGAACCCTACAATGAAAAA	TGCAGTGAGTGGCAAATCCGCTCTGAGTGGACTTCGGTTTGTATTTACTAGGAACCCTACAATGAAAAA	45:T>C	45	0.566038	0.116667	0.883333	0.116667	0.883333	0.000000	0.206111	0.206111	0.206111	21.23077	25.76562	1.000000	1	1	1	1	1	1
18755094|F|0-34:A>G-34:A>G	TGCAGTGATGAGATAACCGTTTTCATCTCTCACCAAAGCATGGAGATTTATTGAGCTTCGATAAGCAAC	TGCAGTGATGAGATAACCGTTTTCATCTCTCACCAAAGCATGGAGATTTATTGAGCTTCGATAAGCAAC	34:A>G	34	0.556604	0.203390	0.796610	0.203390	0.796610	0.000000	0.324045	0.324045	0.324045	17.15000	18.12500	1.000000	1	1	1	1	1	0
18757091|F|0-42:T>C-42:T>C	TGCAGTTTCATAAAGCATTTATTTGAAAACATTTTACAGTTATTACATTACCACAGCCAATCCATTTAG	TGCAGTTTCATAAAGCATTTATTTGAAAACATTTTACAGTTATTACATTACCACAGCCAATCCATTTAG	42:T>C	42	0.566038	0.900000	0.100000	0.900000	0.100000	0.000000	0.180000	0.180000	0.180000	44.20290	32.90000	1.000000	0	0	0	0	0	NA
18757524|F|0-13:T>C-13:T>C	TGCAGAAAGGTGTTAGCATGAGATCGGAAGAGCGGTTCAGCAGGAATGCCGAGACCGATCTCGTATGCC	TGCAGAAAGGTGTTAGCATG	13:T>C	13	0.490566	0.057692	0.961538	0.038462	0.942308	0.019231	0.108728	0.073964	0.091346	6.60000	60.38983	1.000000	1	1	1	1	1	NA
18758006|F|0-11:G>T-11:G>T	TGCAGACCCTCGCGCTGCTCATCTGGCATGAGATCGGAAGAGCGGTTCAGCAGGAATGCCGAGACCGAT	TGCAGACCCTCGCGCTGCTCATCTGGCATG	11:G>T	11	0.622642	0.257576	0.742424	0.257576	0.742424	0.000000	0.382461	0.382461	0.382461	99.19231	163.89655	1.000000	1	1	1	1	1	1
18758031|F|0-11:A>G-11:A>G	TGCAGACCTGCAAACATTCAGGGGCGCTCTTCTTCCTATTTCTCGAATGCATGAGATCGGAAGAGCGGT	TGCAGACCTGCAAACATTCAGGGGCGCTCTTCTTCCTATTTCTCGAATGCATG	11:A>G	11	0.518868	0.309091	0.690909	0.309091	0.690909	0.000000	0.427107	0.427107	0.427107	73.30435	46.87500	1.000000	0	0	0	1	1	NA
18758132|F|0-16:C>G-16:C>G	TGCAGACTTGCGCTGCCCTGCTCATGTCACCCTATTGTGGCATGAGATCGGAAGAGCGGTTCAGCAGGA	TGCAGACTTGCGCTGCCCTGCTCATGTCACCCTATTGTGGCATG	16:C>G	16	0.481132	0.549020	0.470588	0.529412	0.450980	0.019608	0.495194	0.498270	0.496732	76.84211	84.44118	1.000000	0	0	0	NA	NA	0
18758462|F|0-5:A>T-5:A>T	TGCAGAGTGTATGTGTGTATGTGTGTGCGTGCATGAGATCGGAAGAGCGGTTCAGCAGGAATGCCGAGA	TGCAGAGTGTATGTGTGTATGTGTGTGCGTGCATG	5:A>T	5	0.452830	0.333333	0.708333	0.291667	0.666667	0.041667	0.444444	0.413194	0.428819	106.59091	32.14286	0.964286	0	NA	NA	1	NA	1
18758528|F|0-6:T>C-6:T>C	TGCAGATAGACAGAATGAATAGCATGAGATCGGAAGAGCGGTTCAGCAGGAATGCCGAGACCGATCTCG	TGCAGATAGACAGAATGAATAGCATG	6:T>C	6	0.547170	0.241379	0.758621	0.241379	0.758621	0.000000	0.366231	0.366231	0.366231	82.43478	255.16667	1.000000	1	NA	NA	1	1	0
18758542|F|0-9:G>C-9:G>C	TGCAGATATGACCCCAAACATGACCAGGAGCATGAGATCGGAAGAGCGGTTCAGCAGGAATGCCGAGAC	TGCAGATATGACCCCAAACATGACCAGGAGCATG	9:G>C	9	0.481132	0.235294	0.764706	0.235294	0.764706	0.000000	0.359862	0.359862	0.359862	112.88889	170.43750	1.000000	0	NA	1	1	1	NA
18758635|F|0-19:A>T-19:A>T	TGCAGATGCAAGGTTCAGCAGACAGTATTCTGGAATAGTCCTTCCCCAGCATGAGATCGGAAGAGCGGT	TGCAGATGCAAGGTTCAGCAGACAGTATTCTGGAATAGTCCTTCCCCAGCATG	19:A>T	19	0.575472	0.196721	0.803279	0.196721	0.803279	0.000000	0.316044	0.316044	0.316044	149.45000	123.27586	1.000000	1	1	1	1	1	0
18758680|F|0-15:A>G-15:A>G	TGCAGATGTACAGTAATGCACTTGGGTTTTGATGCATGAGATCGGAAGAGCGGTTCAGCAGGAATGCCG	TGCAGATGTACAGTAATGCACTTGGGTTTTGATGCATG	15:A>G	15	0.528302	0.125000	0.875000	0.125000	0.875000	0.000000	0.218750	0.218750	0.218750	137.84615	202.12069	1.000000	1	1	1	1	1	NA
18758701|F|0-13:G>C-13:G>C	TGCAGATGTTCACGGTGCAGGAGGTGGCTGAGTTTGTCCGCGGCACCCTGGGGAGCATGAGATCGGAAG	TGCAGATGTTCACGGTGCAGGAGGTGGCTGAGTTTGTCCGCGGCACCCTGGGGAGCATG	13:G>C	13	0.811321	0.279070	0.732558	0.267442	0.720930	0.011628	0.402380	0.391833	0.397107	60.37838	71.69620	1.000000	1	NA	NA	1	1	0
18758926|F|0-13:A>G-13:A>G	TGCAGCACAACAGAGCCTTCACAGAACTCCTGCATGAGATCGGAAGAGCGGTTCAGCAGGAATGCCGAG	TGCAGCACAACAGAGCCTTCACAGAACTCCTGCATG	13:A>G	13	0.481132	0.137255	0.862745	0.137255	0.862745	0.000000	0.236832	0.236832	0.236832	149.15385	155.79245	1.000000	1	NA	NA	1	1	NA
18758984|F|0-20:G>A-20:G>A	TGCAGCACCCCCGTGTCCCCGCTACAGCATGAGATCGGAAGAGCGGTTCAGCAGGAATGCCGAGACCGA	TGCAGCACCCCCGTGTCCCCGCTACAGCATG	20:G>A	20	0.679245	0.125000	0.888889	0.111111	0.875000	0.013889	0.218750	0.197531	0.208140	83.33333	128.14634	1.000000	1	1	1	1	1	NA
18759098|F|0-36:A>G-36:A>G	TGCAGCAGATGGTCCTTCGTCCTGTCCCCGCGGAGCACTTCCCTTCGCTCTTGCATGAGATCGGAAGAG	TGCAGCAGATGGTCCTTCGTCCTGTCCCCGCGGAGCACTTCCCTTCGCTCTTGCATG	36:A>G	36	0.462264	0.244898	0.755102	0.244898	0.755102	0.000000	0.369846	0.369846	0.369846	79.94444	65.86957	1.000000	0	NA	NA	1	1	NA
18759139|F|0-17:T>G-17:T>G	TGCAGCAGCCGGGCCCTTACGCTTCTGTCCTCGGTGTTTGGGGCATGAGATCGGAAGAGCGGTTCAGCA	TGCAGCAGCCGGGCCCTTACGCTTCTGTCCTCGGTGTTTGGGGCATG	17:T>G	17	0.547170	0.120690	0.879310	0.120690	0.879310	0.000000	0.212247	0.212247	0.212247	40.23077	54.03226	1.000000	1	1	1	1	1	NA
18759183|F|0-6:A>T-6:A>T	TGCAGCAGGCATGGCAGACATTCACAGGCATGAGATCGGAAGAGCGGTTCAGCAGGAATGCCGAGACCG	TGCAGCAGGCATGGCAGACATTCACAGGCATG	6:A>T	6	0.575472	0.114754	0.885246	0.114754	0.885246	0.000000	0.203171	0.203171	0.203171	147.53846	159.58462	1.000000	1	1	1	1	1	1
18759201|F|0-11:A>G-11:A>G	TGCAGCAGGTAATACCCTGCTTTGCAGCGCATGAGATCGGAAGAGCGGTTCAGCAGGAATGCCGAGACC	TGCAGCAGGTAATACCCTGCTTTGCAGCGCATG	11:A>G	11	0.566038	0.200000	0.800000	0.200000	0.800000	0.000000	0.320000	0.320000	0.320000	92.80000	115.50877	1.000000	1	1	1	1	1	0
18759276|F|0-5:C>G-5:C>G	TGCAGCATATGGCGTCCCAGCATGAGATCGGAAGAGCGGTTCAGCAGGAATGCCGAGACCGATCTCGTA	TGCAGCATATGGCGTCCCAGCATG	5:C>G	5	0.650943	0.811594	0.202899	0.797101	0.188406	0.014493	0.305818	0.323461	0.314640	222.07042	110.42105	1.000000	0	0	0	0	0	NA
18759431|F|0-7:G>T-7:G>T	TGCAGCCGCTCTTCCCCAACTGCATGAGATCGGAAGAGCGGTTCAGCAGGAATGCCGAGACCGATCTCG	TGCAGCCGCTCTTCCCCAACTGCATG	7:G>T	7	0.575472	0.688525	0.311475	0.688525	0.311475	0.000000	0.428917	0.428917	0.428917	112.45098	109.04000	1.000000	0	NA	NA	0	0	NA
18759437|F|0-28:T>C-28:T>C	TGCAGCCAGAAGAGGAATGATATTTCTCTGTAATGAACTGGCAGCATGAGATCGGAAGAGCGGTTCAGC	TGCAGCCAGAAGAGGAATGATATTTCTCTGTAATGAACTGGCAGCATG	28:T>C	28	0.556604	0.203390	0.796610	0.203390	0.796610	0.000000	0.324045	0.324045	0.324045	95.05000	137.16071	1.000000	1	1	1	1	1	0
18759455|F|0-14:C>T-14:C>T	TGCAGCCAGCCTCGCACCGTCTTCTGGATTTTGATGCATGAGATCGGAAGAGCGGTTCAGCAGGAATGC	TGCAGCCAGCCTCGCACCGTCTTCTGGATTTTGATGCATG	14:C>T	14	0.518868	0.909091	0.109091	0.890909	0.090909	0.018182	0.165289	0.194380	0.179835	157.61538	108.50000	1.000000	1	0	0	0	0	NA
18759617|F|0-16:A>G-16:A>G	TGCAGCCCTTCCCCTGACAATGGCATGAGATCGGAAGAGCGGTTCAGCAGGAATGCCGAGACCGATCTC	TGCAGCCCTTCCCCTGACAATGGCATG	16:A>G	16	0.518868	0.127273	0.872727	0.127273	0.872727	0.000000	0.222149	0.222149	0.222149	151.00000	220.85965	1.000000	1	1	1	1	1	NA
18759682|F|0-5:C>G-5:C>G	TGCAGCCGTTGGGCAGCATCATGGCCGGGGAGCACAGCATGAGATCGGAAGAGCGGTTCAGCAGGAATG	TGCAGCCGTTGGGCAGCATCATGGCCGGGGAGCACAGCATG	5:C>G	5	0.594340	0.142857	0.857143	0.142857	0.857143	0.000000	0.244898	0.244898	0.244898	118.53333	139.87879	1.000000	1	1	1	1	1	1
18759737|F|0-7:T>C-7:T>C	TGCAGCCTGACTCTAAATTACAAGCTGTTAATTGTTCTGCACCACAGTTAAGCTGCATGAGATCGGAAG	TGCAGCCTGACTCTAAATTACAAGCTGTTAATTGTTCTGCACCACAGTTAAGCTGCATG	7:T>C	7	0.471698	0.260000	0.740000	0.260000	0.740000	0.000000	0.384800	0.384800	0.384800	74.42105	80.78261	1.000000	0	NA	0	1	1	NA
18759991|F|0-13:C>G-13:C>G	TGCAGCGGCTGCGCCGCACAGGGATGACCAAGCAGGAGATCCTGCATGAGATCGGAAGAGCGGTTCAGC	TGCAGCGGCTGCGCCGCACAGGGATGACCAAGCAGGAGATCCTGCATG	13:C>G	13	0.566038	0.750000	0.283333	0.716667	0.250000	0.033333	0.375000	0.406111	0.390556	90.06667	83.85714	0.972222	1	1	1	0	0	NA
18760003|F|0-14:G>A-14:G>A	TGCAGCGGGTCTCCGAGCAGACGGATGCCTCTGTGCGGATTAGGGATTCCAGGCATGAGATCGGAAGAG	TGCAGCGGGTCTCCGAGCAGACGGATGCCTCTGTGCGGATTAGGGATTCCAGGCATG	14:G>A	14	0.575472	0.196721	0.803279	0.196721	0.803279	0.000000	0.316044	0.316044	0.316044	28.25000	46.48276	1.000000	1	1	1	1	1	0
18760113|F|0-13:G>A-13:G>A	TGCAGCTACTGAGGAGGTCCAGCCCAGAGTCCCGCATGAGATCGGAAGAGCGGTTCAGCAGGAATGCCG	TGCAGCTACTGAGGAGGTCCAGCCCAGAGTCCCGCATG	13:G>A	13	0.518868	0.127273	0.872727	0.127273	0.872727	0.000000	0.222149	0.222149	0.222149	75.92308	116.75439	1.000000	1	1	1	1	1	NA
18760212|F|0-9:C>T-9:C>T	TGCAGCTCCCAACCATGCATGAGATCGGAAGAGCGGTTCAGCAGGAATGCCGAGACCGATCTCGTATGC	TGCAGCTCCCAACCATGCATG	9:C>T	9	0.490566	0.519231	0.480769	0.519231	0.480769	0.000000	0.499260	0.499260	0.499260	118.10256	153.41176	1.000000	NA	1	1	1	NA	NA
18760366|F|0-9:G>A-9:G>A	TGCAGCTGCGGCTCCATTTGCATGCATGAGATCGGAAGAGCGGTTCAGCAGGAATGCCGAGACCGATCT	TGCAGCTGCGGCTCCATTTGCATGCATG	9:G>A	9	0.500000	0.943396	0.056604	0.943396	0.056604	0.000000	0.106800	0.106800	0.106800	79.95385	16.33333	1.000000	NA	0	0	0	0	NA
18760373|F|0-11:C>T-11:C>T	TGCAGCTGCTCCTCATTGGTGGCGTACATTTGCTGCATGAGATCGGAAGAGCGGTTCAGCAGGAATGCC	TGCAGCTGCTCCTCATTGGTGGCGTACATTTGCTGCATG	11:C>T	11	0.528302	0.910714	0.089286	0.910714	0.089286	0.000000	0.162628	0.162628	0.162628	99.49254	95.57143	1.000000	0	NA	NA	0	0	1
18760380|F|0-8:C>T-8:C>T	TGCAGCTGCTGACGGCATTGGGAGCATTGGCTGGCACCGCATGAGATCGGAAGAGCGGTTCAGCAGGAA	TGCAGCTGCTGACGGCATTGGGAGCATTGGCTGGCACCGCATG	8:C>T	8	0.547170	0.275862	0.724138	0.275862	0.724138	0.000000	0.399524	0.399524	0.399524	43.45455	81.79245	1.000000	0	0	NA	1	1	1
18760405|F|0-10:G>C-10:G>C	TGCAGCTGGAGGCCAAATCGCAGCATGAGATCGGAAGAGCGGTTCAGCAGGAATGCCGAGACCGATCTC	TGCAGCTGGAGGCCAAATCGCAGCATG	10:G>C	10	0.556604	0.118644	0.898305	0.101695	0.881356	0.016949	0.209135	0.182706	0.195921	181.38462	96.25000	1.000000	1	1	1	1	1	NA
18760416|F|0-20:C>A-20:C>A	TGCAGCTGGCTCAGCTGTGCCGACACCGACTCCATGCGCATGAGATCGGAAGAGCGGTTCAGCAGGAAT	TGCAGCTGGCTCAGCTGTGCCGACACCGACTCCATGCGCATG	20:C>A	20	0.518868	0.309091	0.690909	0.309091	0.690909	0.000000	0.427107	0.427107	0.427107	82.26087	87.65957	1.000000	0	0	0	1	1	NA
18760426|F|0-11:T>G-11:T>G	TGCAGCTGGGCTTCGTCGAACGTGTGGCACGTTGGCTCCAGCATGAGATCGGAAGAGCGGTTCAGCAGG	TGCAGCTGGGCTTCGTCGAACGTGTGGCACGTTGGCTCCAGCATG	11:T>G	11	0.481132	0.137255	0.862745	0.137255	0.862745	0.000000	0.236832	0.236832	0.236832	105.07692	140.56604	1.000000	1	NA	1	1	1	NA
18760434|F|0-6:T>G-6:T>G	TGCAGCTGGTGTGTGTGTGTGTGCATGAGATCGGAAGAGCGGTTCAGCAGGAATGCCGAGACCGATCTC	TGCAGCTGGTGTGTGTGTGTGTGCATG	6:T>G	6	0.547170	0.258621	0.793103	0.206897	0.741379	0.051724	0.383472	0.328181	0.355826	7.77273	114.27869	1.000000	1	NA	2	1	NA	0
18760464|F|0-19:T>A-19:T>A	TGCAGCTGTGCTGGGATTCTAAAGGCATGAGATCGGAAGAGCGGTTCAGCAGGAATGCCGAGACCGATC	TGCAGCTGTGCTGGGATTCTAAAGGCATG	19:T>A	19	0.537736	0.122807	0.877193	0.122807	0.877193	0.000000	0.215451	0.215451	0.215451	119.15385	170.05085	1.000000	1	1	1	1	1	NA
18760528|F|0-11:T>C-11:T>C	TGCAGCTTCAGTAATGTGGGGAAGGCTGTGGAGGACTGCATGAGATCGGAAGAGCGGTTCAGCAGGAAT	TGCAGCTTCAGTAATGTGGGGAAGGCTGTGGAGGACTGCATG	11:T>C	11	0.632075	0.104478	0.895522	0.104478	0.895522	0.000000	0.187124	0.187124	0.187124	118.61538	131.21333	1.000000	1	1	1	1	1	1
18760686|F|0-7:A>G-7:A>G	TGCAGGAACAAAAGGGCGGCATGAGATCGGAAGAGCGGTTCAGCAGGAATGCCGAGACCGATCTCGTAT	TGCAGGAACAAAAGGGCGGCATG	7:A>G	7	0.556604	0.118644	0.898305	0.101695	0.881356	0.016949	0.209135	0.182706	0.195921	83.53846	108.38710	0.966667	1	1	1	1	1	NA
18760695|F|0-26:A>T-26:A>T	TGCAGGAACAGTGCCTTTATTGAGGAATCCCATAAAGCCGCTCTTCTCATAAAGCATGAGATCGGAAGA	TGCAGGAACAGTGCCTTTATTGAGGAATCCCATAAAGCCGCTCTTCTCATAAAGCATG	26:A>T	26	0.556604	0.372881	0.627119	0.372881	0.627119	0.000000	0.467682	0.467682	0.467682	74.46667	99.95652	1.000000	0	0	0	1	1	0
18760721|F|0-14:T>C-14:T>C	TGCAGGAAGCCCAGTTTTGATGAGAACGCGGACCCCAGCGAGGGCCTCATGAGCATGAGATCGGAAGAG	TGCAGGAAGCCCAGTTTTGATGAGAACGCGGACCCCAGCGAGGGCCTCATGAGCATG	14:T>C	14	0.556604	0.118644	0.881356	0.118644	0.881356	0.000000	0.209135	0.209135	0.209135	71.00000	84.60317	1.000000	1	1	1	1	1	1
18760722|F|0-6:A>G-6:A>G	TGCAGGAAGCCGGGGCCCAGAGCATGAGATCGGAAGAGCGGTTCAGCAGGAATGCCGAGACCGATCTCG	TGCAGGAAGCCGGGGCCCAGAGCATG	6:A>G	6	0.575472	0.114754	0.885246	0.114754	0.885246	0.000000	0.203171	0.203171	0.203171	139.15385	175.04615	1.000000	1	1	1	1	1	1
18760742|F|0-14:A>G-14:A>G	TGCAGGAATCCAAAAGCCAACAAGCATGAGATCGGAAGAGCGGTTCAGCAGGAATGCCGAGACCGATCT	TGCAGGAATCCAAAAGCCAACAAGCATG	14:A>G	14	0.556604	0.322034	0.711864	0.288136	0.677966	0.033898	0.436656	0.410227	0.423442	124.77778	200.45098	0.970588	0	1	2	1	1	0
18760760|F|0-13:G>A-13:G>A	TGCAGGAATTTTGGGCGATTCATCACTATAATTATTAGCATGAGATCGGAAGAGCGGTTCAGCAGGAAT	TGCAGGAATTTTGGGCGATTCATCACTATAATTATTAGCATG	13:G>A	13	0.575472	0.213115	0.803279	0.196721	0.786885	0.016393	0.335394	0.316044	0.325719	74.33333	112.79310	1.000000	1	1	1	1	1	0
18760938|F|0-13:T>C-13:T>C	TGCAGGAGTCCAATGCAGAGCTCAGTGAGAAGAGTGGCATGAGATCGGAAGAGCGGTTCAGCAGGAATG	TGCAGGAGTCCAATGCAGAGCTCAGTGAGAAGAGTGGCATG	13:T>C	13	0.764151	0.617284	0.395062	0.604938	0.382716	0.012346	0.472489	0.477976	0.475232	107.25373	95.50000	1.000000	1	1	1	0	0	0
18760962|F|0-12:T>G-12:T>G	TGCAGGAGTTCTTATCTCATTTGCATGAGATCGGAAGAGCGGTTCAGCAGGAATGCCGAGACCGATCTC	TGCAGGAGTTCTTATCTCATTTGCATG	12:T>G	12	0.518868	0.127273	0.872727	0.127273	0.872727	0.000000	0.222149	0.222149	0.222149	95.84615	167.85965	1.000000	1	1	1	1	1	NA
18761172|F|0-19:A>G-19:A>G	TGCAGGCCACCTTGCCATCACCCACATGCATGAGATCGGAAGAGCGGTTCAGCAGGAATGCCGAGACCG	TGCAGGCCACCTTGCCATCACCCACATGCATG	19:A>G	19	0.594340	0.111111	0.888889	0.111111	0.888889	0.000000	0.197531	0.197531	0.197531	158.07692	264.20896	1.000000	1	1	1	1	1	1
18761186|F|0-13:C>T-13:C>T	TGCAGGCCCAAAACTGCACCGATGGACTGTGCATGAGATCGGAAGAGCGGTTCAGCAGGAATGCCGAGA	TGCAGGCCCAAAACTGCACCGATGGACTGTGCATG	13:C>T	13	0.745283	0.430380	0.632911	0.367089	0.569620	0.063291	0.490306	0.464669	0.477488	137.52273	171.76562	1.000000	2	0	0	1	1	0
18761331|F|0-12:A>G-12:A>G	TGCAGGCTGCACATGCTCCAGCCAGGCAGTGTGATAGCCCACAATGTTGGCATGAGATCGGAAGAGCGG	TGCAGGCTGCACATGCTCCAGCCAGGCAGTGTGATAGCCCACAATGTTGGCATG	12:A>G	12	0.481132	0.254902	0.745098	0.254902	0.745098	0.000000	0.379854	0.379854	0.379854	103.05263	97.31915	1.000000	0	NA	NA	1	1	NA
18761362|F|0-5:G>T-5:G>T	TGCAGGCTGTGTGTGTGCGTGCGTGCATGAGATCGGAAGAGCGGTTCAGCAGGAATGCCGAGACCGATC	TGCAGGCTGTGTGTGTGCGTGCGTGCATG	5:G>T	5	0.603774	0.359375	0.734375	0.265625	0.640625	0.093750	0.460449	0.390137	0.425293	118.28571	60.75439	1.000000	1	1	1	1	NA	0
18761494|F|0-5:G>A-5:G>A	TGCAGGGCACACATCATGGAGTTCATCTGGGCATGAGATCGGAAGAGCGGTTCAGCAGGAATGCCGAGA	TGCAGGGCACACATCATGGAGTTCATCTGGGCATG	5:G>A	5	0.518868	0.127273	0.872727	0.127273	0.872727	0.000000	0.222149	0.222149	0.222149	83.69231	154.01754	1.000000	1	1	1	1	1	NA
18761539|F|0-11:C>G-11:C>G	TGCAGGGCGATCGCTAATGATGGCCACTGCGAGGCGGGCATGAGATCGGAAGAGCGGTTCAGCAGGAAT	TGCAGGGCGATCGCTAATGATGGCCACTGCGAGGCGGGCATG	11:C>G	11	0.518868	0.127273	0.872727	0.127273	0.872727	0.000000	0.222149	0.222149	0.222149	37.30769	40.00000	1.000000	1	1	1	1	1	NA
18761558|F|0-11:A>G-11:A>G	TGCAGGGCTGAAATGTGCATGAGATCGGAAGAGCGGTTCAGCAGGAATGCCGAGACCGATCTCGTATGC	TGCAGGGCTGAAATGTGCATG	11:A>G	11	0.537736	0.157895	0.894737	0.105263	0.842105	0.052632	0.265928	0.188366	0.227147	63.60000	177.17742	0.970588	1	1	1	1	1	NA
18761597|F|0-6:G>A-6:G>A	TGCAGGGGACATGGTGGAGATTGTGGAGAAGAATCCAAATGGTGAGCATGAGATCGGAAGAGCGGTTCA	TGCAGGGGACATGGTGGAGATTGTGGAGAAGAATCCAAATGGTGAGCATG	6:G>A	6	0.518868	0.127273	0.872727	0.127273	0.872727	0.000000	0.222149	0.222149	0.222149	141.84615	147.59649	1.000000	1	1	1	1	1	NA
18761619|F|0-13:C>T-13:C>T	TGCAGGGGCAGGGCGTGCTTTCAGAGAAGCTGCGCAGTTTCAGCATGAGATCGGAAGAGCGGTTCAGCA	TGCAGGGGCAGGGCGTGCTTTCAGAGAAGCTGCGCAGTTTCAGCATG	13:C>T	13	0.509434	0.129630	0.870370	0.129630	0.870370	0.000000	0.225652	0.225652	0.225652	113.00000	155.32143	1.000000	1	1	1	1	1	NA
18761649|F|0-7:G>T-7:G>T	TGCAGGGGGCAGCCAATGTCCCAGCATGAGATCGGAAGAGCGGTTCAGCAGGAATGCCGAGACCGATCT	TGCAGGGGGCAGCCAATGTCCCAGCATG	7:G>T	7	0.528302	0.125000	0.892857	0.107143	0.875000	0.017857	0.218750	0.191327	0.205038	143.15385	235.44068	0.966667	1	1	1	1	1	NA
18761791|F|0-16:A>T-16:A>T	TGCAGGGTTCAGGCCCAGGGGACCGCCTTCCCCCGTAGGCATTACCTGTCAGCATGAGATCGGAAGAGC	TGCAGGGTTCAGGCCCAGGGGACCGCCTTCCCCCGTAGGCATTACCTGTCAGCATG	16:A>T	16	0.528302	0.125000	0.875000	0.125000	0.875000	0.000000	0.218750	0.218750	0.218750	81.53846	97.10345	1.000000	1	1	1	1	1	NA
18761848|F|0-11:T>G-11:T>G	TGCAGGTAGACTTCCATTTTATGATGCAAACGCATTGCATGAGATCGGAAGAGCGGTTCAGCAGGAATG	TGCAGGTAGACTTCCATTTTATGATGCAAACGCATTGCATG	11:T>G	11	0.801887	0.141176	0.870588	0.129412	0.858824	0.011765	0.242491	0.225329	0.233910	140.90000	164.70213	1.000000	1	1	1	1	1	0
18761931|F|0-10:T>G-10:T>G	TGCAGGTCCCTCGTGAGCTTTCCTTTGTCTCTAAAACACCCCAGAGAGTGCATGAGATCGGAAGAGCGG	TGCAGGTCCCTCGTGAGCTTTCCTTTGTCTCTAAAACACCCCAGAGAGTGCATG	10:T>G	10	0.726415	0.155844	0.844156	0.155844	0.844156	0.000000	0.263114	0.263114	0.263114	107.90000	98.93750	1.000000	1	1	1	1	1	0
18762046|F|0-5:G>C-5:G>C	TGCAGGTGTATGTGTGTGTGTGTGTGTGTGTGTGCGCATGAGATCGGAAGAGCGGTTCAGCAGGAATGC	TGCAGGTGTATGTGTGTGTGTGTGTGTGTGTGTGCGCATG	5:G>C	5	0.547170	0.500000	0.568966	0.431034	0.500000	0.068966	0.500000	0.490488	0.495244	22.23684	26.06818	1.000000	NA	NA	0	1	1	NA
18762214|F|0-13:C>T-13:C>T	TGCAGTAAACAAACGCACAGCATGAGATCGGAAGAGCGGTTCAGCAGGAATGCCGAGACCGATCTCGTA	TGCAGTAAACAAACGCACAGCATG	13:C>T	13	0.509434	0.185185	0.870370	0.129630	0.814815	0.055556	0.301783	0.225652	0.263717	119.75000	159.78571	0.933333	1	1	1	1	1	NA
18762533|F|0-13:C>G-13:C>G	TGCAGTCACTGGTCAACTTCCAGTACCGCGAGGAGCATGAGATCGGAAGAGCGGTTCAGCAGGAATGCC	TGCAGTCACTGGTCAACTTCCAGTACCGCGAGGAGCATG	13:C>G	13	0.566038	0.900000	0.100000	0.900000	0.100000	0.000000	0.180000	0.180000	0.180000	203.36232	83.50000	1.000000	0	0	0	0	0	NA
18762649|F|0-31:C>T-31:C>T	TGCAGTCCATGGATGCCAGCAGGAACTTCTCCGAGTTCCGCCAGGAGGCCAGCATGAGATCGGAAGAGC	TGCAGTCCATGGATGCCAGCAGGAACTTCTCCGAGTTCCGCCAGGAGGCCAGCATG	31:C>T	31	0.547170	0.224138	0.793103	0.206897	0.775862	0.017241	0.347800	0.328181	0.337990	90.52632	95.51786	1.000000	0	1	1	1	1	NA
18762662|F|0-13:G>T-13:G>T	TGCAGTCCCCCAGGCATGCATGAGATCGGAAGAGCGGTTCAGCAGGAATGCCGAGACCGATCTCGTATG	TGCAGTCCCCCAGGCATGCATG	13:G>T	13	0.547170	0.948276	0.051724	0.948276	0.051724	0.000000	0.098098	0.098098	0.098098	77.70833	61.00000	1.000000	0	NA	NA	0	0	0
18762725|F|0-5:T>C-5:T>C	TGCAGTCGACTTGGGCACAAATATTTTGAATGCTAAGCATGAGATCGGAAGAGCGGTTCAGCAGGAATG	TGCAGTCGACTTGGGCACAAATATTTTGAATGCTAAGCATG	5:T>C	5	0.518868	0.127273	0.872727	0.127273	0.872727	0.000000	0.222149	0.222149	0.222149	152.61538	176.14035	1.000000	1	1	1	1	1	NA
18762912|F|0-9:G>C-9:G>C	TGCAGTGAAGCTCCACCCCTCTGCATGAGATCGGAAGAGCGGTTCAGCAGGAATGCCGAGACCGATCTC	TGCAGTGAAGCTCCACCCCTCTGCATG	9:G>C	9	0.481132	0.235294	0.764706	0.235294	0.764706	0.000000	0.359862	0.359862	0.359862	127.77778	213.00000	1.000000	0	NA	NA	1	1	NA
18763042|F|0-40:C>G-40:C>G	TGCAGTGATTAGTTAGACTAACTGACAGTAAAATGAGCATCCGATTACGTGCATGAGATCGGAAGAGCG	TGCAGTGATTAGTTAGACTAACTGACAGTAAAATGAGCATCCGATTACGTGCATG	40:C>G	40	0.518868	0.127273	0.872727	0.127273	0.872727	0.000000	0.222149	0.222149	0.222149	98.92308	142.70175	1.000000	1	1	1	1	1	NA
18763124|F|0-14:A>G-14:A>G	TGCAGTGCCTTTGTAGTGGAGCGCCAGCCCTGCATGAGATCGGAAGAGCGGTTCAGCAGGAATGCCGAG	TGCAGTGCCTTTGTAGTGGAGCGCCAGCCCTGCATG	14:A>G	14	0.500000	0.132075	0.886792	0.113208	0.867925	0.018868	0.229263	0.200783	0.215023	78.30769	101.26316	1.000000	1	NA	NA	1	1	NA
18763162|F|0-9:G>C-9:G>C	TGCAGTGCTGAAACCCCTGGTGGAGTTGCTCAGTGACCCTGACTACATTAATCGCATGAGATCGGAAGA	TGCAGTGCTGAAACCCCTGGTGGAGTTGCTCAGTGACCCTGACTACATTAATCGCATG	9:G>C	9	0.566038	0.116667	0.883333	0.116667	0.883333	0.000000	0.206111	0.206111	0.206111	85.92308	93.56250	1.000000	1	1	1	1	1	1
18763203|F|0-18:A>G-18:A>G	TGCAGTGGAGAAATGGAAAACGGCGATCCGCGAAGCCCAGACCTTTTCCCGCATGAGATCGGAAGAGCG	TGCAGTGGAGAAATGGAAAACGGCGATCCGCGAAGCCCAGACCTTTTCCCGCATG	18:A>G	18	0.556604	0.118644	0.881356	0.118644	0.881356	0.000000	0.209135	0.209135	0.209135	61.61538	72.49206	1.000000	1	1	1	1	1	1
18763232|F|0-5:T>C-5:T>C	TGCAGTGGCGGGCCAGGAAAGGAGTGAGGTACCTGTAGCCGAGCATGAGATCGGAAGAGCGGTTCAGCA	TGCAGTGGCGGGCCAGGAAAGGAGTGAGGTACCTGTAGCCGAGCATG	5:T>C	5	0.471698	0.240000	0.760000	0.240000	0.760000	0.000000	0.364800	0.364800	0.364800	107.77778	108.57447	1.000000	0	NA	NA	1	1	NA
18763235|F|0-14:G>T-14:G>T	TGCAGTGGCTCCACGGTGTTGCTCTGGGAGTCAGAGCTGGGCATGAGATCGGAAGAGCGGTTCAGCAGG	TGCAGTGGCTCCACGGTGTTGCTCTGGGAGTCAGAGCTGGGCATG	14:G>T	14	0.518868	0.127273	0.872727	0.127273	0.872727	0.000000	0.222149	0.222149	0.222149	100.92308	96.87719	1.000000	1	1	1	1	1	NA
18763658|F|0-13:A>G-13:A>G	TGCAGTTCTGGACATCAAAGGGGAAGTTGTAGATGTTCAAGCTGCATGAGATCGGAAGAGCGGTTCAGC	TGCAGTTCTGGACATCAAAGGGGAAGTTGTAGATGTTCAAGCTGCATG	13:A>G	13	0.528302	0.535714	0.482143	0.517857	0.464286	0.017857	0.497449	0.499362	0.498406	102.73810	81.30556	1.000000	0	0	0	NA	NA	0
18763728|F|0-13:G>C-13:G>C	TGCAGTTGGCCTTGCCGTCGCCAACGTGCATGAGATCGGAAGAGCGGTTCAGCAGGAATGCCGAGACCG	TGCAGTTGGCCTTGCCGTCGCCAACGTGCATG	13:G>C	13	0.566038	0.350000	0.800000	0.200000	0.650000	0.150000	0.455000	0.320000	0.387500	130.41379	167.89474	1.000000	2	2	1	1	1	0
18763751|F|0-5:T>G-5:T>G	TGCAGTTGTATGTGTGTGCATGAGATCGGAAGAGCGGTTCAGCAGGAATGCCGAGACCGATCTCGTATG	TGCAGTTGTATGTGTGTGCATG	5:T>G	5	0.632075	0.149254	0.850746	0.149254	0.850746	0.000000	0.253954	0.253954	0.253954	66.68750	75.20833	1.000000	NA	NA	NA	1	1	NA
18763823|F|0-9:A>G-9:A>G	TGCAGTTTCAATGCAGGGGTACGGGGGTGGCGGCATGAGATCGGAAGAGCGGTTCAGCAGGAATGCCGA	TGCAGTTTCAATGCAGGGGTACGGGGGTGGCGGCATG	9:A>G	9	0.509434	0.129630	0.870370	0.129630	0.870370	0.000000	0.225652	0.225652	0.225652	97.30769	73.03571	1.000000	1	1	1	1	1	NA
18763913|F|0-20:A>G-20:A>G	TGCAGTTTTAAAAGGACAAAAATTAAATAGCATGAGATCGGAAGAGCGGTTCAGCAGGAATGCCGAGAC	TGCAGTTTTAAAAGGACAAAAATTAAATAGCATG	20:A>G	20	0.509434	0.129630	0.870370	0.129630	0.870370	0.000000	0.225652	0.225652	0.225652	75.53846	102.82143	1.000000	1	1	1	1	1	NA
18772231|F|0-11:C>A-11:C>A	TGCAGTTTGTGCGTCTGAATGATGATGCACAGCTGGAGGACCAGCTGGGGGGCGCTCTCCAGGAAGGTG	TGCAGTTTGTGCGTCTGAATGATGATGCACAGCTGGAGGACCAGCTGGGGGGCGCTCTCCAGGAAGGTG	11:C>A	11	0.811321	0.395349	0.604651	0.395349	0.604651	0.000000	0.478096	0.478096	0.478096	35.06522	50.79365	1.000000	1	1	1	1	1	1
18772235|F|0-8:G>A-8:G>A	TGCAGTTTGTGTGTCTGGATGATGATGCAGAGTTGAAGCACCAGCTGGGGGGCGCTTTCCAGGAAGGTG	TGCAGTTTGTGTGTCTGGATGATGATGCAGAGTTGAAGCACCAGCTGGGGGGCGCTTTCCAGGAAGGTG	8:G>A	8	0.575472	0.950820	0.049180	0.950820	0.049180	0.000000	0.093523	0.093523	0.093523	20.36111	32.66667	1.000000	0	0	0	0	0	NA
18772372|F|0-9:G>T-9:G>T	TGCAGAAAGGGATAAGTGCATGAGATCGGAAGAGCGGTTCAGCAGGAATGCCGAGACCGATCTCGTATG	TGCAGAAAGGGATAAGTGCATG	9:G>T	9	0.679245	0.180556	0.847222	0.152778	0.819444	0.027778	0.295910	0.258873	0.277392	56.10526	153.40000	0.973684	1	1	1	1	1	NA
18772855|F|0-5:A>G-5:A>G	TGCAGAGCACAGCTGAGGTCCCAGCATGAGATCGGAAGAGCGGTTCAGCAGGAATGCCGAGACCGATCT	TGCAGAGCACAGCTGAGGTCCCAGCATG	5:A>G	5	0.584906	0.096774	0.903226	0.096774	0.903226	0.000000	0.174818	0.174818	0.174818	113.37500	217.22535	1.000000	1	1	1	1	1	NA
18773775|F|0-5:C>T-5:C>T	TGCAGCCTCTCTTATAGCGAGCAGAACTCTGACGCATGAGATCGGAAGAGCGGTTCAGCAGGAATGCCG	TGCAGCCTCTCTTATAGCGAGCAGAACTCTGACGCATG	5:C>T	5	0.584906	0.225806	0.774194	0.225806	0.774194	0.000000	0.349636	0.349636	0.349636	55.35000	121.26316	1.000000	1	1	1	1	1	NA
18774306|F|0-11:C>G-11:C>G	TGCAGCTTCCACAGGAAGTCGAGCCGTGCTGTAGACTCCACCTGCTGGGCATGAGATCGGAAGAGCGGT	TGCAGCTTCCACAGGAAGTCGAGCCGTGCTGTAGACTCCACCTGCTGGGCATG	11:C>G	11	0.669811	0.366197	0.788732	0.211268	0.633803	0.154930	0.464194	0.333267	0.398730	74.88889	88.93151	0.952381	1	0	0	1	1	1
18774513|F|0-22:C>G-22:C>G	TGCAGGAGGTGGCCAATGGGCTCCGGAACCCACTAGCGATGGTGCATGAGATCGGAAGAGCGGTTCAGC	TGCAGGAGGTGGCCAATGGGCTCCGGAACCCACTAGCGATGGTGCATG	22:C>G	22	0.490566	0.173077	0.826923	0.173077	0.826923	0.000000	0.286243	0.286243	0.286243	87.23077	131.03846	1.000000	1	NA	NA	1	1	NA
18774573|F|0-6:C>G-6:C>G	TGCAGGCAATGACTTGTGCATGAGATCGGAAGAGCGGTTCAGCAGGAATGCCGAGACCGATCTCGTATG	TGCAGGCAATGACTTGTGCATG	6:C>G	6	0.481132	0.274510	0.725490	0.274510	0.725490	0.000000	0.398308	0.398308	0.398308	62.05556	150.67391	1.000000	0	NA	NA	1	1	NA
18774642|F|0-7:C>T-7:C>T	TGCAGGCCAGGTGGAAAAGACAAAGAGCATGAGATCGGAAGAGCGGTTCAGCAGGAATGCCGAGACCGA	TGCAGGCCAGGTGGAAAAGACAAAGAGCATG	7:C>T	7	0.537736	0.070175	0.929825	0.070175	0.929825	0.000000	0.130502	0.130502	0.130502	87.33333	233.37500	1.000000	1	1	1	1	1	1
18775858|F|0-18:T>A-18:T>A	TGCAGTGCTGCTGGGACCTGCATGAGATCGGAAGAGCGGTTCAGCAGGAATGCCGAGACCGATCTCGTA	TGCAGTGCTGCTGGGACCTGCATG	18:T>A	18	0.735849	0.115385	0.897436	0.102564	0.884615	0.012821	0.204142	0.184089	0.194116	77.15385	162.52128	1.000000	1	NA	1	1	1	1
18775976|F|0-5:T>C-5:T>C	TGCAGTGTAACACGTCTGCATGAGATCGGAAGAGCGGTTCAGCAGGAATGCCGAGACCGATCTCGTATG	TGCAGTGTAACACGTCTGCATG	5:T>C	5	0.603774	0.312500	0.718750	0.281250	0.687500	0.031250	0.429688	0.404297	0.416992	76.84000	116.09091	1.000000	2	0	0	1	1	NA
18776377|F|0-9:C>T-9:C>T	TGCAGTTTGCGAAAACGCATGAGATCGGAAGAGCGGTTCAGCAGGAATGCCGAGACCGATCTCGTATGC	TGCAGTTTGCGAAAACGCATG	9:C>T	9	0.688679	0.082192	0.917808	0.082192	0.917808	0.000000	0.150873	0.150873	0.150873	73.62500	117.45679	1.000000	1	1	1	1	1	1
18776421|F|0-7:T>C-7:T>C	TGCAGTTTTGCTCATAGCATGAGATCGGAAGAGCGGTTCAGCAGGAATGCCGAGACCGATCTCGTATGC	TGCAGTTTTGCTCATAGCATG	7:T>C	7	0.452830	0.375000	0.625000	0.375000	0.625000	0.000000	0.468750	0.468750	0.468750	63.70833	73.45714	1.000000	0	NA	NA	NA	1	NA
18776554|F|0-13:G>A-13:G>A	TGCAGAGCCAGCCGATGGGGAACAAAGTGGAGATGGAGATCGCCAGCATGAGATCGGAAGAGCGGTTCA	TGCAGAGCCAGCCGATGGGGAACAAAGTGGAGATGGAGATCGCCAGCATG	13:G>A	13	0.452830	0.145833	0.875000	0.125000	0.854167	0.020833	0.249132	0.218750	0.233941	82.11111	162.82353	1.000000	1	NA	NA	1	1	0
18776605|F|0-5:G>A-5:G>A	TGCAGGAGGTGCTCTCTGTTGCAGATTGCAGGCAGCAGCTCCTGGCATGAGATCGGAAGAGCGGTTCAG	TGCAGGAGGTGCTCTCTGTTGCAGATTGCAGGCAGCAGCTCCTGGCATG	5:G>A	5	0.500000	0.113208	0.886792	0.113208	0.886792	0.000000	0.200783	0.200783	0.200783	35.87500	79.78571	1.000000	1	1	1	1	1	0
18784332|F|0-8:C>G-8:C>G	TGCAGGTACAGGCACTGCATACGCCCCAGCCCCCTGAGCATGAGATCGGAAGAGCGGTTCAGCAGGAAT	TGCAGGTACAGGCACTGCATACGCCCCAGCCCCCTGAGCATG	8:C>G	8	0.641509	0.161765	0.838235	0.161765	0.838235	0.000000	0.271194	0.271194	0.271194	50.80000	54.26761	1.000000	1	1	1	1	1	1
18790011|F|0-12:T>C-12:T>C	TGCAGTTTTGTGTGTGTGTGTGTGTGTGTGTGTTTGCATGAGATCGGAAGAGCGGTTCAGCAGGAATGC	TGCAGTTTTGTGTGTGTGTGTGTGTGTGTGTGTTTGCATG	12:T>C	12	0.688679	0.972603	0.054795	0.945205	0.027397	0.027397	0.053293	0.103584	0.078439	71.21875	25.00000	1.000000	NA	NA	0	0	0	NA
18790064|F|0-50:A>G-50:A>G	TGCAGGAGGCGGTTGCGGGTCTCAGCATCCTCGTGGGCTCGCTCTGAGTTACGCAGCTTGATCTCCAGC	TGCAGGAGGCGGTTGCGGGTCTCAGCATCCTCGTGGGCTCGCTCTGAGTTACGCAGCTTGATCTCCAGC	50:A>G	50	0.452830	0.104167	0.895833	0.104167	0.895833	0.000000	0.186632	0.186632	0.186632	54.14286	51.78846	1.000000	1	NA	NA	1	1	0
18790140|F|0-28:C>A-28:C>A	TGCAGAGGAAGTGGTCCTCAGAGAAGCGCTTTGGGCTGGAGGGTTGTGAGTCACTCATCCCTGCCCTCA	TGCAGAGGAAGTGGTCCTCAGAGAAGCGCTTTGGGCTGGAGGGTTGTGAGTCACTCATCCCTGCCCTCA	28:C>A	28	0.537736	0.947368	0.052632	0.947368	0.052632	0.000000	0.099723	0.099723	0.099723	13.78462	11.66667	1.000000	0	0	0	0	0	0
18790398|F|0-16:G>A-16:G>A	TGCAGACACGGGTACAGCGAGGTGCCGCGGCAGTCCGCGCCGCACGTGAACACGCACTCGAAGAGCTCG	TGCAGACACGGGTACAGCGAGGTGCCGCGGCAGTCCGCGCCGCACGTGAACACGCACTCGAAGAGCTCG	16:G>A	16	0.500000	0.094340	0.905660	0.094340	0.905660	0.000000	0.170879	0.170879	0.170879	6.28571	7.08772	1.000000	1	1	1	1	1	0
18790680|F|0-52:T>C-52:T>C	TGCAGCTGCTGCGGAGCTCATTGGTGAACAACCGTACGCAGGCCAAAGTGGCTGAAGAGCTGGGCATGA	TGCAGCTGCTGCGGAGCTCATTGGTGAACAACCGTACGCAGGCCAAAGTGGCTGAAGAGCTGGGCATGA	52:T>C	52	0.396226	0.380952	0.619048	0.380952	0.619048	0.000000	0.471655	0.471655	0.471655	71.66667	71.60000	1.000000	1	0	1	1	NA	0
18790764|F|0-19:A>G-19:A>G	TGCAGGCATGGGCATAGAGAAGAGAAGCCAGAGGAGTGCCTTATCAAAGGCCTGGGAGATGTAATAGCT	TGCAGGCATGGGCATAGAGAAGAGAAGCCAGAGGAGTGCCTTATCAAAGGCCTGGGAGATGTAATAGCT	19:A>G	19	0.500000	0.094340	0.905660	0.094340	0.905660	0.000000	0.170879	0.170879	0.170879	25.28571	31.33333	1.000000	1	1	1	1	1	0
18790983|F|0-8:G>A-8:G>A	TGCAGTGAGGAGCACTGGGTTCCACATGGGGACATTCTTTGTGTCTGGGTAGACGACACAGGCTGGGGA	TGCAGTGAGGAGCACTGGGTTCCACATGGGGACATTCTTTGTGTCTGGGTAGACGACACAGGCTGGGGA	8:G>A	8	0.490566	0.096154	0.903846	0.096154	0.903846	0.000000	0.173817	0.173817	0.173817	9.14286	6.03636	1.000000	1	1	1	1	1	0
18791792|F|0-24:T>C-24:T>C	TGCAGAAGCTGTGGAAACACCATTTTTATTGCTTTATTGACGACAGGATGGATGTGGTCAAGGAGTAAT	TGCAGAAGCTGTGGAAACACCATTTTTATTGCTTTATTGACGACAGGATGGATGTGGTCAAGGAGTAAT	24:T>C	24	0.490566	0.288462	0.711538	0.288462	0.711538	0.000000	0.410503	0.410503	0.410503	17.41176	11.91304	1.000000	0	0	0	1	1	0
18792709|F|0-17:C>T-17:C>T	TGCAGACTATCATCATGCTGCTGCTATGATAGATATTTGTAATTGCAATGTCAAATTTGAACTGCTCAT	TGCAGACTATCATCATGCTGCTGCTATGATAGATATTTGTAATTGCAATGTCAAATTTGAACTGCTCAT	17:C>T	17	0.500000	0.094340	0.905660	0.094340	0.905660	0.000000	0.170879	0.170879	0.170879	10.00000	11.96491	1.000000	1	1	1	1	1	0
18793586|F|0-17:G>C-17:G>C	TGCAGAGTGCATGTGCGGCGCACTGATAAGGTGGGCACAGAGGCAGCGTTCCACTCCATCGAGGAGTAC	TGCAGAGTGCATGTGCGGCGCACTGATAAGGTGGGCACAGAGGCAGCGTTCCACTCCATCGAGGAGTAC	17:G>C	17	0.490566	0.096154	0.903846	0.096154	0.903846	0.000000	0.173817	0.173817	0.173817	21.57143	15.94643	1.000000	1	1	1	1	1	0
18793639|F|0-43:T>G-43:T>G	TGCAGAGTTCATTAACCAGTTATTAAAGAGAGACAAAATGAGCTCCATGTTTTGTGGCATTACTGTTTA	TGCAGAGTTCATTAACCAGTTATTAAAGAGAGACAAAATGAGCTCCATGTTTTGTGGCATTACTGTTTA	43:T>G	43	0.509434	0.962963	0.037037	0.962963	0.037037	0.000000	0.071331	0.071331	0.071331	41.47619	21.00000	1.000000	0	0	1	0	0	0
18793830|F|0-55:A>C-55:A>C	TGCAGATCAAGAACGAGAGGACGCGCTCGCTGCTCCTCTTCAACAACGTCACGGAAAAACACTTTGGCA	TGCAGATCAAGAACGAGAGGACGCGCTCGCTGCTCCTCTTCAACAACGTCACGGAAAAACACTTTGGCA	55:A>C	55	0.490566	0.096154	0.903846	0.096154	0.903846	0.000000	0.173817	0.173817	0.173817	19.14286	23.89286	1.000000	1	1	1	1	1	0
18794036|F|0-19:A>G-19:A>G	TGCAGATGATTCGCCGCTCACAGGAGGCGCAAGCATGTGCCCAGGAGAGGCAGGCCCAGGCACTGGAGG	TGCAGATGATTCGCCGCTCACAGGAGGCGCAAGCATGTGCCCAGGAGAGGCAGGCCCAGGCACTGGAGG	19:A>G	19	0.490566	0.096154	0.903846	0.096154	0.903846	0.000000	0.173817	0.173817	0.173817	40.42857	32.48214	1.000000	1	1	1	1	1	0
18794082|F|0-7:G>A-7:G>A	TGCAGATGCTCCTCCCTCTCTCACTCCCTCTCTCATCCAGCTGCTCTCCAGCCCTTCCTGCTCCGCTTC	TGCAGATGCTCCTCCCTCTCTCACTCCCTCTCTCATCCAGCTGCTCTCCAGCCCTTCCTGCTCCGCTTC	7:G>A	7	0.500000	0.094340	0.905660	0.094340	0.905660	0.000000	0.170879	0.170879	0.170879	14.42857	26.49123	1.000000	1	1	1	1	1	0
18795415|F|0-5:C>T-5:C>T	TGCAGCATCTACTTCTTGGTTTTGGTAAGTGCTGATCGATATATTGCACTGGTACACACTATGTCATTC	TGCAGCATCTACTTCTTGGTTTTGGTAAGTGCTGATCGATATATTGCACTGGTACACACTATGTCATTC	5:C>T	5	0.481132	0.098039	0.901961	0.098039	0.901961	0.000000	0.176855	0.176855	0.176855	7.57143	4.67273	1.000000	1	1	1	1	1	0
18795728|F|0-54:G>A-54:G>A	TGCAGCCATAATCGAAGTTCTCCTAAGCTTATTATCCCACAGGCCCACAGAGTCGTAATGGCTTTAAGG	TGCAGCCATAATCGAAGTTCTCCTAAGCTTATTATCCCACAGGCCCACAGAGTCGTAATGGCTTTAAGG	54:G>A	54	0.490566	0.903846	0.096154	0.903846	0.096154	0.000000	0.173817	0.173817	0.173817	35.20690	33.80000	1.000000	1	0	0	0	0	0
18795936|F|0-48:T>C-48:T>C	TGCAGCCCTGAAATCCATTTTAGGTGGCCATTGTCATGGAACCTGCGCTCAATGACATCGCTAGATGCA	TGCAGCCCTGAAATCCATTTTAGGTGGCCATTGTCATGGAACCTGCGCTCAATGACATCGCTAGATGCA	48:T>C	48	0.896226	0.052632	0.947368	0.052632	0.947368	0.000000	0.099723	0.099723	0.099723	16.85714	18.07895	1.000000	1	1	1	1	1	0
18796398|F|0-7:C>G-7:C>G	TGCAGCGCCAACGTGAGGAGGAGTACCAGGCCCGCTACCGCAGCGACCCCAACCTGGCCCGCTACCCGG	TGCAGCGCCAACGTGAGGAGGAGTACCAGGCCCGCTACCGCAGCGACCCCAACCTGGCCCGCTACCCGG	7:C>G	7	0.500000	0.094340	0.905660	0.094340	0.905660	0.000000	0.170879	0.170879	0.170879	18.28571	16.42105	1.000000	1	1	1	1	1	0
18796540|F|0-5:C>A-5:C>A	TGCAGCGGTGGAGGCGGGTGCCGCTCCCGCTCATGCAGGCTGATTTTCTCTTTGCTGCTCATACGAGAA	TGCAGCGGTGGAGGCGGGTGCCGCTCCCGCTCATGCAGGCTGATTTTCTCTTTGCTGCTCATACGAGAA	5:C>A	5	0.490566	0.096154	0.903846	0.096154	0.903846	0.000000	0.173817	0.173817	0.173817	13.42857	15.78571	1.000000	1	1	1	1	1	0
18796609|F|0-62:G>A-62:G>A	TGCAGCGTGGCCAGGCTCAGGTAGCTGTTCTTGGACTTGAAGGTGACGGGGTCGGCAATGATGGAGCGC	TGCAGCGTGGCCAGGCTCAGGTAGCTGTTCTTGGACTTGAAGGTGACGGGGTCGGCAATGATGGAGCGC	62:G>A	62	0.735849	0.987179	0.012821	0.987179	0.012821	0.000000	0.025312	0.025312	0.025312	55.76471	26.00000	1.000000	0	0	0	0	0	0
18796613|F|0-5:C>T-5:C>T	TGCAGCGTGGGTAAGAAGTGTCTGTGGGACACGAAGATGAGCAGGGGCCGCTGCGCCGCTTGCAACGCG	TGCAGCGTGGGTAAGAAGTGTCTGTGGGACACGAAGATGAGCAGGGGCCGCTGCGCCGCTTGCAACGCG	5:C>T	5	0.490566	0.096154	0.903846	0.096154	0.903846	0.000000	0.173817	0.173817	0.173817	6.00000	6.78571	1.000000	1	1	1	1	1	0
18797215|F|0-30:A>C-30:A>C	TGCAGCTGCCTCTGGCCCATATCGCATCTCAAGAATAGTCTTCTTGACACAAATGGAATTCTGCTTCTC	TGCAGCTGCCTCTGGCCCATATCGCATCTCAAGAATAGTCTTCTTGACACAAATGGAATTCTGCTTCTC	30:A>C	30	0.490566	0.096154	0.903846	0.096154	0.903846	0.000000	0.173817	0.173817	0.173817	38.57143	50.32143	1.000000	1	1	1	1	1	0
18797319|F|0-35:T>C-35:T>C	TGCAGCTGGGACTCCCCGCGGACTGGGGCTCGCTTTGCCTGCTAATGCCTGTGATCCCTATTCCCCGAA	TGCAGCTGGGACTCCCCGCGGACTGGGGCTCGCTTTGCCTGCTAATGCCTGTGATCCCTATTCCCCGAA	35:T>C	35	0.490566	0.096154	0.903846	0.096154	0.903846	0.000000	0.173817	0.173817	0.173817	19.42857	13.32143	1.000000	1	1	1	1	1	0
18797411|F|0-35:C>T-35:C>T	TGCAGCTGTGTGATGGGGGTGGGGTCCTGGGGCACCGATAATGACATAGTGACAGAGACAGGAAGCTGG	TGCAGCTGTGTGATGGGGGTGGGGTCCTGGGGCACCGATAATGACATAGTGACAGAGACAGGAAGCTGG	35:C>T	35	0.490566	0.096154	0.903846	0.096154	0.903846	0.000000	0.173817	0.173817	0.173817	35.71429	41.41071	1.000000	1	1	1	1	1	0
18797491|F|0-17:C>T-17:C>T	TGCAGCTTCACACTGGGCGCCTTTTTGACTCTGTCCGAGACTTTCCAGTCATTAGAGAAAATTGAGTGG	TGCAGCTTCACACTGGGCGCCTTTTTGACTCTGTCCGAGACTTTCCAGTCATTAGAGAAAATTGAGTGG	17:C>T	17	0.490566	0.096154	0.903846	0.096154	0.903846	0.000000	0.173817	0.173817	0.173817	25.00000	24.03571	1.000000	1	1	1	1	1	0
18797604|F|0-68:A>G-68:A>G	TGCAGCTTGTGAGTCTGGATGATGATGCAGAGCTGGAGGACAAGCTGGGGGGCGCTTTCCAAGAAGGTA	TGCAGCTTGTGAGTCTGGATGATGATGCAGAGCTGGAGGACAAGCTGGGGGGCGCTTTCCAAGAAGGTA	68:A>G	68	0.858491	0.054945	0.945055	0.054945	0.945055	0.000000	0.103852	0.103852	0.103852	39.42857	53.52294	1.000000	1	1	1	1	1	0
18797852|F|0-13:A>G-13:A>G	TGCAGGAAGGCCTACTCAATGTAGGTGACAGCATGGGTGAAGTGCAGGACCTGCTGGTGCGCATGAGAT	TGCAGGAAGGCCTACTCAATGTAGGTGACAGCATGGGTGAAGTGCAGGACCTGCTGGTGCGCATG	13:A>G	13	0.500000	0.094340	0.905660	0.094340	0.905660	0.000000	0.170879	0.170879	0.170879	44.57143	42.71930	1.000000	1	1	1	1	1	0
18797913|F|0-7:A>G-7:A>G	TGCAGGAATGCAAGGCTCAAAACCGGCGGCTGCTCCTCTTCCTCAGCCAGGACCACTGCATGAGATCGG	TGCAGGAATGCAAGGCTCAAAACCGGCGGCTGCTCCTCTTCCTCAGCCAGGACCACTGCATG	7:A>G	7	0.820755	0.057471	0.942529	0.057471	0.942529	0.000000	0.108337	0.108337	0.108337	49.00000	90.25455	1.000000	1	1	1	1	1	0
18798155|F|0-29:G>C-29:G>C	TGCAGGAGACGGAGCAGCTTGACACGCCTGGTCGTGCGGGAGGGGTAATTAAACGCTTCCAGGAAAGTG	TGCAGGAGACGGAGCAGCTTGACACGCCTGGTCGTGCGGGAGGGGTAATTAAACGCTTCCAGGAAAGTG	29:G>C	29	0.500000	0.094340	0.905660	0.094340	0.905660	0.000000	0.170879	0.170879	0.170879	22.57143	14.71930	1.000000	1	1	1	1	1	0
18798221|F|0-10:A>C-10:A>C	TGCAGGAGCGACAGAACAACCAGATCTGGAACATCATCCAGGAGCATCTTTACATAGATATCTTTGACG	TGCAGGAGCGACAGAACAACCAGATCTGGAACATCATCCAGGAGCATCTTTACATAGATATCTTTGACG	10:A>C	10	0.443396	0.319149	0.680851	0.319149	0.680851	0.000000	0.434586	0.434586	0.434586	47.41176	29.91304	1.000000	0	0	0	NA	NA	0
18798270|F|0-16:C>T-16:C>T	TGCAGGAGGAGGTGCGCGCCAACACCCGGCTGGGCGAGGAGGTGGAGGCCCTGGTGCTGGCCGTGTGCC	TGCAGGAGGAGGTGCGCGCCAACACCCGGCTGGGCGAGGAGGTGGAGGCCCTGGTGCTGGCCGTGTGCC	16:C>T	16	0.490566	0.096154	0.903846	0.096154	0.903846	0.000000	0.173817	0.173817	0.173817	13.28571	22.17857	1.000000	1	1	1	1	1	0
18798332|F|0-16:G>C-16:G>C	TGCAGGAGGTGCTACAGCCACTCTGCCAAATAACCACATGACTGCACACAGGCTCACTGTCTCCTGTTT	TGCAGGAGGTGCTACAGCCACTCTGCCAAATAACCACATGACTGCACACAGGCTCACTGTCTCCTGTTT	16:G>C	16	0.490566	0.096154	0.903846	0.096154	0.903846	0.000000	0.173817	0.173817	0.173817	15.28571	16.33929	1.000000	1	1	1	1	1	0
18798375|F|0-8:T>C-8:T>C	TGCAGGAGTTGAAGGTGCGGGGGCGCGAGCGGCTCAACCTGCCCTCGCTCCCGGAGGACAGCATCAAAG	TGCAGGAGTTGAAGGTGCGGGGGCGCGAGCGGCTCAACCTGCCCTCGCTCCCGGAGGACAGCATCAAAG	8:T>C	8	0.490566	0.096154	0.903846	0.096154	0.903846	0.000000	0.173817	0.173817	0.173817	25.00000	34.41071	1.000000	1	1	1	1	1	0
18798424|F|0-11:G>A-11:G>A	TGCAGGATCCGGACCCCGTAGAAGAGCCAGTAGGACACGACTACGAGCAACACAAGCACCATGAGCAGG	TGCAGGATCCGGACCCCGTAGAAGAGCCAGTAGGACACGACTACGAGCAACACAAGCACCATGAGCAGG	11:G>A	11	0.556604	0.084746	0.915254	0.084746	0.915254	0.000000	0.155128	0.155128	0.155128	31.00000	24.30435	1.000000	1	1	1	1	1	0
18798428|F|0-16:G>A-16:G>A	TGCAGGATCGCTCGCAGGATGGGCCACTGAAGAAGCACCAGGCAAGTGAGACCGACAGAGTCCCAGCAT	TGCAGGATCGCTCGCAGGATGGGCCACTGAAGAAGCACCAGGCAAGTGAGACCGACAGAGTCCCAGCAT	16:G>A	16	0.556604	0.084746	0.915254	0.084746	0.915254	0.000000	0.155128	0.155128	0.155128	52.14286	51.86957	1.000000	1	1	1	1	1	0
18798617|F|0-15:G>T-15:G>T	TGCAGGCAATTAGAAGTACAGAACTCTGCCAACAAGGGCCCCTTTAAAGCACACAGGTCGTCCGAGGAC	TGCAGGCAATTAGAAGTACAGAACTCTGCCAACAAGGGCCCCTTTAAAGCACACAGGTCGTCCGAGGAC	15:G>T	15	0.556604	0.084746	0.915254	0.084746	0.915254	0.000000	0.155128	0.155128	0.155128	12.85714	15.01449	1.000000	1	1	1	1	1	0
18798779|F|0-22:G>A-22:G>A	TGCAGGCCAAGAAGAACTTCTCGGTGAGTCACCTGTTGGACCTGGAGGAGGCGGGGGAGATGGTGGGCA	TGCAGGCCAAGAAGAACTTCTCGGTGAGTCACCTGTTGGACCTGGAGGAGGCGGGGGAGATGGTGGGCA	22:G>A	22	0.443396	0.106383	0.893617	0.106383	0.893617	0.000000	0.190131	0.190131	0.190131	27.28571	16.13725	1.000000	1	NA	NA	1	1	0
18798857|F|0-28:G>C-28:G>C	TGCAGGCCCGGCCGCTTCAAGGAGGGCCGCGGGCCGCACAAATGCAAGCCCTGCCTGGACTGTGCCCTG	TGCAGGCCCGGCCGCTTCAAGGAGGGCCGCGGGCCGCACAAATGCAAGCCCTGCCTGGACTGTGCCCTG	28:G>C	28	0.481132	0.098039	0.901961	0.098039	0.901961	0.000000	0.176855	0.176855	0.176855	6.85714	9.20000	1.000000	1	1	1	1	1	0
18799147|F|0-38:T>C-38:T>C	TGCAGGCTTCACCTGTCTCCAAGCCCCTCGCAGCACGGTGCTGTGGCCCGGACACATATGCAGGCCTCC	TGCAGGCTTCACCTGTCTCCAAGCCCCTCGCAGCACGGTGCTGTGGCCCGGACACATATGCAGGCCTCC	38:T>C	38	0.443396	0.212766	0.808511	0.191489	0.787234	0.021277	0.334993	0.309642	0.322318	10.75000	9.51064	1.000000	0	NA	NA	1	1	0
18799326|F|0-19:C>T-19:C>T	TGCAGGGAGCTGATAGCTGCACAGCTCAGCGGTAGCCTGGTGACACAGCACTAACCAAACACAGCTATT	TGCAGGGAGCTGATAGCTGCACAGCTCAGCGGTAGCCTGGTGACACAGCACTAACCAAACACAGCTATT	19:C>T	19	0.500000	0.094340	0.905660	0.094340	0.905660	0.000000	0.170879	0.170879	0.170879	9.71429	23.07018	1.000000	NA	1	1	1	1	0
18799565|F|0-8:T>A-8:T>A	TGCAGGGCTCAGACTGGATTGTCAGGCCCAGTTCAGTTACCAGCTGCTTCTCATGCTTGCTCTGGGCAA	TGCAGGGCTCAGACTGGATTGTCAGGCCCAGTTCAGTTACCAGCTGCTTCTCATGCTTGCTCTGGGCAA	8:T>A	8	0.490566	0.096154	0.903846	0.096154	0.903846	0.000000	0.173817	0.173817	0.173817	12.85714	24.41071	1.000000	1	1	1	1	1	0
18800183|F|0-28:G>A-28:G>A	TGCAGGTCCACTACCTCATGGTGCTCTCGGCCAACTGGGCTTACGTGAAGGACGCGTGCCGCATGAGAT	TGCAGGTCCACTACCTCATGGTGCTCTCGGCCAACTGGGCTTACGTGAAGGACGCGTGCCGCATG	28:G>A	28	0.490566	0.903846	0.096154	0.903846	0.096154	0.000000	0.173817	0.173817	0.173817	65.37931	64.20000	1.000000	1	0	0	0	0	0
18800504|F|0-23:C>G-23:C>G	TGCAGGTGTGGAAAGGCAGTTTTCAGCAGGTTGGCTACATACTCTTGAATGAATCCCTGGTTGTTCACA	TGCAGGTGTGGAAAGGCAGTTTTCAGCAGGTTGGCTACATACTCTTGAATGAATCCCTGGTTGTTCACA	23:C>G	23	0.490566	0.096154	0.903846	0.096154	0.903846	0.000000	0.173817	0.173817	0.173817	11.71429	8.87500	1.000000	1	1	1	1	1	0
18800562|F|0-8:A>G-8:A>G	TGCAGGTTATCCAGCTCACGCACTGCATCTTTGGTCCGTTGGATAAGGTCTGTCAGCACCGAGTCAGGC	TGCAGGTTATCCAGCTCACGCACTGCATCTTTGGTCCGTTGGATAAGGTCTGTCAGCACCGAGTCAGGC	8:A>G	8	0.500000	0.094340	0.905660	0.094340	0.905660	0.000000	0.170879	0.170879	0.170879	41.00000	47.84211	1.000000	1	1	1	1	1	0
18802023|F|0-10:T>C-10:T>C	TGCAGTCTATTGGGCTGATTGCTGATTAGTAGAGGCTGTCATTAATTTTCACCTGCATTGATTTCCCTG	TGCAGTCTATTGGGCTGATTGCTGATTAGTAGAGGCTGTCATTAATTTTCACCTGCATTGATTTCCCTG	10:T>C	10	0.490566	0.096154	0.903846	0.096154	0.903846	0.000000	0.173817	0.173817	0.173817	46.14286	65.42857	1.000000	1	1	1	1	1	0
18802442|F|0-60:G>A-60:G>A	TGCAGTGAGTGGCAAATCCGCTCTGAGTGGACTTCGGTTTGTATTCACTAGGAACCCCACGATAAACCA	TGCAGTGAGTGGCAAATCCGCTCTGAGTGGACTTCGGTTTGTATTCACTAGGAACCCCACGATAAACCA	60:G>A	60	0.566038	0.083333	0.916667	0.083333	0.916667	0.000000	0.152778	0.152778	0.152778	29.14286	24.58571	1.000000	1	1	1	1	1	0
18803780|F|0-6:T>C-6:T>C	TGCAGTTGAGAACCAAGCAAATTTGACAGAGTAGCGCAACCGTCACCATGGATACAGGGCACAATCTTC	TGCAGTTGAGAACCAAGCAAATTTGACAGAGTAGCGCAACCGTCACCATGGATACAGGGCACAATCTTC	6:T>C	6	0.490566	0.096154	0.903846	0.096154	0.903846	0.000000	0.173817	0.173817	0.173817	18.71429	10.00000	1.000000	1	1	1	1	1	0
18804212|F|0-38:T>C-38:T>C	TGCAGTTTTATTGCTAAGTGGGCTTCGGTGCGGTAAAATGCCTGGGGGCCATGGTTAACAGGGTCATTT	TGCAGTTTTATTGCTAAGTGGGCTTCGGTGCGGTAAAATGCCTGGGGGCCATGGTTAACAGGGTCATTT	38:T>C	38	0.481132	0.901961	0.098039	0.901961	0.098039	0.000000	0.176855	0.176855	0.176855	7.73684	5.40000	1.000000	1	0	NA	0	0	0
18804361|F|0-19:C>T-19:C>T	TGCAGAAATCCCGGCTCTTCTCCATTTGCTGAATGGTATTTAGCTTTTGTTAGCATGAGATCGGAAGAG	TGCAGAAATCCCGGCTCTTCTCCATTTGCTGAATGGTATTTAGCTTTTGTTAGCATG	19:C>T	19	0.500000	0.094340	0.905660	0.094340	0.905660	0.000000	0.170879	0.170879	0.170879	86.71429	98.52632	1.000000	1	1	1	1	1	0
18804612|F|0-6:C>T-6:C>T	TGCAGACAGCCCATTTCGCTACACTGAGATGGATCAGAGGAGCATGAGATCGGAAGAGCGGTTCAGCAG	TGCAGACAGCCCATTTCGCTACACTGAGATGGATCAGAGGAGCATG	6:C>T	6	0.481132	0.274510	0.725490	0.274510	0.725490	0.000000	0.398308	0.398308	0.398308	133.12500	151.13043	1.000000	0	0	NA	1	1	0
18804648|F|0-16:A>G-16:A>G	TGCAGACCACAGGGGCAATCTCATCCAGGGGATGCAGCATGAGATCGGAAGAGCGGTTCAGCAGGAATG	TGCAGACCACAGGGGCAATCTCATCCAGGGGATGCAGCATG	16:A>G	16	0.518868	0.109091	0.890909	0.109091	0.890909	0.000000	0.194380	0.194380	0.194380	151.12500	134.33333	1.000000	1	NA	0	1	1	0
18804671|F|0-8:T>C-8:T>C	TGCAGACCTACACTGACAGCATGAGATCGGAAGAGCGGTTCAGCAGGAATGCCGAGACCGATCTCGTAT	TGCAGACCTACACTGACAGCATG	8:T>C	8	0.575472	0.081967	0.918033	0.081967	0.918033	0.000000	0.150497	0.150497	0.150497	136.14286	172.29577	1.000000	1	1	1	1	1	0
18804724|F|0-8:T>G-8:T>G	TGCAGACTTCGTGAGTTGCATGAGATCGGAAGAGCGGTTCAGCAGGAATGCCGAGACCGATCTCGTATG	TGCAGACTTCGTGAGTTGCATG	8:T>G	8	0.500000	0.132075	0.905660	0.094340	0.867925	0.037736	0.229263	0.170879	0.200071	54.22222	181.63158	1.000000	1	1	1	1	1	0
18804736|F|0-15:G>A-15:G>A	TGCAGACTTTGGACAGGCATGAGATCGGAAGAGCGGTTCAGCAGGAATGCCGAGACCGATCTCGTATGC	TGCAGACTTTGGACAGGCATG	15:G>A	15	0.471698	0.100000	0.920000	0.080000	0.900000	0.020000	0.180000	0.147200	0.163600	92.71429	147.92727	1.000000	1	NA	1	1	1	2
18804746|F|0-8:A>G-8:A>G	TGCAGAGAACATGCACATTCAGACACACCCACATGGGCAAACCTGCATGAGATCGGAAGAGCGGTTCAG	TGCAGAGAACATGCACATTCAGACACACCCACATGGGCAAACCTGCATG	8:A>G	8	0.490566	0.096154	0.903846	0.096154	0.903846	0.000000	0.173817	0.173817	0.173817	85.42857	32.26786	1.000000	1	1	1	1	1	0
18804755|F|0-5:A>G-5:A>G	TGCAGAGAAGAGTCTGTGGAAGCCAGGTTGGCCATGGACAGCATGAGATCGGAAGAGCGGTTCAGCAGG	TGCAGAGAAGAGTCTGTGGAAGCCAGGTTGGCCATGGACAGCATG	5:A>G	5	0.452830	0.104167	0.895833	0.104167	0.895833	0.000000	0.186632	0.186632	0.186632	89.42857	26.75000	1.000000	1	1	1	1	1	0
18804882|F|0-22:A>G-22:A>G	TGCAGAGGCAGCTGGTGGTGCTAATGAAGACCATGGACAACGTGGCCACCTTCTGCATGAGATCGGAAG	TGCAGAGGCAGCTGGTGGTGCTAATGAAGACCATGGACAACGTGGCCACCTTCTGCATG	22:A>G	22	0.735849	0.064103	0.935897	0.064103	0.935897	0.000000	0.119987	0.119987	0.119987	72.00000	107.15217	1.000000	1	1	1	1	1	0
18804885|F|0-44:G>A-44:G>A	TGCAGAGGCATTCCAGAGTAATGAAACCGCAGCGCTAATCCACAGTTACACACAGCATGAGATCGGAAG	TGCAGAGGCATTCCAGAGTAATGAAACCGCAGCGCTAATCCACAGTTACACACAGCATG	44:G>A	44	0.509434	0.111111	0.907407	0.092593	0.888889	0.018519	0.197531	0.168038	0.182785	79.25000	127.50000	1.000000	1	1	1	1	1	0
18805137|F|0-5:C>T-5:C>T	TGCAGCAAAAATGACACTTGGACTCATTTTCAGCATGAGATCGGAAGAGCGGTTCAGCAGGAATGCCGA	TGCAGCAAAAATGACACTTGGACTCATTTTCAGCATG	5:C>T	5	0.462264	0.102041	0.897959	0.102041	0.897959	0.000000	0.183257	0.183257	0.183257	137.28571	234.09434	1.000000	1	NA	NA	1	1	0
18805206|F|0-9:T>A-9:T>A	TGCAGCAATTTTATTCAGGCTTCCTCATTAATGTACATTATCGCATGCATGAGATCGGAAGAGCGGTTC	TGCAGCAATTTTATTCAGGCTTCCTCATTAATGTACATTATCGCATGCATG	9:T>A	9	0.490566	0.096154	0.903846	0.096154	0.903846	0.000000	0.173817	0.173817	0.173817	33.28571	130.01786	1.000000	1	1	1	1	1	0
18805243|F|0-17:A>C-17:A>C	TGCAGCACCTGCACAGGAGGAGCATGAGATCGGAAGAGCGGTTCAGCAGGAATGCCGAGACCGATCTCG	TGCAGCACCTGCACAGGAGGAGCATG	17:A>C	17	0.594340	0.936508	0.063492	0.936508	0.063492	0.000000	0.118922	0.118922	0.118922	121.78947	78.50000	1.000000	0	1	0	0	0	0
18805255|F|0-9:T>C-9:T>C	TGCAGCACGTTCTGGCCGTCGCGGTACGCCGCGCTCTGCTGCATGAGATCGGAAGAGCGGTTCAGCAGG	TGCAGCACGTTCTGGCCGTCGCGGTACGCCGCGCTCTGCTGCATG	9:T>C	9	0.509434	0.092593	0.907407	0.092593	0.907407	0.000000	0.168038	0.168038	0.168038	73.57143	96.05172	1.000000	1	1	1	1	1	0
18805544|F|0-9:A>T-9:A>T	TGCAGCCATACTGTCTCCCAGCATGAGATCGGAAGAGCGGTTCAGCAGGAATGCCGAGACCGATCTCGT	TGCAGCCATACTGTCTCCCAGCATG	9:A>T	9	0.613208	0.076923	0.923077	0.076923	0.923077	0.000000	0.142012	0.142012	0.142012	113.00000	249.55405	1.000000	1	NA	1	1	1	0
18805640|F|0-7:G>T-7:G>T	TGCAGCCGCACCTTCTCCCAGCGGGGGTATCCGTGCTCTCCGAAAGGCATGAGATCGGAAGAGCGGTTC	TGCAGCCGCACCTTCTCCCAGCGGGGGTATCCGTGCTCTCCGAAAGGCATG	7:G>T	7	0.386792	0.634146	0.365854	0.634146	0.365854	0.000000	0.464010	0.464010	0.464010	75.92105	85.00000	1.000000	0	NA	NA	NA	NA	0
18805742|F|0-5:G>C-5:G>C	TGCAGGCTTCTTCCAGAGGAATCCGGCATGAGATCGGAAGAGCGGTTCAGCAGGAATGCCGAGACCGAT	TGCAGGCTTCTTCCAGAGGAATCCGGCATG	5:G>C	5	0.518868	0.709091	0.309091	0.690909	0.290909	0.018182	0.412562	0.427107	0.419835	157.66667	127.00000	1.000000	1	1	1	0	0	1
18805781|F|0-5:C>T-5:C>T	TGCAGCGATGCTGCCAAATGCAGTCCCTTTTGCTTAGACAGATGAGCATGAGATCGGAAGAGCGGTTCA	TGCAGCGATGCTGCCAAATGCAGTCCCTTTTGCTTAGACAGATGAGCATG	5:C>T	5	0.500000	0.094340	0.905660	0.094340	0.905660	0.000000	0.170879	0.170879	0.170879	105.14286	149.66667	1.000000	1	1	1	1	1	0
18805801|F|0-7:C>G-7:C>G	TGCAGCGCCGGGCCAGGAAGGGCGTTAGGTACCTGTAGCCAAGCATGAGATCGGAAGAGCGGTTCAGCA	TGCAGCGCCGGGCCAGGAAGGGCGTTAGGTACCTGTAGCCAAGCATG	7:C>G	7	0.556604	0.084746	0.915254	0.084746	0.915254	0.000000	0.155128	0.155128	0.155128	82.85714	109.01449	1.000000	1	1	NA	1	1	0
18805917|F|0-7:A>G-7:A>G	TGCAGCTACTCCAGCCCTTCCTGAGCGGGGCGCTGAGGGGCAGCATGAGATCGGAAGAGCGGTTCAGCA	TGCAGCTACTCCAGCCCTTCCTGAGCGGGGCGCTGAGGGGCAGCATG	7:A>G	7	0.641509	0.073529	0.926471	0.073529	0.926471	0.000000	0.136246	0.136246	0.136246	69.28571	78.84416	1.000000	1	1	1	1	1	0
18805964|F|0-8:A>C-8:A>C	TGCAGCTCACTGGGAAACCTCAAGAGGCACCAGCGCATGCATGAGATCGGAAGAGCGGTTCAGCAGGAA	TGCAGCTCACTGGGAAACCTCAAGAGGCACCAGCGCATGCATG	8:A>C	8	0.500000	0.094340	0.905660	0.094340	0.905660	0.000000	0.170879	0.170879	0.170879	60.85714	62.49123	1.000000	1	1	1	1	1	0
18805986|F|0-31:G>A-31:G>A	TGCAGCTCCATTTATCCAAACAAAGTTCTGCGAATTCTGCATGAGATCGGAAGAGCGGTTCAGCAGGAA	TGCAGCTCCATTTATCCAAACAAAGTTCTGCGAATTCTGCATG	31:G>A	31	0.500000	0.113208	0.905660	0.094340	0.886792	0.018868	0.200783	0.170879	0.185831	117.37500	156.75439	1.000000	1	1	1	1	1	0
18806156|F|0-24:T>C-24:T>C	TGCAGCTGGTGTGGCAGACATTCATGGGCATGAGATCGGAAGAGCGGTTCAGCAGGAATGCCGAGACCG	TGCAGCTGGTGTGGCAGACATTCATGGGCATG	24:T>C	24	0.575472	0.081967	0.918033	0.081967	0.918033	0.000000	0.150497	0.150497	0.150497	117.85714	161.49296	1.000000	1	1	1	1	1	0
18806178|F|0-32:T>C-32:T>C	TGCAGCTGTCCAGCCTTGGGAGCAGAGAGAGGTGCCTCTTGCATGAGATCGGAAGAGCGGTTCAGCAGG	TGCAGCTGTCCAGCCTTGGGAGCAGAGAGAGGTGCCTCTTGCATG	32:T>C	32	0.566038	0.083333	0.916667	0.083333	0.916667	0.000000	0.152778	0.152778	0.152778	74.71429	65.84286	1.000000	1	1	1	1	1	0
18806200|F|0-13:T>G-13:T>G	TGCAGCTGTTGACTGCATTGGGGGCATTGGCTGGCACTGCATGAGATCGGAAGAGCGGTTCAGCAGGAA	TGCAGCTGTTGACTGCATTGGGGGCATTGGCTGGCACTGCATG	13:T>G	13	0.547170	0.086207	0.913793	0.086207	0.913793	0.000000	0.157551	0.157551	0.157551	72.00000	70.41176	1.000000	1	1	NA	1	1	0
18806237|F|0-12:T>C-12:T>C	TGCAGCTTCTCCTTGCCCCCGGAGAGGACGCCACTGGGCAGCATGAGATCGGAAGAGCGGTTCAGCAGG	TGCAGCTTCTCCTTGCCCCCGGAGAGGACGCCACTGGGCAGCATG	12:T>C	12	0.500000	0.094340	0.905660	0.094340	0.905660	0.000000	0.170879	0.170879	0.170879	89.28571	137.26316	1.000000	1	1	1	1	1	0
18806297|F|0-7:T>C-7:T>C	TGCAGCTTTTCGGACTGTCCAGGGAGGAGACCACGGCCCAGCGGACCGGCATGAGATCGGAAGAGCGGT	TGCAGCTTTTCGGACTGTCCAGGGAGGAGACCACGGCCCAGCGGACCGGCATG	7:T>C	7	0.490566	0.096154	0.903846	0.096154	0.903846	0.000000	0.173817	0.173817	0.173817	47.00000	79.87500	1.000000	1	1	NA	1	1	0
18806372|F|0-29:G>T-29:G>T	TGCAGGAATTTCGTGCTGAGGCCTCATACGGTGCTCTGGCATGAGATCGGAAGAGCGGTTCAGCAGGAA	TGCAGGAATTTCGTGCTGAGGCCTCATACGGTGCTCTGGCATG	29:G>T	29	0.509434	0.092593	0.907407	0.092593	0.907407	0.000000	0.168038	0.168038	0.168038	68.71429	129.53448	1.000000	1	1	1	1	1	0
18806490|F|0-5:G>C-5:G>C	TGCAGGAGGGACGGGTCGTCCGTGGCCAAGTAGACACGCTTCTTGTCCACATGCATGAGATCGGAAGAG	TGCAGGAGGGACGGGTCGTCCGTGGCCAAGTAGACACGCTTCTTGTCCACATGCATG	5:G>C	5	0.518868	0.090909	0.909091	0.090909	0.909091	0.000000	0.165289	0.165289	0.165289	78.28571	94.88136	1.000000	1	1	NA	1	1	0
18806627|F|0-6:C>T-6:C>T	TGCAGGCAGACACAGCCCTGGCTCTGGCACAGTCCCAGCATGAGATCGGAAGAGCGGTTCAGCAGGAAT	TGCAGGCAGACACAGCCCTGGCTCTGGCACAGTCCCAGCATG	6:C>T	6	0.471698	0.720000	0.280000	0.720000	0.280000	0.000000	0.403200	0.403200	0.403200	136.94737	91.20000	1.000000	0	0	0	0	0	0
18806662|F|0-7:A>G-7:A>G	TGCAGGCATTTGGCAACATCATGGCCGGGGAGCACAGCATGAGATCGGAAGAGCGGTTCAGCAGGAATG	TGCAGGCATTTGGCAACATCATGGCCGGGGAGCACAGCATG	7:A>G	7	0.594340	0.095238	0.904762	0.095238	0.904762	0.000000	0.172336	0.172336	0.172336	121.88889	138.72222	1.000000	1	1	1	1	1	0
18806668|F|0-10:A>G-10:A>G	TGCAGGCCAAAAGGCACCACCCACTGGCCCCGGACTGCATGAGATCGGAAGAGCGGTTCAGCAGGAATG	TGCAGGCCAAAAGGCACCACCCACTGGCCCCGGACTGCATG	10:A>G	10	0.575472	0.131148	0.868852	0.131148	0.868852	0.000000	0.227896	0.227896	0.227896	61.10000	85.45312	1.000000	1	1	1	1	1	0
18806707|F|0-17:T>C-17:T>C	TGCAGGCCCTTCTCCCCTGCTGCTGTTTTCACATTAAGCACGTGTGGGCATGAGATCGGAAGAGCGGTT	TGCAGGCCCTTCTCCCCTGCTGCTGTTTTCACATTAAGCACGTGTGGGCATG	17:T>C	17	0.490566	0.288462	0.711538	0.288462	0.711538	0.000000	0.410503	0.410503	0.410503	89.76471	86.78261	1.000000	0	0	0	1	1	0
18806742|F|0-31:A>C-31:A>C	TGCAGGCGGCACGTTTGCTGTCAGCTCCTTCACTGAGACAAGCTCCTCTGCATGAGATCGGAAGAGCGG	TGCAGGCGGCACGTTTGCTGTCAGCTCCTTCACTGAGACAAGCTCCTCTGCATG	31:A>C	31	0.509434	0.092593	0.907407	0.092593	0.907407	0.000000	0.168038	0.168038	0.168038	75.85714	95.34483	1.000000	1	1	1	1	1	0
18806750|F|0-8:G>A-8:G>A	TGCAGGCGGGTCACATATGCTGCAATGAGAGCATGAGATCGGAAGAGCGGTTCAGCAGGAATGCCGAGA	TGCAGGCGGGTCACATATGCTGCAATGAGAGCATG	8:G>A	8	0.500000	0.113208	0.905660	0.094340	0.886792	0.018868	0.200783	0.170879	0.185831	118.50000	175.92982	1.000000	1	1	1	1	2	0
18806753|F|0-7:G>T-7:G>T	TGCAGGCGGTGCAGCTGGAAGATGGCACTACTGCATACATTCAGCATGAGATCGGAAGAGCGGTTCAGC	TGCAGGCGGTGCAGCTGGAAGATGGCACTACTGCATACATTCAGCATG	7:G>T	7	0.509434	0.111111	0.907407	0.092593	0.888889	0.018519	0.197531	0.168038	0.182785	141.62500	159.87931	1.000000	1	1	1	1	2	0
18806782|F|0-5:G>A-5:G>A	TGCAGGCTCGACACACAAATAACAGTCCACTTAAGAAAAGCCAGTAGCATGAGATCGGAAGAGCGGTTC	TGCAGGCTCGACACACAAATAACAGTCCACTTAAGAAAAGCCAGTAGCATG	5:G>A	5	0.490566	0.096154	0.903846	0.096154	0.903846	0.000000	0.173817	0.173817	0.173817	119.57143	149.71429	1.000000	1	1	1	1	1	0
18806805|F|0-8:G>A-8:G>A	TGCAGGCTGGGTGGCAAGAACAAAGGGCATGAGATCGGAAGAGCGGTTCAGCAGGAATGCCGAGACCGA	TGCAGGCTGGGTGGCAAGAACAAAGGGCATG	8:G>A	8	0.537736	0.087719	0.912281	0.087719	0.912281	0.000000	0.160049	0.160049	0.160049	144.14286	229.38095	1.000000	1	1	1	1	1	0
18806982|F|0-16:C>G-16:C>G	TGCAGGGGCAGGGTGTCCTTTCAGAGAAGTTGCGCAGTTTTAGCATGAGATCGGAAGAGCGGTTCAGCA	TGCAGGGGCAGGGTGTCCTTTCAGAGAAGTTGCGCAGTTTTAGCATG	16:C>G	16	0.500000	0.094340	0.905660	0.094340	0.905660	0.000000	0.170879	0.170879	0.170879	99.42857	154.28070	1.000000	1	1	1	1	1	0
18806991|F|0-9:A>C-9:A>C	TGCAGGGGGACCCAGAACAAAGCATGAGATCGGAAGAGCGGTTCAGCAGGAATGCCGAGACCGATCTCG	TGCAGGGGGACCCAGAACAAAGCATG	9:A>C	9	0.433962	0.108696	0.891304	0.108696	0.891304	0.000000	0.193762	0.193762	0.193762	145.85714	71.83333	1.000000	NA	NA	NA	1	NA	0
18806997|F|0-14:A>G-14:A>G	TGCAGGGGGCAGGGAGACTGAGCATGAGATCGGAAGAGCGGTTCAGCAGGAATGCCGAGACCGATCTCG	TGCAGGGGGCAGGGAGACTGAGCATG	14:A>G	14	0.575472	0.081967	0.918033	0.081967	0.918033	0.000000	0.150497	0.150497	0.150497	125.57143	173.38028	1.000000	1	1	1	1	1	0
18807061|F|0-5:G>A-5:G>A	TGCAGGGTCTGAAAATGCATGAGATCGGAAGAGCGGTTCAGCAGGAATGCCGAGACCGATCTCGTATGC	TGCAGGGTCTGAAAATGCATG	5:G>A	5	0.518868	0.127273	0.872727	0.127273	0.872727	0.000000	0.222149	0.222149	0.222149	71.55556	92.94737	1.000000	1	1	1	1	1	0
18807106|F|0-11:T>A-11:T>A	TGCAGGTAAACTACAGGTGCTGCGCATGAGATCGGAAGAGCGGTTCAGCAGGAATGCCGAGACCGATCT	TGCAGGTAAACTACAGGTGCTGCGCATG	11:T>A	11	0.500000	0.094340	0.905660	0.094340	0.905660	0.000000	0.170879	0.170879	0.170879	147.57143	138.66667	1.000000	1	1	1	1	1	0
18807202|F|0-8:G>A-8:G>A	TGCAGGTCGTTTCCCTCCTGGACTGGAGGGTCCCATGCATGAGATCGGAAGAGCGGTTCAGCAGGAATG	TGCAGGTCGTTTCCCTCCTGGACTGGAGGGTCCCATGCATG	8:G>A	8	0.509434	0.092593	0.907407	0.092593	0.907407	0.000000	0.168038	0.168038	0.168038	126.14286	89.65517	1.000000	1	1	1	1	1	0
18807267|F|0-33:T>C-33:T>C	TGCAGGTGGAGACAGGCAGAGCCTGGACAGCGGTTACAGCCAGCGGGACAGCATGAGATCGGAAGAGCG	TGCAGGTGGAGACAGGCAGAGCCTGGACAGCGGTTACAGCCAGCGGGACAGCATG	33:T>C	33	0.518868	0.090909	0.909091	0.090909	0.909091	0.000000	0.165289	0.165289	0.165289	58.57143	73.84746	1.000000	1	1	1	1	1	0
18807456|F|0-11:C>G-11:C>G	TGCAGTAATTGCTGTCTCCTGTTTCCTGGCTGCATGAGATCGGAAGAGCGGTTCAGCAGGAATGCCGAG	TGCAGTAATTGCTGTCTCCTGTTTCCTGGCTGCATG	11:C>G	11	0.490566	0.096154	0.903846	0.096154	0.903846	0.000000	0.173817	0.173817	0.173817	75.28571	82.83929	1.000000	1	1	1	1	1	0
18807479|F|0-13:T>C-13:T>C	TGCAGTACATGGATTTGGAGGAATTCCTCACAGAGAACGGCATGGGATGCATGAGATCGGAAGAGCGGT	TGCAGTACATGGATTTGGAGGAATTCCTCACAGAGAACGGCATGGGATGCATG	13:T>C	13	0.688679	0.068493	0.931507	0.068493	0.931507	0.000000	0.127604	0.127604	0.127604	120.42857	102.07143	1.000000	1	1	1	1	1	0
18807861|F|0-10:A>G-10:A>G	TGCAGTGAAAATGTGTGTGTGTGTGTGTGCATGAGATCGGAAGAGCGGTTCAGCAGGAATGCCGAGACC	TGCAGTGAAAATGTGTGTGTGTGTGTGTGCATG	10:A>G	10	0.528302	0.089286	0.982143	0.017857	0.910714	0.071429	0.162628	0.035077	0.098852	14.42857	149.52857	1.000000	1	NA	NA	1	NA	2
18807863|F|0-12:T>C-12:T>C	TGCAGTGAAACCTGTGGCAAAGGCATGAGATCGGAAGAGCGGTTCAGCAGGAATGCCGAGACCGATCTC	TGCAGTGAAACCTGTGGCAAAGGCATG	12:T>C	12	0.471698	0.840000	0.300000	0.700000	0.160000	0.140000	0.268800	0.420000	0.344400	79.87500	110.61111	1.000000	0	NA	NA	NA	NA	0
18808033|F|0-21:A>G-21:A>G	TGCAGTGCTCAAACCCCTGGTAGAGTTGCTCAGCGACCCCGACTACATCAATCGCATGAGATCGGAAGA	TGCAGTGCTCAAACCCCTGGTAGAGTTGCTCAGCGACCCCGACTACATCAATCGCATG	21:A>G	21	0.566038	0.083333	0.916667	0.083333	0.916667	0.000000	0.152778	0.152778	0.152778	77.42857	93.75714	1.000000	1	1	1	1	1	0
18808067|F|0-16:A>G-16:A>G	TGCAGTGCTTACATTAAAAGGAAATTGCATGAGATCGGAAGAGCGGTTCAGCAGGAATGCCGAGACCGA	TGCAGTGCTTACATTAAAAGGAAATTGCATG	16:A>G	16	0.490566	0.807692	0.211538	0.788462	0.192308	0.019231	0.310651	0.333580	0.322115	137.07547	160.63636	1.000000	1	1	1	0	0	0
18808084|F|0-42:T>C-42:T>C	TGCAGTGGAGAAATGGAAGACGGCGATCCGTGAGGCCCAGACTTTCTCTCGCATGAGATCGGAAGAGCG	TGCAGTGGAGAAATGGAAGACGGCGATCCGTGAGGCCCAGACTTTCTCTCGCATG	42:T>C	42	0.556604	0.084746	0.915254	0.084746	0.915254	0.000000	0.155128	0.155128	0.155128	72.42857	70.44928	1.000000	1	1	1	1	1	0
18813334|F|0-16:G>T-16:G>T	TGCAGATCTGCTTGCTGGTCACCTCCTCGTAGAAGGTGAGGGCAAAACCGTAGGTGCGGGAGCCGTCCT	TGCAGATCTGCTTGCTGGTCACCTCCTCGTAGAAGGTGAGGGCAAAACCGTAGGTGCGGGAGCCGTCCT	16:G>T	16	0.679245	0.347222	0.652778	0.347222	0.652778	0.000000	0.453318	0.453318	0.453318	13.16667	9.63793	1.000000	1	NA	NA	1	1	1
18815944|F|0-29:A>T-29:A>T	TGCAGCCGCAGGGTGTTGATGATGGCCACAGCCAGGCGCAGGGCCTCGCGGGGGTAACCGTGGGAACGC	TGCAGCCGCAGGGTGTTGATGATGGCCACAGCCAGGCGCAGGGCCTCGCGGGGGTAACCGTGGGAACGC	29:A>T	29	0.462264	0.122449	0.877551	0.122449	0.877551	0.000000	0.214910	0.214910	0.214910	13.50000	27.38462	1.000000	1	NA	NA	1	1	NA
18819228|F|0-16:G>C-16:G>C	TGCAGGAGTGCAAGGCGCAGAACCGCCGGCTGCTGCTCTTCCTCAGCCAGAACCACTGCATGAGATCGG	TGCAGGAGTGCAAGGCGCAGAACCGCCGGCTGCTGCTCTTCCTCAGCCAGAACCACTGCATG	16:G>C	16	0.792453	0.071429	0.928571	0.071429	0.928571	0.000000	0.132653	0.132653	0.132653	89.60000	91.44231	1.000000	1	1	1	1	1	1
18821953|F|0-41:C>G-41:C>G	TGCAGGTCTGGGAAGAAGGGGATATTCCTGGCCCACTCCACCGCACTGAAAAGCATCCTGGCCGCCAGT	TGCAGGTCTGGGAAGAAGGGGATATTCCTGGCCCACTCCACCGCACTGAAAAGCATCCTGGCCGCCAGT	41:C>G	41	0.622642	0.090909	0.909091	0.090909	0.909091	0.000000	0.165289	0.165289	0.165289	18.70000	16.58442	1.000000	1	1	1	1	1	1
18822433|F|0-47:G>A-47:G>A	TGCAGGTTCCAGGAGATGTGTTACAAGGCATACCTGGCCATTCGCCAGCACGCCAGCCTCTTCATCAAC	TGCAGGTTCCAGGAGATGTGTTACAAGGCATACCTGGCCATTCGCCAGCACGCCAGCCTCTTCATCAAC	47:G>A	47	0.528302	0.910714	0.089286	0.910714	0.089286	0.000000	0.162628	0.162628	0.162628	8.39683	16.42857	1.000000	0	0	NA	0	0	NA
18827474|F|0-5:A>C-5:A>C	TGCAGAACCTGCACAGAAGAAGCATGAGATCGGAAGAGCGGTTCAGCAGGAATGCCGAGACCGATCTCG	TGCAGAACCTGCACAGAAGAAGCATG	5:A>C	5	0.575472	0.114754	0.885246	0.114754	0.885246	0.000000	0.203171	0.203171	0.203171	87.27273	120.09231	1.000000	1	1	1	1	1	1
18827517|F|0-11:A>C-11:A>C	TGCAGAACTGGAAGCTCATTGGCATGAGATCGGAAGAGCGGTTCAGCAGGAATGCCGAGACCGATCTCG	TGCAGAACTGGAAGCTCATTGGCATG	11:A>C	11	0.424528	0.133333	0.866667	0.133333	0.866667	0.000000	0.231111	0.231111	0.231111	148.90000	103.89583	1.000000	1	1	1	NA	NA	1
18828884|F|0-16:C>G-16:C>G	TGCAGATGTTCACCGTCCAGGAGGTGGCAGAGTTCGTCCGGGGCACCCTGGGGAGCATGAGATCGGAAG	TGCAGATGTTCACCGTCCAGGAGGTGGCAGAGTTCGTCCGGGGCACCCTGGGGAGCATG	16:C>G	16	0.735849	0.076923	0.923077	0.076923	0.923077	0.000000	0.142012	0.142012	0.142012	47.70000	73.64516	1.000000	1	1	1	1	1	1
18829196|F|0-12:G>A-12:G>A	TGCAGCACATGCGCATGCATGAGATCGGAAGAGCGGTTCAGCAGGAATGCCGAGACCGATCTCGTATGC	TGCAGCACATGCGCATGCATG	12:G>A	12	0.377358	0.150000	0.850000	0.150000	0.850000	0.000000	0.255000	0.255000	0.255000	25.90000	75.87500	1.000000	1	NA	NA	NA	NA	NA
18829409|F|0-23:G>T-23:G>T	TGCAGCAGCCGGGCCCTGACGCTGCTCTCCTCGGTGTTCGGGGCATGAGATCGGAAGAGCGGTTCAGCA	TGCAGCAGCCGGGCCCTGACGCTGCTCTCCTCGGTGTTCGGGGCATG	23:G>T	23	0.547170	0.068966	0.931034	0.068966	0.931034	0.000000	0.128419	0.128419	0.128419	12.33333	55.05797	1.000000	1	1	1	1	1	NA
18829439|F|0-26:A>G-26:A>G	TGCAGCAGGACCACCACCTCTGCCTGACCCACAGCGTGCATGAGATCGGAAGAGCGGTTCAGCAGGAAT	TGCAGCAGGACCACCACCTCTGCCTGACCCACAGCGTGCATG	26:A>G	26	0.754717	0.075000	0.925000	0.075000	0.925000	0.000000	0.138750	0.138750	0.138750	70.50000	15.53125	1.000000	1	1	1	1	1	1
18829914|F|0-26:T>C-26:T>C	TGCAGCCCCAGCAACGTGGGCAAGGCTGTGGAGGACTGCATGAGATCGGAAGAGCGGTTCAGCAGGAAT	TGCAGCCCCAGCAACGTGGGCAAGGCTGTGGAGGACTGCATG	26:T>C	26	0.632075	0.985075	0.014925	0.985075	0.014925	0.000000	0.029405	0.029405	0.029405	130.27586	49.00000	1.000000	0	0	0	0	0	0
18829926|F|0-6:C>A-6:C>A	TGCAGCCCCCCGGTGTCCCCACTCCAGCATGAGATCGGAAGAGCGGTTCAGCAGGAATGCCGAGACCGA	TGCAGCCCCCCGGTGTCCCCACTCCAGCATG	6:C>A	6	0.688679	0.082192	0.917808	0.082192	0.917808	0.000000	0.150873	0.150873	0.150873	103.00000	125.84091	1.000000	1	1	1	1	1	NA
18830360|F|0-10:A>G-10:A>G	TGCAGCGGCTACGGCGCACGGGCATGACCAAGCAGGAGATCCTGCATGAGATCGGAAGAGCGGTTCAGC	TGCAGCGGCTACGGCGCACGGGCATGACCAAGCAGGAGATCCTGCATG	10:A>G	10	0.566038	0.100000	0.900000	0.100000	0.900000	0.000000	0.180000	0.180000	0.180000	85.50000	91.36232	1.000000	1	1	1	1	1	NA
18830611|F|0-5:C>A-5:C>A	TGCAGCTCAGAGGATGACAGCATGAGATCGGAAGAGCGGTTCAGCAGGAATGCCGAGACCGATCTCGTA	TGCAGCTCAGAGGATGACAGCATG	5:C>A	5	0.452830	0.520833	0.520833	0.479167	0.479167	0.041667	0.499132	0.499132	0.499132	163.51613	142.20588	1.000000	0	0	0	1	NA	0
18830641|F|0-6:T>A-6:T>A	TGCAGCTCATGCAGGTAGAGCATGAGATCGGAAGAGCGGTTCAGCAGGAATGCCGAGACCGATCTCGTA	TGCAGCTCATGCAGGTAGAGCATG	6:T>A	6	0.396226	0.142857	0.857143	0.142857	0.857143	0.000000	0.244898	0.244898	0.244898	147.40000	115.08163	1.000000	1	NA	1	1	NA	NA
18830769|F|0-10:G>T-10:G>T	TGCAGCTGAAGACATACCATTGCATGAGATCGGAAGAGCGGTTCAGCAGGAATGCCGAGACCGATCTCG	TGCAGCTGAAGACATACCATTGCATG	10:G>T	10	0.490566	0.115385	0.884615	0.115385	0.884615	0.000000	0.204142	0.204142	0.204142	124.10000	131.26316	1.000000	NA	1	1	1	1	NA
18831040|F|0-13:C>T-13:C>T	TGCAGCTTCTGGACCAGCGTCTGGTCCGCACCCTCTCCCTTGGCATGAGATCGGAAGAGCGGTTCAGCA	TGCAGCTTCTGGACCAGCGTCTGGTCCGCACCCTCTCCCTTGGCATG	13:C>T	13	0.594340	0.095238	0.904762	0.095238	0.904762	0.000000	0.172336	0.172336	0.172336	83.60000	154.80000	1.000000	1	1	1	1	1	1
18831140|F|0-5:C>T-5:C>T	TGCAGCTTTTCTGAAATTTCAGCATGAGATCGGAAGAGCGGTTCAGCAGGAATGCCGAGACCGATCTCG	TGCAGCTTTTCTGAAATTTCAGCATG	5:C>T	5	0.500000	0.132075	0.886792	0.113208	0.867925	0.018868	0.229263	0.200783	0.215023	136.63636	196.57143	1.000000	1	1	NA	1	1	NA
18831514|F|0-12:G>C-12:G>C	TGCAGGAGAGCTGCGCAGACCTGCGGACGCATGAGATCGGAAGAGCGGTTCAGCAGGAATGCCGAGACC	TGCAGGAGAGCTGCGCAGACCTGCGGACGCATG	12:G>C	12	0.424528	0.133333	0.866667	0.133333	0.866667	0.000000	0.231111	0.231111	0.231111	80.20000	7.08333	1.000000	NA	NA	NA	1	1	NA
18831534|F|0-10:A>G-10:A>G	TGCAGGAGCAACGAATCCAAGGCCTGCTGTGTGACTGCATGAGATCGGAAGAGCGGTTCAGCAGGAATG	TGCAGGAGCAACGAATCCAAGGCCTGCTGTGTGACTGCATG	10:A>G	10	0.584906	0.112903	0.887097	0.112903	0.887097	0.000000	0.200312	0.200312	0.200312	94.63636	62.18056	1.000000	1	1	1	NA	NA	1
18831540|F|0-6:A>G-6:A>G	TGCAGGAGCACTGGGAGTGCATGAGATCGGAAGAGCGGTTCAGCAGGAATGCCGAGACCGATCTCGTAT	TGCAGGAGCACTGGGAGTGCATG	6:A>G	6	0.622642	0.848485	0.212121	0.787879	0.151515	0.060606	0.257117	0.334252	0.295684	76.47059	109.78571	1.000000	0	0	0	0	2	0
18831721|F|0-23:C>T-23:C>T	TGCAGGATAATGCCAACCAGATCCTGACTGCCATCATCCAGGGCATGAGATCGGAAGAGCGGTTCAGCA	TGCAGGATAATGCCAACCAGATCCTGACTGCCATCATCCAGGGCATG	23:C>T	23	0.584906	0.096774	0.903226	0.096774	0.903226	0.000000	0.174818	0.174818	0.174818	65.40000	132.61972	1.000000	1	1	1	1	1	NA
18831971|F|0-12:C>T-12:C>T	TGCAGGCATCCTCGTCTGCATGAGATCGGAAGAGCGGTTCAGCAGGAATGCCGAGACCGATCTCGTATG	TGCAGGCATCCTCGTCTGCATG	12:C>T	12	0.509434	0.111111	0.888889	0.111111	0.888889	0.000000	0.197531	0.197531	0.197531	120.40000	164.05263	1.000000	1	1	1	1	1	NA
18832049|F|0-11:C>T-11:C>T	TGCAGGCTCCTCACTGCGAGCATGAGATCGGAAGAGCGGTTCAGCAGGAATGCCGAGACCGATCTCGTA	TGCAGGCTCCTCACTGCGAGCATG	11:C>T	11	0.716981	0.960526	0.039474	0.960526	0.039474	0.000000	0.075831	0.075831	0.075831	160.94565	65.50000	1.000000	0	0	0	0	0	NA
18832371|F|0-6:G>A-6:G>A	TGCAGGGACATACCAGGGCCAGTGGGTGGGGGGCATGAGATCGGAAGAGCGGTTCAGCAGGAATGCCGA	TGCAGGGACATACCAGGGCCAGTGGGTGGGGGGCATG	6:G>A	6	0.547170	0.103448	0.896552	0.103448	0.896552	0.000000	0.185493	0.185493	0.185493	48.50000	110.20635	1.000000	1	1	1	1	1	NA
18833127|F|0-21:G>A-21:G>A	TGCAGGTGCGAGTCGACACCAGAAATGGCATGAGATCGGAAGAGCGGTTCAGCAGGAATGCCGAGACCG	TGCAGGTGCGAGTCGACACCAGAAATGGCATG	21:G>A	21	0.603774	0.109375	0.890625	0.109375	0.890625	0.000000	0.194824	0.194824	0.194824	158.16667	195.63380	1.000000	1	1	1	1	1	1
18833317|F|0-11:A>G-11:A>G	TGCAGGTTTCAAGAGATGTGCTACAAAGCCTACCTTGCCATTCGACAGCATGAGATCGGAAGAGCGGTT	TGCAGGTTTCAAGAGATGTGCTACAAAGCCTACCTTGCCATTCGACAGCATG	11:A>G	11	0.575472	0.262295	0.770492	0.229508	0.737705	0.032787	0.386993	0.353668	0.370331	96.40909	100.63158	1.000000	1	NA	NA	1	1	NA
18833632|F|0-5:T>C-5:T>C	TGCAGTAGCGGCAAGCTGCCGGTGAGCATGAGATCGGAAGAGCGGTTCAGCAGGAATGCCGAGACCGAT	TGCAGTAGCGGCAAGCTGCCGGTGAGCATG	5:T>C	5	0.641509	0.132353	0.867647	0.132353	0.867647	0.000000	0.229671	0.229671	0.229671	97.92308	140.01370	1.000000	1	1	1	1	1	1
18834059|F|0-5:T>G-5:T>G	TGCAGTCGCAGAATTGCACCGATGGGCTCTGCATGAGATCGGAAGAGCGGTTCAGCAGGAATGCCGAGA	TGCAGTCGCAGAATTGCACCGATGGGCTCTGCATG	5:T>G	5	0.783019	0.409639	0.662651	0.337349	0.590361	0.072289	0.483670	0.447090	0.465380	123.13043	177.57143	1.000000	2	1	1	1	1	0
18834367|F|0-9:C>G-9:C>G	TGCAGTGAGCCAGGGGGTAGCATGAGATCGGAAGAGCGGTTCAGCAGGAATGCCGAGACCGATCTCGTA	TGCAGTGAGCCAGGGGGTAGCATG	9:C>G	9	0.726415	0.077922	0.922078	0.077922	0.922078	0.000000	0.143700	0.143700	0.143700	137.60000	172.06316	1.000000	1	NA	1	1	1	1
18835169|F|0-10:G>A-10:G>A	TGCAGTTCTTGCGAATTCTGTCCCGCATGAGATCGGAAGAGCGGTTCAGCAGGAATGCCGAGACCGATC	TGCAGTTCTTGCGAATTCTGTCCCGCATG	10:G>A	10	0.537736	0.964912	0.035088	0.964912	0.035088	0.000000	0.067713	0.067713	0.067713	150.10294	112.00000	1.000000	0	0	0	0	0	NA
18835742|F|0-61:G>A-61:G>A	TGCAGAGAATATTGGACAGTGTAAAGGTTAATCACCACTGCCTGGTTAGCCAAGGAAGACGGGCTAATT	TGCAGAGAATATTGGACAGTGTAAAGGTTAATCACCACTGCCTGGTTAGCCAAGGAAGACGGGCTAATT	61:G>A	61	0.603774	0.093750	0.906250	0.093750	0.906250	0.000000	0.169922	0.169922	0.169922	31.70000	35.74359	1.000000	1	1	1	NA	NA	1
18835773|F|0-10:T>C-10:T>C	TGCAGACAGCTTGGTGGAGTGGGAAGAAAGATAAGGCAGCCTCAAATGCACATCGGCTTATTGATTTCC	TGCAGACAGCTTGGTGGAGTGGGAAGAAAGATAAGGCAGCCTCAAATGCACATCGGCTTATTGATTTCC	10:T>C	10	0.603774	0.046875	0.953125	0.046875	0.953125	0.000000	0.089355	0.089355	0.089355	5.66667	7.31081	1.000000	1	1	1	1	1	NA
18835783|F|0-30:A>G-30:A>G	TGCAGACTGCGAGGTAGATGTGGTGTTAGGATTAGGGGAGCAGACTGAGTGAGGTAATAATCTAGCATG	TGCAGACTGCGAGGTAGATGTGGTGTTAGGATTAGGGGAGCAGACTGAGTGAGGTAATAATCTAGCATG	30:A>G	30	0.830189	0.818182	0.204545	0.795455	0.181818	0.022727	0.297521	0.325413	0.311467	82.69474	58.20833	1.000000	0	0	0	0	0	0
18835861|F|0-11:G>A-11:G>A	TGCAGCTCCTCGCTGTTGCAGCAGCCTCCACATCTGTAGACAGACACGCAGGGTGGTTTATAGAAGGTG	TGCAGCTCCTCGCTGTTGCAGCAGCCTCCACATCTGTAGACAGACACGCAGGGTGGTTTATAGAAGGTG	11:G>A	11	0.849057	0.722222	0.277778	0.722222	0.277778	0.000000	0.401235	0.401235	0.401235	11.90123	10.96970	1.000000	0	0	0	0	0	NA
18835877|F|0-22:C>A-22:C>A	TGCAGGAGGCCCAGGAGTTTGCCAACACTTATGGCTTCCCCATCATCTTCAAGGCAGCCTATGGGGGTG	TGCAGGAGGCCCAGGAGTTTGCCAACACTTATGGCTTCCCCATCATCTTCAAGGCAGCCTATGGGGGTG	22:C>A	22	0.443396	0.510638	0.489362	0.510638	0.489362	0.000000	0.499774	0.499774	0.499774	14.27586	12.78125	1.000000	0	1	0	1	NA	NA
18835882|F|0-11:C>G-11:C>G	TGCAGGCCAGGCAAAGTTAACATTTGCAGTTTCAAAGGTTTTCAGCGCTTGCAATGAGCCATGAAATTA	TGCAGGCCAGGCAAAGTTAACATTTGCAGTTTCAAAGGTTTTCAGCGCTTGCAATGAGCCATGAAATTA	11:C>G	11	1.000000	0.660377	0.339623	0.660377	0.339623	0.000000	0.448558	0.448558	0.448558	55.73118	36.08163	1.000000	0	0	0	0	0	0
18835983|F|0-20:T>C-20:T>C	TGCAGGATCTTGCAGCGCTCTGACTCGCACTTGCTGTCTTCGCAGGGGTGGAACATGCCGAGCGTGACG	TGCAGGATCTTGCAGCGCTCTGACTCGCACTTGCTGTCTTCGCAGGGGTGGAACATGCCGAGCGTGACG	20:T>C	20	0.556604	0.203390	0.796610	0.203390	0.796610	0.000000	0.324045	0.324045	0.324045	43.50000	50.73214	1.000000	1	1	1	1	1	0
18836003|F|0-10:G>A-10:G>A	TGCAGATTGCGGCGGATCAGCATTCTTTGAGGGGAGCCAGCACCTGATTGCTATGCTATGGGCTGGTGC	TGCAGATTGCGGCGGATCAGCATTCTTTGAGGGGAGCCAGCACCTGATTGCTATGCTATGGGCTGGTGC	10:G>A	10	0.556604	0.203390	0.796610	0.203390	0.796610	0.000000	0.324045	0.324045	0.324045	11.05000	10.64286	1.000000	1	1	1	1	1	0
18836058|F|0-29:C>T-29:C>T	TGCAGGTAAGAAATAAAAGACAAGATCACCAGCAAGTATGCCTGGATTTTGAGAAGAGATGGTTAAAAA	TGCAGGTAAGAAATAAAAGACAAGATCACCAGCAAGTATGCCTGGATTTTGAGAAGAGATGGTTAAAAA	29:C>T	29	0.452830	0.104167	0.895833	0.104167	0.895833	0.000000	0.186632	0.186632	0.186632	13.57143	5.49057	1.000000	1	NA	1	1	1	0
18836059|F|0-18:G>C-18:G>C	TGCAGGTAAGAAATAAAAGACAAGATCACTAGCAAGTATGCCTGGATATAGAGAAGAGATGGTTAAAAA	TGCAGGTAAGAAATAAAAGACAAGATCACTAGCAAGTATGCCTGGATATAGAGAAGAGATGGTTAAAAA	18:G>C	18	0.452830	0.250000	0.750000	0.250000	0.750000	0.000000	0.375000	0.375000	0.375000	12.35000	3.47500	1.000000	1	NA	1	1	1	0
18836130|F|0-19:T>C-19:T>C	TGCAGAACAAGCAGATGATTGAGTGGGCCATGACAGGGTTCCAACCCACCGGGCCCAAGGGCCTGGAGC	TGCAGAACAAGCAGATGATTGAGTGGGCCATGACAGGGTTCCAACCCACCGGGCCCAAGGGCCTGGAGC	19:T>C	19	0.547170	0.206897	0.793103	0.206897	0.793103	0.000000	0.328181	0.328181	0.328181	9.44444	5.55357	1.000000	1	0	0	1	1	1
18836131|F|0-43:A>G-43:A>G	TGCAGAACAAGCAGATGATCGAGTGGGCCATGACAGGGTTCCAACCCACCGGGCCCAAGGGTCTCGAGC	TGCAGAACAAGCAGATGATCGAGTGGGCCATGACAGGGTTCCAACCCACCGGGCCCAAGGGTCTCGAGC	43:A>G	43	0.481132	0.098039	0.901961	0.098039	0.901961	0.000000	0.176855	0.176855	0.176855	8.85714	5.38889	1.000000	1	1	1	1	1	0
18836167|F|0-16:G>A-16:G>A	TGCAGAAGCGGATGTAGGGCTGCATGTGAGGCAGCTGGGCTGTCAGGATATCACCTATCATCTTCACAG	TGCAGAAGCGGATGTAGGGCTGCATGTGAGGCAGCTGGGCTGTCAGGATATCACCTATCATCTTCACAG	16:G>A	16	0.556604	0.203390	0.796610	0.203390	0.796610	0.000000	0.324045	0.324045	0.324045	17.60000	43.80357	1.000000	1	1	1	1	1	0
18836204|F|0-27:A>T-27:A>T	TGCAGAATGATACAAATAGGAAACACTATGTCAGGAGTAACAGGCCAACAGTGAATCTGGTGGATGCTT	TGCAGAATGATACAAATAGGAAACACTATGTCAGGAGTAACAGGCCAACAGTGAATCTGGTGGATGCTT	27:A>T	27	0.745283	0.151899	0.848101	0.151899	0.848101	0.000000	0.257651	0.257651	0.257651	19.20000	20.35366	1.000000	1	1	1	1	1	0
18836220|F|0-5:A>G-5:A>G	TGCAGACAAACCCAGTTGGAGTGCAGTCAGAGGATGGAGATGGAGGTGATAGTGCCAGTGTAGAGTACA	TGCAGACAAACCCAGTTGGAGTGCAGTCAGAGGATGGAGATGGAGGTGATAGTGCCAGTGTAGAGTACA	5:A>G	5	0.556604	0.203390	0.796610	0.203390	0.796610	0.000000	0.324045	0.324045	0.324045	6.85000	5.55357	1.000000	1	1	1	1	1	0
18836316|F|0-19:C>G-19:C>G	TGCAGAGAGTAACAAGAGACACACTTCACAGTCACTACTCAACCAGGACACCAGTGGGCACATGCAAAA	TGCAGAGAGTAACAAGAGACACACTTCACAGTCACTACTCAACCAGGACACCAGTGGGCACATGCAAAA	19:C>G	19	0.396226	0.523810	0.476190	0.523810	0.476190	0.000000	0.498866	0.498866	0.498866	16.63333	13.34483	1.000000	0	0	0	1	NA	0
18836322|F|0-30:A>G-30:A>G	TGCAGAAATGGCAGAGATAAACCGCATCCAATATGAAATTGAATACACAGAGGGCATCAGTCAGCGCAT	TGCAGAAATGGCAGAGATAAACCGCATCCAATATGAAATTGAATACACAGAGGGCATCAGTCAGCGCAT	30:A>G	30	0.443396	0.106383	0.893617	0.106383	0.893617	0.000000	0.190131	0.190131	0.190131	44.14286	37.33333	1.000000	1	NA	NA	1	1	0
18836323|F|0-6:G>A-6:G>A	TGCAGAGATGGCAGAGATAAACCGCATCCAGTATGAGATTGAATACACAGAGGGCATCAGTCAGCGCAT	TGCAGAGATGGCAGAGATAAACCGCATCCAGTATGAGATTGAATACACAGAGGGCATCAGTCAGCGCAT	6:G>A	6	0.509434	0.129630	0.870370	0.129630	0.870370	0.000000	0.225652	0.225652	0.225652	39.84615	38.15517	1.000000	1	NA	NA	1	1	1
18836351|F|0-25:C>T-25:C>T	TGCAGAGCTCGGCACGCGAAGCCATCGTCCTGCTCAAAGCCATGATCGGGGAAGTTCGGGCCAACGTAG	TGCAGAGCTCGGCACGCGAAGCCATCGTCCTGCTCAAAGCCATGATCGGGGAAGTTCGGGCCAACGTAG	25:C>T	25	0.547170	0.982759	0.017241	0.982759	0.017241	0.000000	0.033888	0.033888	0.033888	27.06849	42.00000	1.000000	0	0	0	0	0	0
18836352|F|0-10:A>G-10:A>G	TGCAGAGCTCAGCACGCGAAGCCATCGTCCTGCTCAAAGCCATGATCGGGGAAGTGCGGGCCAACGTGG	TGCAGAGCTCAGCACGCGAAGCCATCGTCCTGCTCAAAGCCATGATCGGGGAAGTGCGGGCCAACGTGG	10:A>G	10	0.481132	0.098039	0.901961	0.098039	0.901961	0.000000	0.176855	0.176855	0.176855	25.85714	26.61818	1.000000	1	1	1	1	1	0
18836371|F|0-59:A>G-59:A>G	TGCAGAGGCCGGGAGGAAATTACACTCTCCTCTGTCTCGTAAATATCTCCCCAAGTCAGAGCTTCCCGC	TGCAGAGGCCGGGAGGAAATTACACTCTCCTCTGTCTCGTAAATATCTCCCCAAGTCAGAGCTTCCCGC	59:A>G	59	0.556604	0.084746	0.915254	0.084746	0.915254	0.000000	0.155128	0.155128	0.155128	43.28571	38.92754	1.000000	1	1	1	1	1	0
18836372|F|0-5:A>C-5:A>C	TGCAGAGGCTGGGAGGAAATTACATTCTCCTCTGTCTCGTAAATATCTCCCCAAGTCAGGGCTTCCCGC	TGCAGAGGCTGGGAGGAAATTACATTCTCCTCTGTCTCGTAAATATCTCCCCAAGTCAGGGCTTCCCGC	5:A>C	5	0.509434	0.129630	0.870370	0.129630	0.870370	0.000000	0.225652	0.225652	0.225652	53.53846	35.53571	1.000000	1	1	1	1	1	NA
18836380|F|0-15:G>A-15:G>A	TGCAGAGGGGATGTCGGGCAGTAAGGCTTTAGGGGGGGCGCGGCGAAGGCGGACCCGGTGTAGGCGTTG	TGCAGAGGGGATGTCGGGCAGTAAGGCTTTAGGGGGGGCGCGGCGAAGGCGGACCCGGTGTAGGCGTTG	15:G>A	15	0.556604	0.118644	0.881356	0.118644	0.881356	0.000000	0.209135	0.209135	0.209135	19.76923	17.07937	1.000000	1	1	1	1	1	1
18836444|F|0-13:T>C-13:T>C	TGCAGATGCACCCTGACGGCACTGTTGATGGAACCAAGGATGAGAACAGCGATTACAGTGAGTCACAAA	TGCAGATGCACCCTGACGGCACTGTTGATGGAACCAAGGATGAGAACAGCGATTACAGTGAGTCACAAA	13:T>C	13	0.528302	0.232143	0.767857	0.232143	0.767857	0.000000	0.356505	0.356505	0.356505	73.33333	48.50000	1.000000	1	NA	1	1	1	0
18836451|F|0-55:C>T-55:C>T	TGCAGGTGCTTCACGATCCTGCACAGAAAGTCGGGTCCGTAGAAGCGGAACGTGACCTCCCAGCAGAGC	TGCAGGTGCTTCACGATCCTGCACAGAAAGTCGGGTCCGTAGAAGCGGAACGTGACCTCCCAGCAGAGC	55:C>T	55	0.509434	0.092593	0.907407	0.092593	0.907407	0.000000	0.168038	0.168038	0.168038	7.71429	9.85938	1.000000	1	NA	NA	1	1	0
18836452|F|0-5:A>G-5:A>G	TGCAGATGCTTCACGATCCTACACAGAAAGTCGGGTCCGTAGAAGCGGAACGTGATCTCCCAGCAGAGC	TGCAGATGCTTCACGATCCTACACAGAAAGTCGGGTCCGTAGAAGCGGAACGTGATCTCCCAGCAGAGC	5:A>G	5	0.509434	0.129630	0.870370	0.129630	0.870370	0.000000	0.225652	0.225652	0.225652	6.92308	8.67241	1.000000	1	NA	NA	1	1	1
18836462|F|0-34:T>C-34:T>C	TGCAGATGGGGCACTTCTTATTGGTGAGCAGCCATTGGTCCACGCAGAGCTGATGAAACAGGTGCATGA	TGCAGATGGGGCACTTCTTATTGGTGAGCAGCCATTGGTCCACGCAGAGCTGATGAAACAGGTGCATGA	34:T>C	34	0.726415	0.155844	0.844156	0.155844	0.844156	0.000000	0.263114	0.263114	0.263114	63.25000	81.25000	1.000000	1	1	1	1	1	0
18836574|F|0-21:C>T-21:C>T	TGCAGCAGCGACTGCGGCACGCTGACCAGGGCCTTGATGATGACGAAAATGTGGATGGGCGTCCAGCAC	TGCAGCAGCGACTGCGGCACGCTGACCAGGGCCTTGATGATGACGAAAATGTGGATGGGCGTCCAGCAC	21:C>T	21	0.556604	0.305085	0.711864	0.288136	0.694915	0.016949	0.424016	0.410227	0.417122	7.42308	8.68627	1.000000	1	0	0	1	1	0
18836665|F|0-18:C>A-18:C>A	TGCAGCCAGCATTCGTGTCAATGGCACTACTCTACAGTCCATTCCAAAACAAAGTACTAGACAACATGT	TGCAGCCAGCATTCGTGTCAATGGCACTACTCTACAGTCCATTCCAAAACAAAGTACTAGACAACATGT	18:C>A	18	0.490566	0.096154	0.903846	0.096154	0.903846	0.000000	0.173817	0.173817	0.173817	7.42857	6.46429	1.000000	1	1	1	1	1	0
18836666|F|0-16:A>G-16:A>G	TGCAGCCAGCATTCGTATAAATGGCACTACTCTACAGTCCATTCCAAAACAAAGTACTAGACAACATGT	TGCAGCCAGCATTCGTATAAATGGCACTACTCTACAGTCCATTCCAAAACAAAGTACTAGACAACATGT	16:A>G	16	0.509434	0.129630	0.870370	0.129630	0.870370	0.000000	0.225652	0.225652	0.225652	7.76923	6.46429	1.000000	1	1	1	1	1	NA
18836755|F|0-16:A>G-16:A>G	TGCAGCGCCTCAACTTACAGGACAACGCCCTCATACACATGCCACGGGGCTCCCTGGATGGCATGAGAT	TGCAGCGCCTCAACTTACAGGACAACGCCCTCATACACATGCCACGGGGCTCCCTGGATGGCATG	16:A>G	16	0.556604	0.118644	0.881356	0.118644	0.881356	0.000000	0.209135	0.209135	0.209135	56.00000	60.88889	1.000000	1	1	1	1	1	1
18836756|F|0-46:T>G-46:T>G	TGCAGCGCCTCAACTTGCAGGACAACGCCCTCATACACATGCCACGTGGCTCCCTGGACGGCATGAGAT	TGCAGCGCCTCAACTTGCAGGACAACGCCCTCATACACATGCCACGTGGCTCCCTGGACGGCATG	46:T>G	46	0.490566	0.096154	0.903846	0.096154	0.903846	0.000000	0.173817	0.173817	0.173817	45.28571	62.83929	1.000000	1	1	1	1	1	0
18836757|F|0-31:C>T-31:C>T	TGCAGCGCCTGGACAGCCGCATGGAGGTGCACGCCATCTACATCAGCAACGACGTGCGCCTCGGCAGCT	TGCAGCGCCTGGACAGCCGCATGGAGGTGCACGCCATCTACATCAGCAACGACGTGCGCCTCGGCAGCT	31:C>T	31	0.518868	0.218182	0.781818	0.218182	0.781818	0.000000	0.341157	0.341157	0.341157	28.45000	7.09615	1.000000	1	NA	1	1	1	0
18836762|F|0-18:T>C-18:T>C	TGCAGCGTAAGCCGAACATGGAGCCTAATGAAAGGGAGCGGCGGAGCTGGAGGGAACAAACCTCCCAGT	TGCAGCGTAAGCCGAACATGGAGCCTAATGAAAGGGAGCGGCGGAGCTGGAGGGAACAAACCTCCCAGT	18:T>C	18	0.490566	0.096154	0.903846	0.096154	0.903846	0.000000	0.173817	0.173817	0.173817	32.28571	27.58929	1.000000	1	1	1	1	1	0
18836763|F|0-13:C>G-13:C>G	TGCAGCGTAAGCCCAACACGGAGCCTAATGAAAAGGAGCGGCGGAGCTGGAGGGAACAAACCTCCCAGT	TGCAGCGTAAGCCCAACACGGAGCCTAATGAAAAGGAGCGGCGGAGCTGGAGGGAACAAACCTCCCAGT	13:C>G	13	0.556604	0.118644	0.881356	0.118644	0.881356	0.000000	0.209135	0.209135	0.209135	28.23077	28.11111	1.000000	1	1	1	1	1	1
18836875|F|0-8:A>G-8:A>G	TGCAGCTGATGCCCGGCTAAATCGTACACATGATGGTGGCTTAAATGGTAGGGAAAGCCCACCATCCCA	TGCAGCTGATGCCCGGCTAAATCGTACACATGATGGTGGCTTAAATGGTAGGGAAAGCCCACCATCCCA	8:A>G	8	0.481132	0.098039	0.901961	0.098039	0.901961	0.000000	0.176855	0.176855	0.176855	6.28571	5.50000	1.000000	1	1	1	1	1	0
18836882|F|0-24:C>T-24:C>T	TGCAGCTGTCGGGGTTGTCATCCCCTGTCTTGAGGCTCACCCCGGGCTAAACGCAGAATTTCACGGATA	TGCAGCTGTCGGGGTTGTCATCCCCTGTCTTGAGGCTCACCCCGGGCTAAACGCAGAATTTCACGGATA	24:C>T	24	0.547170	0.913793	0.086207	0.913793	0.086207	0.000000	0.157551	0.157551	0.157551	5.68182	5.42857	1.000000	0	0	0	0	0	1
18836902|F|0-17:C>G-17:C>G	TGCAGCTTCTTCAACTTCCCCTCGTTGACCGCAATGAAGTCCTTGAGCAGCGTGTTGTGCCCGTGCATG	TGCAGCTTCTTCAACTTCCCCTCGTTGACCGCAATGAAGTCCTTGAGCAGCGTGTTGTGCCCGTGCATG	17:C>G	17	0.556604	0.118644	0.881356	0.118644	0.881356	0.000000	0.209135	0.209135	0.209135	67.30769	80.44444	1.000000	1	1	1	1	1	1
18836903|F|0-13:G>A-13:G>A	TGCAGCTTCTTCAGCTTGCCCTCGTTGACCGCAATGAAGTCCTTGAGCAGCGTGTTGTGCCCGTGCATG	TGCAGCTTCTTCAGCTTGCCCTCGTTGACCGCAATGAAGTCCTTGAGCAGCGTGTTGTGCCCGTGCATG	13:G>A	13	0.556604	0.084746	0.915254	0.084746	0.915254	0.000000	0.155128	0.155128	0.155128	60.14286	80.02899	1.000000	1	1	1	1	1	0
18836962|F|0-10:G>T-10:G>T	TGCAGGAATGGGCCTTCACATGCTTCCGCAATGAGCTGGGGTCTGTGTATCGTTTCGAACAGCCAGGTA	TGCAGGAATGGGCCTTCACATGCTTCCGCAATGAGCTGGGGTCTGTGTATCGTTTCGAACAGCCAGGTA	10:G>T	10	0.556604	0.203390	0.796610	0.203390	0.796610	0.000000	0.324045	0.324045	0.324045	32.10000	53.03571	1.000000	1	1	1	1	1	0
18836965|F|0-31:C>T-31:C>T	TGCAGGAATTCAGAACGCGCGGCGTTGTGTACGAAATAGTTTTGTTAGCTACATAAGGCATTGCATGAG	TGCAGGAATTCAGAACGCGCGGCGTTGTGTACGAAATAGTTTTGTTAGCTACATAAGGCATTGCATGAG	31:C>T	31	0.566038	0.833333	0.166667	0.833333	0.166667	0.000000	0.277778	0.277778	0.277778	62.57353	54.10000	1.000000	1	1	1	0	0	0
18836966|F|0-7:G>A-7:G>A	TGCAGGAGTTGAGAACGCGCGGCGTTGTGTACGAAATAGTCTTGTTAGCTACATAAGGCATTGCATGAG	TGCAGGAGTTGAGAACGCGCGGCGTTGTGTACGAAATAGTCTTGTTAGCTACATAAGGCATTGCATGAG	7:G>A	7	0.566038	0.083333	0.916667	0.083333	0.916667	0.000000	0.152778	0.152778	0.152778	62.71429	61.42254	1.000000	1	1	1	1	1	0
18836993|F|0-10:T>A-10:T>A	TGCAGGAGACTTGCTTCCTAGACCGGGGAGTCACACTATAGAATTCTTTGAGATGTGTGCAAATCTTAT	TGCAGGAGACTTGCTTCCTAGACCGGGGAGTCACACTATAGAATTCTTTGAGATGTGTGCAAATCTTAT	10:T>A	10	0.556604	0.203390	0.796610	0.203390	0.796610	0.000000	0.324045	0.324045	0.324045	13.35000	10.71429	1.000000	1	1	1	1	1	0
18837046|F|0-63:G>T-63:G>T	TGCAGGCACAAATTATAATTCATAAAGGTTAAGGAGGTCAGTGCCTTTTATTGCCAGTCTGAAGGCATC	TGCAGGCACAAATTATAATTCATAAAGGTTAAGGAGGTCAGTGCCTTTTATTGCCAGTCTGAAGGCATC	63:G>T	63	0.528302	0.964286	0.035714	0.964286	0.035714	0.000000	0.068878	0.068878	0.068878	25.54930	13.50000	1.000000	0	NA	NA	0	0	0
18837081|F|0-32:C>G-32:C>G	TGCAGGCCATTGAGGTAGAAAGTGAGACCGAACGGGAAGCCACGGCTCCGCCTGGAGATGAACTGAAAG	TGCAGGCCATTGAGGTAGAAAGTGAGACCGAACGGGAAGCCACGGCTCCGCCTGGAGATGAACTGAAAG	32:C>G	32	0.500000	0.094340	0.905660	0.094340	0.905660	0.000000	0.170879	0.170879	0.170879	38.57143	30.73684	1.000000	1	1	1	1	1	0
18837082|F|0-50:C>T-50:C>T	TGCAGGCCATTGAGGTAGAAAGTGAGACTGAAGGGGAAGCCACGGCTCCGCCTGGAGATGAACTGAAAG	TGCAGGCCATTGAGGTAGAAAGTGAGACTGAAGGGGAAGCCACGGCTCCGCCTGGAGATGAACTGAAAG	50:C>T	50	0.566038	0.200000	0.800000	0.200000	0.800000	0.000000	0.320000	0.320000	0.320000	39.85000	30.73684	1.000000	1	1	1	1	1	0
18837097|F|0-28:T>C-28:T>C	TGCAGGCCTTAATCTACCCCATCTCCTCTACGACGCCCCATAATTTTGAAGTGTGGACAGCGACAGCTC	TGCAGGCCTTAATCTACCCCATCTCCTCTACGACGCCCCATAATTTTGAAGTGTGGACAGCGACAGCTC	28:T>C	28	0.547170	0.120690	0.879310	0.120690	0.879310	0.000000	0.212247	0.212247	0.212247	5.07692	4.66129	1.000000	1	1	1	1	1	1
18837107|F|0-28:T>C-28:T>C	TGCAGGCGCTGAGTGGTGACAGGCCTTGTGCTCGCAGTGCATGCGCAGGTCTGATGTGGACGTTAAACT	TGCAGGCGCTGAGTGGTGACAGGCCTTGTGCTCGCAGTGCATGCGCAGGTCTGATGTGGACGTTAAACT	28:T>C	28	0.518868	0.218182	0.781818	0.218182	0.781818	0.000000	0.341157	0.341157	0.341157	7.60000	36.44231	1.000000	1	NA	1	1	1	0
18837170|F|0-6:G>A-6:G>A	TGCAGGGCTTGGCAGCAGCAGGAGAAGACGTGGAGGAGCAGGAGGGCCAGGCAAAGGAGGAAGGTCTGC	TGCAGGGCTTGGCAGCAGCAGGAGAAGACGTGGAGGAGCAGGAGGGCCAGGCAAAGGAGGAAGGTCTGC	6:G>A	6	0.566038	0.200000	0.800000	0.200000	0.800000	0.000000	0.320000	0.320000	0.320000	34.10000	58.15789	1.000000	1	1	1	1	1	0
18837208|F|0-25:A>C-25:A>C	TGCAGGGTGACATGGAGTCCAATGGAAAATACGTCACCTCCCAAGGCACTCGTGTGAATTACCACACTG	TGCAGGGTGACATGGAGTCCAATGGAAAATACGTCACCTCCCAAGGCACTCGTGTGAATTACCACACTG	25:A>C	25	0.509434	0.129630	0.870370	0.129630	0.870370	0.000000	0.225652	0.225652	0.225652	25.69231	21.94643	1.000000	1	1	1	1	1	NA
18837281|F|0-41:A>T-41:A>T	TGCAGGTGCTGGATAAGTGCATGTCCCCAAACTCGAAAGGAAAGGATGAATTTCTTTTCATTTGGGCCA	TGCAGGTGCTGGATAAGTGCATGTCCCCAAACTCGAAAGGAAAGGATGAATTTCTTTTCATTTGGGCCA	41:A>T	41	0.556604	0.118644	0.881356	0.118644	0.881356	0.000000	0.209135	0.209135	0.209135	44.30769	47.52381	1.000000	1	1	1	1	1	1
18837284|F|0-10:A>G-10:A>G	TGCAGGTGGCATTTGGGTCTTTGTATCGGGATGACGTTCTCATCAAGCCCAGCAGAGTTGTCAGCATCC	TGCAGGTGGCATTTGGGTCTTTGTATCGGGATGACGTTCTCATCAAGCCCAGCAGAGTTGTCAGCATCC	10:A>G	10	0.490566	0.096154	0.903846	0.096154	0.903846	0.000000	0.173817	0.173817	0.173817	26.66667	24.89286	1.000000	1	1	1	1	1	NA
18837291|F|0-20:G>A-20:G>A	TGCAGGTGGTTGTCACATCCGTAATTGGCCAATACGTCCCTCTGTAGCGGAAAATTGTTTTCATTATGA	TGCAGGTGGTTGTCACATCCGTAATTGGCCAATACGTCCCTCTGTAGCGGAAAATTGTTTTCATTATGA	20:G>A	20	0.556604	0.881356	0.118644	0.881356	0.118644	0.000000	0.209135	0.209135	0.209135	63.85714	54.76923	1.000000	0	0	0	0	0	0
18837616|F|0-22:T>C-22:T>C	TGCAGTTAATGCTGTTGCATTATGCTAGGCAGGTGGCCTAGTAGCAGTATGGACTTACCAGTATTTAGA	TGCAGTTAATGCTGTTGCATTATGCTAGGCAGGTGGCCTAGTAGCAGTATGGACTTACCAGTATTTAGA	22:T>C	22	0.783019	0.144578	0.867470	0.132530	0.855422	0.012048	0.247351	0.229932	0.238641	66.25000	63.66667	1.000000	1	1	1	1	1	0
18837658|F|0-29:C>G-29:C>G	TGCAGTTGTAATTTGAAAAGGCTTGCAGGCCACGTACGTCACTGCTTCTTGTTAAAGCTTCCCCGAGCG	TGCAGTTGTAATTTGAAAAGGCTTGCAGGCCACGTACGTCACTGCTTCTTGTTAAAGCTTCCCCGAGCG	29:C>G	29	0.556604	0.203390	0.796610	0.203390	0.796610	0.000000	0.324045	0.324045	0.324045	22.05000	19.75000	1.000000	1	1	1	1	1	0
18837666|F|0-65:C>T-65:C>T	TGCAGTTTCCGTTGACAAAAGTTACACGCTGGGGGAGGGGCCGCGGGCTGCGCGGGATTATGCTCCGCG	TGCAGTTTCCGTTGACAAAAGTTACACGCTGGGGGAGGGGCCGCGGGCTGCGCGGGATTATGCTCCGCG	65:C>T	65	0.556604	0.288136	0.711864	0.288136	0.711864	0.000000	0.410227	0.410227	0.410227	11.76000	14.70588	1.000000	0	1	1	1	1	0
18839127|F|0-14:G>A-14:G>A	TGCAGACCCCACAGGTAGGCGAGCAGAAGAAGACAAGCCCCAAGAGACACAAGCAGGTACCTCTTCTTG	TGCAGACCCCACAGGTAGGCGAGCAGAAGAAGACAAGCCCCAAGAGACACAAGCAGGTACCTCTTCTTG	14:G>A	14	0.679245	0.902778	0.097222	0.902778	0.097222	0.000000	0.175540	0.175540	0.175540	5.66250	3.50000	1.000000	0	0	0	0	0	0
18841695|F|0-15:C>G-15:C>G	TGCAGCCTGGATTCACTTGTCTTTATTGCATGAACCTAACAGCATTACAGACACTTGGCATGAGATCGG	TGCAGCCTGGATTCACTTGTCTTTATTGCATGAACCTAACAGCATTACAGACACTTGGCATG	15:C>G	15	0.726415	0.194805	0.818182	0.181818	0.805195	0.012987	0.313712	0.297521	0.305616	45.14286	81.88312	1.000000	1	1	1	1	1	NA
18845935|F|0-5:T>C-5:T>C	TGCAGTGCGAGCTCAATTAAAATGAACTTTTAATTTCTGACAAGTAAATTTGTTTTGCATGCGATGCAT	TGCAGTGCGAGCTCAATTAAAATGAACTTTTAATTTCTGACAAGTAAATTTGTTTTGCATGCGATGCAT	5:T>C	5	0.641509	0.250000	0.750000	0.250000	0.750000	0.000000	0.375000	0.375000	0.375000	7.57143	10.45161	1.000000	1	1	1	1	1	1
18848553|F|0-15:G>A-15:G>A	TGCAGAAGGAGCAGCGGCGACAGGAGGACAATGACAAGCTGCGCCATGAGTTTGCCCAGCATGAGATCG	TGCAGAAGGAGCAGCGGCGACAGGAGGACAATGACAAGCTGCGCCATGAGTTTGCCCAGCATG	15:G>A	15	0.490566	0.192308	0.807692	0.192308	0.807692	0.000000	0.310651	0.310651	0.310651	107.71429	73.35294	1.000000	1	NA	NA	1	1	0
18848634|F|0-13:C>T-13:C>T	TGCAGAGCTTTGACGTGGACCAGTGCGCCGAGGGAAACGACTGGTTCTTCAACACACACCAGTGCAACC	TGCAGAGCTTTGACGTGGACCAGTGCGCCGAGGGAAACGACTGGTTCTTCAACACACACCAGTGCAACC	13:C>T	13	0.500000	0.094340	0.905660	0.094340	0.905660	0.000000	0.170879	0.170879	0.170879	48.28571	56.10526	1.000000	1	1	1	1	1	0
18849421|F|0-23:C>G-23:C>G	TGCAGCTTGGCCAGCCGGTCCTGCGCTGAGCGAGGGACGCGCAGCAGGTCCGCCAGCTTGTTCCACTTC	TGCAGCTTGGCCAGCCGGTCCTGCGCTGAGCGAGGGACGCGCAGCAGGTCCGCCAGCTTGTTCCACTTC	23:C>G	23	0.830189	0.090909	0.931818	0.068182	0.909091	0.022727	0.165289	0.127066	0.146178	27.92857	19.11927	1.000000	1	1	1	1	1	1
18849952|F|0-10:A>G-10:A>G	TGCAGAGGAGAAGAGAGCCTCACTGAGCATGAGATCGGAAGAGCGGTTCAGCAGGAATGCCGAGACCGA	TGCAGAGGAGAAGAGAGCCTCACTGAGCATG	10:A>G	10	0.518868	0.109091	0.890909	0.109091	0.890909	0.000000	0.194380	0.194380	0.194380	86.37500	187.89831	1.000000	1	1	1	1	1	NA
18850082|F|0-6:G>A-6:G>A	TGCAGTGTGTGTGTGTGTGTGTGTGTGTGTGTGTGTGTGTGCGCGCATGAGATCGGAAGAGCGGTTCAG	TGCAGTGTGTGTGTGTGTGTGTGTGTGTGTGTGTGTGTGTGCGCGCATG	6:G>A	6	0.500000	0.867925	0.132075	0.867925	0.132075	0.000000	0.229263	0.229263	0.229263	38.98387	22.77778	1.000000	1	NA	0	0	NA	0
18850106|F|0-13:G>A-13:G>A	TGCAGTTGGCCCCGGAGCAGGGCATGAGATCGGAAGAGCGGTTCAGCAGGAATGCCGAGACCGATCTCG	TGCAGTTGGCCCCGGAGCAGGGCATG	13:G>A	13	0.462264	0.489796	0.653061	0.346939	0.510204	0.142857	0.499792	0.453145	0.476468	92.56250	121.66667	1.000000	2	NA	NA	1	NA	1
18850143|F|0-10:A>T-10:A>T	TGCAGGAGGCAGGCGAGGCTTGCATGAGATCGGAAGAGCGGTTCAGCAGGAATGCCGAGACCGATCTCG	TGCAGGAGGCAGGCGAGGCTTGCATG	10:A>T	10	0.481132	0.078431	0.921569	0.078431	0.921569	0.000000	0.144560	0.144560	0.144560	37.33333	160.46429	1.000000	1	1	1	1	1	NA
18850234|F|0-17:C>T-17:C>T	TGCAGGTGGAAGATCCACGAGGCCTGCATGAGATCGGAAGAGCGGTTCAGCAGGAATGCCGAGACCGAT	TGCAGGTGGAAGATCCACGAGGCCTGCATG	17:C>T	17	0.632075	0.298507	0.701493	0.298507	0.701493	0.000000	0.418802	0.418802	0.418802	67.62963	230.42857	1.000000	1	1	1	1	1	NA
18850292|F|0-13:C>T-13:C>T	TGCAGTCCATGGACGCCAGCAGGACCTTCTCAGAGTTCCGGCAGGAGGCGAGCATGAGATCGGAAGAGC	TGCAGTCCATGGACGCCAGCAGGACCTTCTCAGAGTTCCGGCAGGAGGCGAGCATG	13:C>T	13	0.575472	0.098361	0.901639	0.098361	0.901639	0.000000	0.177372	0.177372	0.177372	56.28571	98.24286	1.000000	1	1	1	1	1	NA
18850372|F|0-5:C>A-5:C>A	TGCAGCTTCTGTTTTCCTGCTGGCATGAGATCGGAAGAGCGGTTCAGCAGGAATGCCGAGACCGATCTC	TGCAGCTTCTGTTTTCCTGCTGGCATG	5:C>A	5	0.660377	0.342857	0.757143	0.242857	0.657143	0.100000	0.450612	0.367755	0.409184	79.31429	144.78125	0.977273	1	1	1	1	2	1
18850393|F|0-15:G>C-15:G>C	TGCAGAAAAGGCAACGTGCCCATCACCTTTGGCATGAGATCGGAAGAGCGGTTCAGCAGGAATGCCGAG	TGCAGAAAAGGCAACGTGCCCATCACCTTTGGCATG	15:G>C	15	0.528302	0.142857	0.857143	0.142857	0.857143	0.000000	0.244898	0.244898	0.244898	129.64286	131.94828	1.000000	1	1	1	1	1	NA
18850503|F|0-23:G>T-23:G>T	TGCAGAACTGGTACATTCAGGAAGGAATCAGGCACCAGCCATCCCAGCATGAGATCGGAAGAGCGGTTC	TGCAGAACTGGTACATTCAGGAAGGAATCAGGCACCAGCCATCCCAGCATG	23:G>T	23	0.556604	0.203390	0.796610	0.203390	0.796610	0.000000	0.324045	0.324045	0.324045	110.05000	113.46429	1.000000	1	1	1	1	1	0
18850560|F|0-35:G>A-35:G>A	TGCAGAAGTCATGCTCACGCACCGTGGCTGCAAAGGTGAATGATGCATGAGATCGGAAGAGCGGTTCAG	TGCAGAAGTCATGCTCACGCACCGTGGCTGCAAAGGTGAATGATGCATG	35:G>A	35	0.490566	0.192308	0.846154	0.153846	0.807692	0.038462	0.310651	0.260355	0.285503	107.75000	166.75472	1.000000	1	NA	NA	1	1	NA
18850584|F|0-7:T>C-7:T>C	TGCAGAATAGCTACACTGGCTCCCAGAGAGCCAACCAGGACCTGGAGGAGAAGCTGCATGAGATCGGAA	TGCAGAATAGCTACACTGGCTCCCAGAGAGCCAACCAGGACCTGGAGGAGAAGCTGCATG	7:T>C	7	0.509434	0.129630	0.870370	0.129630	0.870370	0.000000	0.225652	0.225652	0.225652	56.84615	86.05357	1.000000	1	1	1	1	1	NA
18850616|F|0-8:G>A-8:G>A	TGCAGAATGTATTTTAAAATATACGCAATAGTACAGTATATTTTACAATGCATGAGATCGGAAGAGCGG	TGCAGAATGTATTTTAAAATATACGCAATAGTACAGTATATTTTACAATGCATG	8:G>A	8	0.566038	0.916667	0.083333	0.916667	0.083333	0.000000	0.152778	0.152778	0.152778	66.48571	14.57143	1.000000	0	0	0	0	0	1
18850794|F|0-14:G>A-14:G>A	TGCAGACTTTGGACGACACGGTACGCACAGTACATTCCCACAAGCATGAGATCGGAAGAGCGGTTCAGC	TGCAGACTTTGGACGACACGGTACGCACAGTACATTCCCACAAGCATG	14:G>A	14	0.547170	0.931034	0.103448	0.896552	0.068966	0.034483	0.128419	0.185493	0.156956	200.17391	176.66667	1.000000	0	2	1	0	0	NA
18850814|F|0-11:T>G-11:T>G	TGCAGAGAAGTTGACCTGTATACTGGCTACACCACCCGGAACATTCTATGCATGAGATCGGAAGAGCGG	TGCAGAGAAGTTGACCTGTATACTGGCTACACCACCCGGAACATTCTATGCATG	11:T>G	11	0.462264	0.244898	0.755102	0.244898	0.755102	0.000000	0.369846	0.369846	0.369846	105.50000	105.93478	1.000000	0	NA	NA	1	1	NA
18850869|F|0-5:A>G-5:A>G	TGCAGAGCATCGTGGTTTACTTATGCATGAGATCGGAAGAGCGGTTCAGCAGGAATGCCGAGACCGATC	TGCAGAGCATCGTGGTTTACTTATGCATG	5:A>G	5	0.528302	0.142857	0.857143	0.142857	0.857143	0.000000	0.244898	0.244898	0.244898	121.35714	158.21053	1.000000	1	1	1	1	1	NA
18850883|F|0-5:A>C-5:A>C	TGCAGAGCCTTATCTACATTCTCGAGGCAGTGGATCCGCATGAGATCGGAAGAGCGGTTCAGCAGGAAT	TGCAGAGCCTTATCTACATTCTCGAGGCAGTGGATCCGCATG	5:A>C	5	0.509434	0.314815	0.703704	0.296296	0.685185	0.018519	0.431413	0.417010	0.424211	86.04348	98.10638	0.966667	0	0	0	1	1	NA
18850970|F|0-11:T>A-11:T>A	TGCAGAGTGTGTGAGAATGTGGAAATGCATGAGATCGGAAGAGCGGTTCAGCAGGAATGCCGAGACCGA	TGCAGAGTGTGTGAGAATGTGGAAATGCATG	11:T>A	11	0.518868	0.909091	0.090909	0.909091	0.090909	0.000000	0.165289	0.165289	0.165289	156.73846	163.60000	1.000000	1	0	0	0	0	NA
18851011|F|0-6:T>C-6:T>C	TGCAGATCGATTTGTTATGCAAAGCATGAGATCGGAAGAGCGGTTCAGCAGGAATGCCGAGACCGATCT	TGCAGATCGATTTGTTATGCAAAGCATG	6:T>C	6	0.660377	0.942857	0.057143	0.942857	0.057143	0.000000	0.107755	0.107755	0.107755	122.21591	142.16667	1.000000	0	0	0	0	0	0
18851197|F|0-6:A>T-6:A>T	TGCAGCACAGAACCAGTTTGCATGAGATCGGAAGAGCGGTTCAGCAGGAATGCCGAGACCGATCTCGTA	TGCAGCACAGAACCAGTTTGCATG	6:A>T	6	0.518868	0.127273	0.872727	0.127273	0.872727	0.000000	0.222149	0.222149	0.222149	112.61538	208.53448	1.000000	1	1	1	1	1	NA
18851268|F|0-19:T>C-19:T>C	TGCAGCAGCAGACAGCTTCTCTCCTCGCTGTGTCGAGGCTTGTTTGCAGGGCATGAGATCGGAAGAGCG	TGCAGCAGCAGACAGCTTCTCTCCTCGCTGTGTCGAGGCTTGTTTGCAGGGCATG	19:T>C	19	0.566038	0.200000	0.800000	0.200000	0.800000	0.000000	0.320000	0.320000	0.320000	74.55000	89.92982	1.000000	1	1	1	1	1	0
18851307|F|0-7:G>A-7:G>A	TGCAGCAGGGGAGCAGTCCGCAGTGCCAGAAAGTCCACCCCCACCACAAGCATGAGATCGGAAGAGCGG	TGCAGCAGGGGAGCAGTCCGCAGTGCCAGAAAGTCCACCCCCACCACAAGCATG	7:G>A	7	0.509434	0.129630	0.870370	0.129630	0.870370	0.000000	0.225652	0.225652	0.225652	93.69231	91.80357	1.000000	1	1	1	1	1	NA
18851351|F|0-38:T>C-38:T>C	TGCAGCATCTCGCAGGTCATGAGCGTGTAGAACACAGCTGTGCACGTCAGGGGCATGAGATCGGAAGAG	TGCAGCATCTCGCAGGTCATGAGCGTGTAGAACACAGCTGTGCACGTCAGGGGCATG	38:T>C	38	0.556604	0.084746	0.915254	0.084746	0.915254	0.000000	0.155128	0.155128	0.155128	92.14286	86.33333	1.000000	1	1	1	1	1	0
18851352|F|0-23:T>C-23:T>C	TGCAGCATCTCGCAGGTCATGAGTGTGTAGAACACAGCCGTGCACGTCAGGGGCATGAGATCGGAAGAG	TGCAGCATCTCGCAGGTCATGAGTGTGTAGAACACAGCCGTGCACGTCAGGGGCATG	23:T>C	23	0.556604	0.118644	0.881356	0.118644	0.881356	0.000000	0.209135	0.209135	0.209135	88.69231	86.49206	1.000000	1	1	1	1	1	1
18851353|F|0-20:C>T-20:C>T	TGCAGCATGAGCTCGTGCAGCGAGCTGGGGCAGTCCTGAGGGCAGGGCATGAGATCGGAAGAGCGGTTC	TGCAGCATGAGCTCGTGCAGCGAGCTGGGGCAGTCCTGAGGGCAGGGCATG	20:C>T	20	0.518868	0.327273	0.672727	0.327273	0.672727	0.000000	0.440331	0.440331	0.440331	52.50000	60.65217	1.000000	0	NA	0	1	1	0
18851389|F|0-12:T>C-12:T>C	TGCAGCCAACTGTGCAGCCTGCTGTTGAGCTATCTGCATGAGATCGGAAGAGCGGTTCAGCAGGAATGC	TGCAGCCAACTGTGCAGCCTGCTGTTGAGCTATCTGCATG	12:T>C	12	0.556604	0.898305	0.118644	0.881356	0.101695	0.016949	0.182706	0.209135	0.195921	122.17188	77.46154	0.970588	0	NA	0	0	0	0
18851391|F|0-16:A>G-16:A>G	TGCAGCCAAGAGGGCCAGCCATGCATGAGATCGGAAGAGCGGTTCAGCAGGAATGCCGAGACCGATCTC	TGCAGCCAAGAGGGCCAGCCATGCATG	16:A>G	16	0.773585	0.756098	0.268293	0.731707	0.243902	0.024390	0.368828	0.392623	0.380726	163.49383	99.76667	0.980769	0	0	0	0	0	NA
18851424|F|0-5:C>T-5:C>T	TGCAGCCCCACACCGAAAGCATGAGATCGGAAGAGCGGTTCAGCAGGAATGCCGAGACCGATCTCGTAT	TGCAGCCCCACACCGAAAGCATG	5:C>T	5	0.528302	0.214286	0.785714	0.214286	0.785714	0.000000	0.336735	0.336735	0.336735	129.94444	186.62264	1.000000	1	0	0	1	1	NA
18851505|F|0-38:G>A-38:G>A	TGCAGCGCATAGAAAGGGGTGATGCGCGTCTTGGGGTCGTAGTCCAGCATGAGATCGGAAGAGCGGTTC	TGCAGCGCATAGAAAGGGGTGATGCGCGTCTTGGGGTCGTAGTCCAGCATG	38:G>A	38	0.801887	0.188235	0.835294	0.164706	0.811765	0.023529	0.305606	0.275156	0.290381	104.62500	103.74444	1.000000	1	1	1	1	1	0
18851556|F|0-18:T>C-18:T>C	TGCAGCTACAGTATGAAGTGCATGAGATCGGAAGAGCGGTTCAGCAGGAATGCCGAGACCGATCTCGTA	TGCAGCTACAGTATGAAGTGCATG	18:T>C	18	0.735849	0.243590	0.858974	0.141026	0.756410	0.102564	0.368508	0.242275	0.305391	99.93548	137.70238	0.978261	1	1	1	1	1	0
18851557|F|0-13:C>T-13:C>T	TGCAGCTACACTACGACGTGCATGAGATCGGAAGAGCGGTTCAGCAGGAATGCCGAGACCGATCTCGTA	TGCAGCTACACTACGACGTGCATG	13:C>T	13	0.735849	0.243590	0.769231	0.230769	0.756410	0.012821	0.368508	0.355030	0.361769	104.26923	143.70513	1.000000	1	1	1	1	1	1
18851597|F|0-11:C>T-11:C>T	TGCAGCTCCTCCAGGTGGGCCAGCATGAGATCGGAAGAGCGGTTCAGCAGGAATGCCGAGACCGATCTC	TGCAGCTCCTCCAGGTGGGCCAGCATG	11:C>T	11	0.679245	0.347222	0.666667	0.333333	0.652778	0.013889	0.453318	0.444444	0.448881	92.83784	151.45614	1.000000	1	1	1	1	1	NA
18851659|F|0-10:T>G-10:T>G	TGCAGCTGGTTAAGGAGGTGGACAATGAGAAGCGCATGAGATCGGAAGAGCGGTTCAGCAGGAATGCCG	TGCAGCTGGTTAAGGAGGTGGACAATGAGAAGCGCATG	10:T>G	10	0.641509	0.308824	0.705882	0.294118	0.691176	0.014706	0.426903	0.415225	0.421064	46.03030	95.66667	1.000000	1	1	1	1	1	NA
18851693|F|0-41:C>G-41:C>G	TGCAGCTTCTTCCCTTTGAAGACAACAAATGTACAATTAGACAGGAATGCATGAGATCGGAAGAGCGGT	TGCAGCTTCTTCCCTTTGAAGACAACAAATGTACAATTAGACAGGAATGCATG	41:C>G	41	0.566038	0.083333	0.916667	0.083333	0.916667	0.000000	0.152778	0.152778	0.152778	120.71429	134.61429	1.000000	1	1	1	1	1	0
18851732|F|0-7:A>G-7:A>G	TGCAGGAACAGCAGCGCTATGACCAGCCCCACAAAGCGTTCACGTTCCGCATGAGATCGGAAGAGCGGT	TGCAGGAACAGCAGCGCTATGACCAGCCCCACAAAGCGTTCACGTTCCGCATG	7:A>G	7	0.556604	0.203390	0.796610	0.203390	0.796610	0.000000	0.324045	0.324045	0.324045	76.75000	119.62500	1.000000	1	1	1	1	1	0
18851748|F|0-30:T>A-30:T>A	TGCAGGAAGAGATAAGGGACAGGAAAGTGTTCTCTGCATGAGATCGGAAGAGCGGTTCAGCAGGAATGC	TGCAGGAAGAGATAAGGGACAGGAAAGTGTTCTCTGCATG	30:T>A	30	0.575472	0.213115	0.786885	0.213115	0.786885	0.000000	0.335394	0.335394	0.335394	104.23810	174.01754	1.000000	1	1	1	1	1	0
18851756|F|0-7:A>G-7:A>G	TGCAGGAAGTCATCACACGCAACACTCCTTTCTGCATGAGATCGGAAGAGCGGTTCAGCAGGAATGCCG	TGCAGGAAGTCATCACACGCAACACTCCTTTCTGCATG	7:A>G	7	0.518868	0.218182	0.781818	0.218182	0.781818	0.000000	0.341157	0.341157	0.341157	101.05000	158.32692	1.000000	1	NA	NA	1	1	0
18851772|F|0-12:A>G-12:A>G	TGCAGGACAGAGAAGCTCGGCATGAGATCGGAAGAGCGGTTCAGCAGGAATGCCGAGACCGATCTCGTA	TGCAGGACAGAGAAGCTCGGCATG	12:A>G	12	0.490566	0.980769	0.019231	0.980769	0.019231	0.000000	0.037722	0.037722	0.037722	226.93939	96.00000	1.000000	0	NA	NA	0	0	0
18851873|F|0-7:T>C-7:T>C	TGCAGGATCTGGGCTTCCGCATGAGATCGGAAGAGCGGTTCAGCAGGAATGCCGAGACCGATCTCGTAT	TGCAGGATCTGGGCTTCCGCATG	7:T>C	7	0.575472	0.147541	0.868852	0.131148	0.852459	0.016393	0.251545	0.227896	0.239721	93.53333	154.48485	0.973684	1	NA	NA	1	1	1
18851917|F|0-22:C>T-22:C>T	TGCAGGCCAAAGATTCATGTCCCTGCATGAGATCGGAAGAGCGGTTCAGCAGGAATGCCGAGACCGATC	TGCAGGCCAAAGATTCATGTCCCTGCATG	22:C>T	22	0.584906	0.919355	0.096774	0.903226	0.080645	0.016129	0.148283	0.174818	0.161550	166.16216	137.33333	1.000000	0	1	1	0	2	0
18851964|F|0-22:C>T-22:C>T	TGCAGGCTCTGATGGCGCTGGCCGTGAGCCTGACCAACACTGGCATGAGATCGGAAGAGCGGTTCAGCA	TGCAGGCTCTGATGGCGCTGGCCGTGAGCCTGACCAACACTGGCATG	22:C>T	22	0.773585	0.353659	0.646341	0.353659	0.646341	0.000000	0.457168	0.457168	0.457168	49.87805	122.89062	1.000000	1	1	1	1	1	0
18851991|F|0-5:G>A-5:G>A	TGCAGGGAGCGCCTGTTGGCCTGTAGGGCGCCTTCACTGTCTGCATGAGATCGGAAGAGCGGTTCAGCA	TGCAGGGAGCGCCTGTTGGCCTGTAGGGCGCCTTCACTGTCTGCATG	5:G>A	5	0.547170	0.206897	0.793103	0.206897	0.793103	0.000000	0.328181	0.328181	0.328181	82.20000	5.92727	1.000000	1	1	1	1	1	0
18852005|F|0-16:G>A-16:G>A	TGCAGGGCATGAAGCCGCAGGACGGGTTCACCACCTGGTGTGAGCAAATGCTGCATGAGATCGGAAGAG	TGCAGGGCATGAAGCCGCAGGACGGGTTCACCACCTGGTGTGAGCAAATGCTGCATG	16:G>A	16	0.556604	0.254237	0.745763	0.254237	0.745763	0.000000	0.379201	0.379201	0.379201	77.00000	92.39623	1.000000	1	0	0	1	1	NA
18852070|F|0-16:T>C-16:T>C	TGCAGGTAAGCCTGGCTCCAGGTTCTGAATCCTGCTCACTGCATGAGATCGGAAGAGCGGTTCAGCAGG	TGCAGGTAAGCCTGGCTCCAGGTTCTGAATCCTGCTCACTGCATG	16:T>C	16	0.566038	0.083333	0.916667	0.083333	0.916667	0.000000	0.152778	0.152778	0.152778	106.42857	91.65714	1.000000	1	1	1	1	1	0
18852071|F|0-25:C>T-25:C>T	TGCAGGTAAGCCTGGCCCCAGGTTCCGAGTCCTGCTCACTGCATGAGATCGGAAGAGCGGTTCAGCAGG	TGCAGGTAAGCCTGGCCCCAGGTTCCGAGTCCTGCTCACTGCATG	25:C>T	25	0.566038	0.116667	0.883333	0.116667	0.883333	0.000000	0.206111	0.206111	0.206111	104.76923	90.60938	1.000000	1	1	1	1	1	1
18852078|F|0-11:G>A-11:G>A	TGCAGGTACAGGAACATCAACCGCAAGCTGTCCGCCGCCAGCATGAGATCGGAAGAGCGGTTCAGCAGG	TGCAGGTACAGGAACATCAACCGCAAGCTGTCCGCCGCCAGCATG	11:G>A	11	0.669811	0.845070	0.169014	0.830986	0.154930	0.014085	0.261853	0.280897	0.271375	160.48052	84.57143	1.000000	0	0	0	0	0	0
18852128|F|0-8:T>C-8:T>C	TGCAGGTATGGCCGGGCAGGAAGAGAGAGAGGGAGACATTCATTAAGCTGCATGAGATCGGAAGAGCGG	TGCAGGTATGGCCGGGCAGGAAGAGAGAGAGGGAGACATTCATTAAGCTGCATG	8:T>C	8	0.566038	0.716667	0.283333	0.716667	0.283333	0.000000	0.406111	0.406111	0.406111	124.55556	81.43478	1.000000	1	1	1	0	0	0
18852129|F|0-7:G>A-7:G>A	TGCAGGTGCGGCCGGGCAGGAAGAGAAAGAGGGAGACATTCATTAAGCCGCATGAGATCGGAAGAGCGG	TGCAGGTGCGGCCGGGCAGGAAGAGAAAGAGGGAGACATTCATTAAGCCGCATG	7:G>A	7	0.528302	0.125000	0.875000	0.125000	0.875000	0.000000	0.218750	0.218750	0.218750	67.30769	120.67241	1.000000	1	1	1	1	1	NA
18852154|F|0-14:A>G-14:A>G	TGCAGGTTGCACTCAACCTGCATGAGATCGGAAGAGCGGTTCAGCAGGAATGCCGAGACCGATCTCGTA	TGCAGGTTGCACTCAACCTGCATG	14:A>G	14	0.471698	0.500000	0.580000	0.420000	0.500000	0.080000	0.500000	0.487200	0.493600	70.00000	174.71053	0.941176	1	0	0	1	NA	0
18852178|F|0-39:T>C-39:T>C	TGCAGTAAAATGACAAATCCTATTATTGTAATCGCATTATGGTATCATTGCATGAGATCGGAAGAGCGG	TGCAGTAAAATGACAAATCCTATTATTGTAATCGCATTATGGTATCATTGCATG	39:T>C	39	0.509434	0.129630	0.870370	0.129630	0.870370	0.000000	0.225652	0.225652	0.225652	50.53846	88.23214	1.000000	1	1	1	1	1	NA
18852242|F|0-9:A>G-9:A>G	TGCAGTAGAACACTCTCTGCATGAGATCGGAAGAGCGGTTCAGCAGGAATGCCGAGACCGATCTCGTAT	TGCAGTAGAACACTCTCTGCATG	9:A>G	9	0.547170	0.965517	0.034483	0.965517	0.034483	0.000000	0.066587	0.066587	0.066587	283.98592	73.66667	1.000000	0	0	0	0	0	NA
18852358|F|0-22:A>G-22:A>G	TGCAGTCTCGCTCAAAGGCAGAACTCATTGCAATGGTGCTGTGCATGAGATCGGAAGAGCGGTTCAGCA	TGCAGTCTCGCTCAAAGGCAGAACTCATTGCAATGGTGCTGTGCATG	22:A>G	22	0.735849	0.102564	0.897436	0.102564	0.897436	0.000000	0.184089	0.184089	0.184089	157.35714	135.77778	1.000000	1	1	1	1	1	NA
18852414|F|0-8:A>C-8:A>C	TGCAGTGCACATCAGAGCTGCATGAGATCGGAAGAGCGGTTCAGCAGGAATGCCGAGACCGATCTCGTA	TGCAGTGCACATCAGAGCTGCATG	8:A>C	8	0.886792	0.074468	0.936170	0.063830	0.925532	0.010638	0.137845	0.119511	0.128678	119.46154	104.95575	1.000000	1	1	1	1	1	NA
18852424|F|0-6:A>T-6:A>T	TGCAGCACCAAGGGCCTGCATGAGATCGGAAGAGCGGTTCAGCAGGAATGCCGAGACCGATCTCGTATG	TGCAGCACCAAGGGCCTGCATG	6:A>T	6	0.726415	0.103896	0.922078	0.077922	0.896104	0.025974	0.186203	0.143700	0.164952	59.90909	114.56667	1.000000	1	1	1	1	1	0
18852504|F|0-26:A>G-26:A>G	TGCAGTGTCATGGCAGGAGGTACCCTAACTGGTTGGCATGAGATCGGAAGAGCGGTTCAGCAGGAATGC	TGCAGTGTCATGGCAGGAGGTACCCTAACTGGTTGGCATG	26:A>G	26	0.660377	0.100000	0.900000	0.100000	0.900000	0.000000	0.180000	0.180000	0.180000	156.00000	107.06410	1.000000	1	1	1	1	1	NA
18852505|F|0-23:C>T-23:C>T	TGCAGTGTCATGGCAGGAGGAACCCTGACTGGCTGGCATGAGATCGGAAGAGCGGTTCAGCAGGAATGC	TGCAGTGTCATGGCAGGAGGAACCCTGACTGGCTGGCATG	23:C>T	23	0.735849	0.935897	0.064103	0.935897	0.064103	0.000000	0.119987	0.119987	0.119987	113.92708	95.20000	1.000000	0	1	1	0	0	0
18852508|F|0-10:G>A-10:G>A	TGCAGTGTCTGCGCGTGTTGCCATGCATGAGATCGGAAGAGCGGTTCAGCAGGAATGCCGAGACCGATC	TGCAGTGTCTGCGCGTGTTGCCATGCATG	10:G>A	10	0.566038	0.883333	0.116667	0.883333	0.116667	0.000000	0.206111	0.206111	0.206111	174.73438	142.84615	1.000000	0	0	0	0	0	0
18852528|F|0-6:G>T-6:G>T	TGCAGTGTGTGATGTGAAGGGCATGAGATCGGAAGAGCGGTTCAGCAGGAATGCCGAGACCGATCTCGT	TGCAGTGTGTGATGTGAAGGGCATG	6:G>T	6	0.518868	0.127273	0.872727	0.127273	0.872727	0.000000	0.222149	0.222149	0.222149	124.38462	185.78947	1.000000	1	1	1	1	1	NA
18852639|F|0-32:C>T-32:C>T	TGCAGTTTTCCAAAGTTGCGGTCGAATTTTTGCAGCATGAGATCGGAAGAGCGGTTCAGCAGGAATGCC	TGCAGTTTTCCAAAGTTGCGGTCGAATTTTTGCAGCATG	32:C>T	32	0.566038	0.983333	0.016667	0.983333	0.016667	0.000000	0.032778	0.032778	0.032778	14.89873	103.50000	1.000000	0	0	0	0	0	0
18852735|F|0-9:G>A-9:G>A	TGCAGAAACGTACACACAGATACATGCATGCATGAGATCGGAAGAGCGGTTCAGCAGGAATGCCGAGAC	TGCAGAAACGTACACACAGATACATGCATGCATG	9:G>A	9	0.490566	0.153846	0.865385	0.134615	0.846154	0.019231	0.260355	0.232988	0.246672	22.41667	48.25000	0.954545	NA	NA	NA	NA	1	NA
18852760|F|0-5:A>C-5:A>C	TGCAGAAATAGTCCAAAGTGCATGAGATCGGAAGAGCGGTTCAGCAGGAATGCCGAGACCGATCTCGTA	TGCAGAAATAGTCCAAAGTGCATG	5:A>C	5	0.405660	0.348837	0.651163	0.348837	0.651163	0.000000	0.454300	0.454300	0.454300	88.89474	133.90244	1.000000	0	NA	1	1	NA	NA
18853108|F|0-11:T>C-11:T>C	TGCAGACCCTTTACTTTTGACTTCTCTTGTTCGAGGGCAGCATGAGATCGGAAGAGCGGTTCAGCAGGA	TGCAGACCCTTTACTTTTGACTTCTCTTGTTCGAGGGCAGCATG	11:T>C	11	0.575472	0.229508	0.770492	0.229508	0.770492	0.000000	0.353668	0.353668	0.353668	79.70000	123.57143	1.000000	1	1	1	1	1	NA
18853256|F|0-9:C>G-9:C>G	TGCAGAGAGCATAGTATGCAAGCATGAGATCGGAAGAGCGGTTCAGCAGGAATGCCGAGACCGATCTCG	TGCAGAGAGCATAGTATGCAAGCATG	9:C>G	9	0.537736	0.245614	0.754386	0.245614	0.754386	0.000000	0.370576	0.370576	0.370576	76.70000	191.55769	1.000000	1	NA	NA	1	1	NA
18853543|F|0-6:T>A-6:T>A	TGCAGATCAAGACACCAGCCAAGATGCATGAGATCGGAAGAGCGGTTCAGCAGGAATGCCGAGACCGAT	TGCAGATCAAGACACCAGCCAAGATGCATG	6:T>A	6	0.584906	0.225806	0.774194	0.225806	0.774194	0.000000	0.349636	0.349636	0.349636	94.80000	131.96491	1.000000	1	1	1	1	1	NA
18853559|F|0-5:A>C-5:A>C	TGCAGATCAGTGCAGCTACAGCATGAGATCGGAAGAGCGGTTCAGCAGGAATGCCGAGACCGATCTCGT	TGCAGATCAGTGCAGCTACAGCATG	5:A>C	5	0.594340	0.222222	0.841270	0.158730	0.777778	0.063492	0.345679	0.267070	0.306374	122.88889	353.12308	1.000000	2	1	1	1	1	NA
18854320|F|0-5:T>C-5:T>C	TGCAGTCTGGCCCTCACCTTCTGGCCAGCATGAGATCGGAAGAGCGGTTCAGCAGGAATGCCGAGACCG	TGCAGTCTGGCCCTCACCTTCTGGCCAGCATG	5:T>C	5	0.632075	0.791045	0.208955	0.791045	0.208955	0.000000	0.330586	0.330586	0.330586	137.54688	88.15000	1.000000	0	0	0	0	0	0
18854409|F|0-7:G>C-7:G>C	TGCAGCGGGAGGTGGAGAAGCTGGCACGTGAGAATGCAGGCATGAGATCGGAAGAGCGGTTCAGCAGGA	TGCAGCGGGAGGTGGAGAAGCTGGCACGTGAGAATGCAGGCATG	7:G>C	7	0.801887	0.211765	0.788235	0.211765	0.788235	0.000000	0.333841	0.333841	0.333841	79.92308	67.98750	1.000000	1	1	1	1	1	NA
18854422|F|0-25:T>G-25:T>G	TGCAGCGTAATGGCAGGGGGCTCCCTGACTGGTTGGCATGAGATCGGAAGAGCGGTTCAGCAGGAATGC	TGCAGCGTAATGGCAGGGGGCTCCCTGACTGGTTGGCATG	25:T>G	25	0.679245	0.958333	0.041667	0.958333	0.041667	0.000000	0.079861	0.079861	0.079861	105.77907	96.33333	1.000000	0	0	0	0	0	0
18854774|F|0-7:T>G-7:T>G	TGCAGCTTGTTAAGGAGATGGATAACGAGAAGCGCATGAGATCGGAAGAGCGGTTCAGCAGGAATGCCG	TGCAGCTTGTTAAGGAGATGGATAACGAGAAGCGCATG	7:T>G	7	0.613208	0.153846	0.846154	0.153846	0.846154	0.000000	0.260355	0.260355	0.260355	43.21429	88.81429	1.000000	1	1	1	1	1	NA
18855159|F|0-10:A>G-10:A>G	TGCAGGCCCAACACCTCTCCCAGCATGAGATCGGAAGAGCGGTTCAGCAGGAATGCCGAGACCGATCTC	TGCAGGCCCAACACCTCTCCCAGCATG	10:A>G	10	0.509434	0.796296	0.240741	0.759259	0.203704	0.037037	0.324417	0.365569	0.344993	186.32143	127.57895	0.972222	0	0	0	0	NA	NA
18855172|F|0-8:G>T-8:G>T	TGCAGGCCGGCTCCTGTGCATGAGATCGGAAGAGCGGTTCAGCAGGAATGCCGAGACCGATCTCGTATG	TGCAGGCCGGCTCCTGTGCATG	8:G>T	8	0.745283	0.126582	0.873418	0.126582	0.873418	0.000000	0.221118	0.221118	0.221118	75.50000	184.89011	1.000000	1	NA	NA	1	1	1
18855605|F|0-23:T>C-23:T>C	TGCAGGTCCCGTGTGAGCTTCCCTTTGTCTCTGAAACAGCCCAGAGAGTGCATGAGATCGGAAGAGCGG	TGCAGGTCCCGTGTGAGCTTCCCTTTGTCTCTGAAACAGCCCAGAGAGTGCATG	23:T>C	23	0.726415	0.961039	0.038961	0.961039	0.038961	0.000000	0.074886	0.074886	0.074886	101.84536	64.66667	1.000000	0	0	0	0	0	0
18855641|F|0-9:A>C-9:A>C	TGCAGGTGAAATAACTACAGGCATGAGATCGGAAGAGCGGTTCAGCAGGAATGCCGAGACCGATCTCGT	TGCAGGTGAAATAACTACAGGCATG	9:A>C	9	0.584906	0.225806	0.774194	0.225806	0.774194	0.000000	0.349636	0.349636	0.349636	88.30000	184.33333	1.000000	1	1	1	1	1	NA
18855694|F|0-6:A>T-6:A>T	TGCAGGAGGTCTCGATCCTGTGCATGAGATCGGAAGAGCGGTTCAGCAGGAATGCCGAGACCGATCTCG	TGCAGGAGGTCTCGATCCTGTGCATG	6:A>T	6	0.707547	0.053333	0.960000	0.040000	0.946667	0.013333	0.100978	0.076800	0.088889	82.50000	205.84946	1.000000	1	1	1	1	1	NA
18855760|F|0-6:T>C-6:T>C	TGCAGGTTCTCCAGCATCAGCATGAGATCGGAAGAGCGGTTCAGCAGGAATGCCGAGACCGATCTCGTA	TGCAGGTTCTCCAGCATCAGCATG	6:T>C	6	0.584906	0.887097	0.112903	0.887097	0.112903	0.000000	0.200312	0.200312	0.200312	152.74648	56.45455	1.000000	0	0	0	NA	NA	NA
18856902|F|0-20:C>G-20:C>G	TGCAGCATTGCTTTTCTCTGCTATTTCTGCATGAGATCGGAAGAGCGGTTCAGCAGGAATGCCGAGACC	TGCAGCATTGCTTTTCTCTGCTATTTCTGCATG	20:C>G	20	0.500000	0.301887	0.698113	0.301887	0.698113	0.000000	0.421502	0.421502	0.421502	103.66667	147.71739	1.000000	0	0	0	1	1	0
18856927|F|0-13:A>G-13:A>G	TGCAGTGCACCACAATAGGTGGGTTCAGGCTCCGTGATGTGTCCAGCATGAGATCGGAAGAGCGGTTCA	TGCAGTGCACCACAATAGGTGGGTTCAGGCTCCGTGATGTGTCCAGCATG	13:A>G	13	0.915094	0.072165	0.938144	0.061856	0.927835	0.010309	0.133914	0.116059	0.124987	126.88889	128.26087	1.000000	1	1	1	1	1	0
18856928|F|0-15:T>C-15:T>C	TGCAGTGCACCACAATGGGAGGGTTCAGGCTCCGCGATGTGTCCAGCATGAGATCGGAAGAGCGGTTCA	TGCAGTGCACCACAATGGGAGGGTTCAGGCTCCGCGATGTGTCCAGCATG	15:T>C	15	0.801887	0.988235	0.011765	0.988235	0.011765	0.000000	0.023253	0.023253	0.023253	139.00935	76.50000	1.000000	0	0	0	0	0	0
18857890|F|0-5:A>C-5:A>C	TGCAGAGGGAGCACGAGCAGTTCCAGCATGAGATCGGAAGAGCGGTTCAGCAGGAATGCCGAGACCGAT	TGCAGAGGGAGCACGAGCAGTTCCAGCATG	5:A>C	5	0.735849	0.782051	0.230769	0.769231	0.217949	0.012821	0.340894	0.355030	0.347962	188.29487	116.43478	1.000000	0	0	0	0	0	NA
18858015|F|0-16:G>A-16:G>A	TGCAGAAAACGGAGAAGTCTGAGTTCTTGAGCTTTTTCTACAAGCATTGCATGAGATCGGAAGAGCGGT	TGCAGAAAACGGAGAAGTCTGAGTTCTTGAGCTTTTTCTACAAGCATTGCATG	16:G>A	16	0.556604	0.220339	0.796610	0.203390	0.779661	0.016949	0.343579	0.324045	0.333812	58.94444	81.36842	1.000000	1	1	NA	1	1	0
18858134|F|0-12:A>T-12:A>T	TGCAGAAGTAGGATTGTTTAAACCACAAACATGAGAAGCATGAGATCGGAAGAGCGGTTCAGCAGGAAT	TGCAGAAGTAGGATTGTTTAAACCACAAACATGAGAAGCATG	12:A>T	12	0.594340	0.095238	0.904762	0.095238	0.904762	0.000000	0.172336	0.172336	0.172336	129.37500	140.29167	1.000000	1	1	1	1	1	0
18858174|F|0-5:A>G-5:A>G	TGCAGAATTCCAAAACCCCACAAGCATGAGATCGGAAGAGCGGTTCAGCAGGAATGCCGAGACCGATCT	TGCAGAATTCCAAAACCCCACAAGCATG	5:A>G	5	0.556604	0.084746	0.915254	0.084746	0.915254	0.000000	0.155128	0.155128	0.155128	123.14286	184.37681	1.000000	1	1	1	1	1	0
18858224|F|0-17:T>C-17:T>C	TGCAGACCCTCACGCTGTTTGTCTGGCATGAGATCGGAAGAGCGGTTCAGCAGGAATGCCGAGACCGAT	TGCAGACCCTCACGCTGTTTGTCTGGCATG	17:T>C	17	0.716981	0.065789	0.934211	0.065789	0.934211	0.000000	0.122922	0.122922	0.122922	93.42857	140.18478	1.000000	1	1	1	1	1	0
18858570|F|0-12:A>G-12:A>G	TGCAGCACAGGAAGACCCAAACTCCATCATTGCAGGCATGAGATCGGAAGAGCGGTTCAGCAGGAATGC	TGCAGCACAGGAAGACCCAAACTCCATCATTGCAGGCATG	12:A>G	12	0.509434	0.092593	0.907407	0.092593	0.907407	0.000000	0.168038	0.168038	0.168038	127.57143	124.94915	1.000000	1	1	1	1	1	0
18858615|F|0-17:C>T-17:C>T	TGCAGCAGCAGCAAGCTCCCGGTCAGCATGAGATCGGAAGAGCGGTTCAGCAGGAATGCCGAGACCGAT	TGCAGCAGCAGCAAGCTCCCGGTCAGCATG	17:C>T	17	0.518868	0.127273	0.872727	0.127273	0.872727	0.000000	0.222149	0.222149	0.222149	113.88889	148.29825	1.000000	1	1	1	1	1	0
18858722|F|0-14:C>G-14:C>G	TGCAGCGCAGGAGCCATTTGCATGAGATCGGAAGAGCGGTTCAGCAGGAATGCCGAGACCGATCTCGTA	TGCAGCGCAGGAGCCATTTGCATG	14:C>G	14	0.547170	0.931034	0.068966	0.931034	0.068966	0.000000	0.128419	0.128419	0.128419	156.24615	173.33333	1.000000	0	0	0	0	0	0
18858763|F|0-17:G>C-17:G>C	TGCAGCTCGCGGTCGTCGACGGGCATGAGATCGGAAGAGCGGTTCAGCAGGAATGCCGAGACCGATCTC	TGCAGCTCGCGGTCGTCGACGGGCATG	17:G>C	17	0.754717	0.225000	0.850000	0.150000	0.775000	0.075000	0.348750	0.255000	0.301875	186.41667	89.85882	1.000000	1	2	2	1	1	1
18858764|F|0-8:G>C-8:G>C	TGCAGCTCGCGCTCGTCCACGGGCATGAGATCGGAAGAGCGGTTCAGCAGGAATGCCGAGACCGATCTC	TGCAGCTCGCGCTCGTCCACGGGCATG	8:G>C	8	0.745283	0.784810	0.215190	0.784810	0.215190	0.000000	0.337766	0.337766	0.337766	99.60759	64.82609	1.000000	0	0	0	0	0	0
18858776|F|0-22:T>C-22:T>C	TGCAGCTGAACAAGAGGTTCATTCTGAGTTTCCTGCATGAGATCGGAAGAGCGGTTCAGCAGGAATGCC	TGCAGCTGAACAAGAGGTTCATTCTGAGTTTCCTGCATG	22:T>C	22	0.471698	0.100000	0.900000	0.100000	0.900000	0.000000	0.180000	0.180000	0.180000	104.14286	125.03704	1.000000	1	NA	NA	1	1	0
18858818|F|0-29:A>G-29:A>G	TGCAGCTTCAGCAACGTGGGGAAGGCTGTAGAAGACTGCATGAGATCGGAAGAGCGGTTCAGCAGGAAT	TGCAGCTTCAGCAACGTGGGGAAGGCTGTAGAAGACTGCATG	29:A>G	29	0.632075	0.074627	0.925373	0.074627	0.925373	0.000000	0.138115	0.138115	0.138115	106.42857	131.33333	1.000000	1	1	1	1	1	0
18859074|F|0-8:G>C-8:G>C	TGCAGGTGGGCTTCCAAGTTTCCCCGAGGCATGAGATCGGAAGAGCGGTTCAGCAGGAATGCCGAGACC	TGCAGGTGGGCTTCCAAGTTTCCCCGAGGCATG	8:G>C	8	0.500000	0.094340	0.905660	0.094340	0.905660	0.000000	0.170879	0.170879	0.170879	109.14286	113.43860	1.000000	1	1	1	1	1	0
18859079|F|0-10:G>C-10:G>C	TGCAGGTGTAGGTGCGTCCCGAGTCCTTATCGTCAGGGATCAGGGGCAGCATGAGATCGGAAGAGCGGT	TGCAGGTGTAGGTGCGTCCCGAGTCCTTATCGTCAGGGATCAGGGGCAGCATG	10:G>C	10	0.500000	0.094340	0.905660	0.094340	0.905660	0.000000	0.170879	0.170879	0.170879	81.00000	95.66667	1.000000	1	1	1	1	1	0
18859182|F|0-7:C>A-7:C>A	TGCAGTCCCACGCTCCACCAGGGAGACAGCATGAGATCGGAAGAGCGGTTCAGCAGGAATGCCGAGACC	TGCAGTCCCACGCTCCACCAGGGAGACAGCATG	7:C>A	7	0.509434	0.092593	0.925926	0.074074	0.907407	0.018519	0.168038	0.137174	0.152606	191.71429	208.57627	1.000000	1	1	1	1	1	0
18859246|F|0-15:A>G-15:A>G	TGCAGTGCAGTGCCGACGCTGCTCCCCTGCATGAGATCGGAAGAGCGGTTCAGCAGGAATGCCGAGACC	TGCAGTGCAGTGCCGACGCTGCTCCCCTGCATG	15:A>G	15	0.915094	0.051546	0.948454	0.051546	0.948454	0.000000	0.097779	0.097779	0.097779	93.42857	110.04878	1.000000	1	1	1	1	1	0
18859593|F|0-7:A>G-7:A>G	TGCAGAGACAGCTAGTGGTGCTGATGAAGACTATGGACAATGTAGCCACCTTCTGCATGAGATCGGAAG	TGCAGAGACAGCTAGTGGTGCTGATGAAGACTATGGACAATGTAGCCACCTTCTGCATG	7:A>G	7	0.764151	0.246914	0.753086	0.246914	0.753086	0.000000	0.371895	0.371895	0.371895	78.00000	110.80263	1.000000	1	1	1	1	1	1
18860118|F|0-20:C>G-20:C>G	TGCAGGCACTCGGTGCAGAACACATGCAGACACTCCAGCATGAGATCGGAAGAGCGGTTCAGCAGGAAT	TGCAGGCACTCGGTGCAGAACACATGCAGACACTCCAGCATG	20:C>G	20	0.660377	0.085714	0.914286	0.085714	0.914286	0.000000	0.156735	0.156735	0.156735	137.40000	34.66667	1.000000	1	1	1	1	1	NA
18860754|F|0-5:C>G-5:C>G	TGCAGCCCCAGAGATGCATGAGATCGGAAGAGCGGTTCAGCAGGAATGCCGAGACCGATCTCGTATGCC	TGCAGCCCCAGAGATGCATG	5:C>G	5	0.735849	0.128205	0.871795	0.128205	0.871795	0.000000	0.223537	0.223537	0.223537	66.28571	125.22619	1.000000	1	1	1	1	1	1
18860755|F|0-7:T>C-7:T>C	TGCAGGCTCAGAGATGCATGAGATCGGAAGAGCGGTTCAGCAGGAATGCCGAGACCGATCTCGTATGCC	TGCAGGCTCAGAGATGCATG	7:T>C	7	0.735849	0.064103	0.935897	0.064103	0.935897	0.000000	0.119987	0.119987	0.119987	65.28571	120.78022	1.000000	1	1	1	1	1	0
18860884|F|0-8:T>C-8:T>C	TGCAGGTATATTCCAGAAGGCATGAGATCGGAAGAGCGGTTCAGCAGGAATGCCGAGACCGATCTCGTA	TGCAGGTATATTCCAGAAGGCATG	8:T>C	8	0.603774	0.062500	0.937500	0.062500	0.937500	0.000000	0.117188	0.117188	0.117188	50.33333	151.55556	1.000000	1	1	1	1	1	NA
18861023|F|0-12:C>G-12:C>G	TGCAGGCATGCACGAGCATGAGATCGGAAGAGCGGTTCAGCAGGAATGCCGAGACCGATCTCGTATGCC	TGCAGGCATGCACGAGCATG	12:C>G	12	0.566038	0.916667	0.083333	0.916667	0.083333	0.000000	0.152778	0.152778	0.152778	41.31429	14.85714	1.000000	0	0	0	0	0	1
18861056|F|0-7:T>G-7:T>G	TGCAGCGTGGCATCAGCATGAGATCGGAAGAGCGGTTCAGCAGGAATGCCGAGACCGATCTCGTATGCC	TGCAGCGTGGCATCAGCATG	7:T>G	7	0.632075	0.865672	0.164179	0.835821	0.134328	0.029851	0.232569	0.274449	0.253509	193.64789	77.26667	0.968750	0	0	0	0	0	NA
18861077|F|0-14:A>G-14:A>G	TGCAGTTTGTGGAAACGCATGAGATCGGAAGAGCGGTTCAGCAGGAATGCCGAGACCGATCTCGTATGC	TGCAGTTTGTGGAAACGCATG	14:A>G	14	0.801887	0.258824	0.764706	0.235294	0.741176	0.023529	0.383668	0.359862	0.371765	83.40625	119.87342	1.000000	1	1	1	1	1	1
18861111|F|0-7:G>A-7:G>A	TGCAGAAGACGCTCAGCATGAGATCGGAAGAGCGGTTCAGCAGGAATGCCGAGACCGATCTCGTATGCC	TGCAGAAGACGCTCAGCATG	7:G>A	7	0.745283	0.911392	0.101266	0.898734	0.088608	0.012658	0.161513	0.182022	0.171767	130.73333	9.91667	1.000000	0	0	NA	0	0	0
18861146|F|0-33:T>C-33:T>C	TGCAGAGATGACAGGGGGAAAGCTTTATTGCTCTGAGTTTGTATCGATCGGGGCCCCTCACAGGGGGCA	TGCAGAGATGACAGGGGGAAAGCTTTATTGCTCTGAGTTTGTATCGATCGGGGCCCCTCACAGGGGGCA	33:T>C	33	0.962264	0.058824	0.941176	0.058824	0.941176	0.000000	0.110727	0.110727	0.110727	31.30000	39.69841	1.000000	1	1	1	1	1	1
18861147|F|0-56:T>C-56:T>C	TGCAGAGATGACAGGGGGAAAGCTTTATTGCTCCGAGTTTGTATCGATCGGGGCCCTTCACAGGGGGCA	TGCAGAGATGACAGGGGGAAAGCTTTATTGCTCCGAGTTTGTATCGATCGGGGCCCTTCACAGGGGGCA	56:T>C	56	0.962264	0.049020	0.950980	0.049020	0.950980	0.000000	0.093233	0.093233	0.093233	39.42857	39.06977	1.000000	1	1	1	1	1	0
18861151|F|0-17:G>A-17:G>A	TGCAGCACCCAGTAGCGGATGAGGGAGATGGGGAAGGCGCGGTCGTAGCAGACATTGCGGCAACCCGGC	TGCAGCACCCAGTAGCGGATGAGGGAGATGGGGAAGGCGCGGTCGTAGCAGACATTGCGGCAACCCGGC	17:G>A	17	0.754717	0.412500	0.587500	0.412500	0.587500	0.000000	0.484687	0.484687	0.484687	9.00000	10.87500	1.000000	1	1	1	1	1	NA
18861174|F|0-19:C>T-19:C>T	TGCAGCTTGTATCTGCCGCCGTGAATAGAGCAGCTCTCTGCCTGTCACTTAGCTGATAGGCTGATGAGG	TGCAGCTTGTATCTGCCGCCGTGAATAGAGCAGCTCTCTGCCTGTCACTTAGCTGATAGGCTGATGAGG	19:C>T	19	0.754717	0.150000	0.850000	0.150000	0.850000	0.000000	0.255000	0.255000	0.255000	10.10000	7.83133	1.000000	1	1	1	1	1	0
18861181|F|0-7:A>G-7:A>G	TGCAGGGACCGCACCAGTCCGTTTGTTGGTTGAGGCCGAAGCGAGCTCGGCATTTCTTAGGTGAGCCAG	TGCAGGGACCGCACCAGTCCGTTTGTTGGTTGAGGCCGAAGCGAGCTCGGCATTTCTTAGGTGAGCCAG	7:A>G	7	0.783019	0.722892	0.289157	0.710843	0.277108	0.012048	0.400639	0.411090	0.405864	18.74026	14.75758	1.000000	0	0	0	0	0	0
18863915|F|0-53:T>C-53:T>C	TGCAGGAGTGCAAGGCCCAGAACCGTCGGCTGCTCCTCTTCCTCACCCAGGACTGCTGCATGAGATCGG	TGCAGGAGTGCAAGGCCCAGAACCGTCGGCTGCTCCTCTTCCTCACCCAGGACTGCTGCATG	53:T>C	53	0.811321	0.162791	0.848837	0.151163	0.837209	0.011628	0.272580	0.256625	0.264602	32.55000	95.29897	1.000000	1	1	1	1	1	1
18864018|F|0-17:A>G-17:A>G	TGCAGGCAGTCAGCGTTAAGCAGGTCCTGACACTTCTCGTGGCACTTGACCCCACACTCGGTGCAGCGC	TGCAGGCAGTCAGCGTTAAGCAGGTCCTGACACTTCTCGTGGCACTTGACCCCACACTCGGTGCAGCGC	17:A>G	17	0.471698	0.260000	0.780000	0.220000	0.740000	0.040000	0.384800	0.343200	0.364000	21.61905	21.64151	1.000000	1	NA	NA	NA	NA	1
18864019|F|0-47:C>G-47:C>G	TGCAGGCAGTCAGCGTTGAGCAGGTCCTGACACTTCTCGTGGCACTTCACCCCACACTCAGTGCAGCGC	TGCAGGCAGTCAGCGTTGAGCAGGTCCTGACACTTCTCGTGGCACTTCACCCCACACTCAGTGCAGCGC	47:C>G	47	0.481132	0.078431	0.921569	0.078431	0.921569	0.000000	0.144560	0.144560	0.144560	13.50000	22.95588	1.000000	1	NA	NA	NA	NA	1
18864558|F|0-11:C>A-11:C>A	TGCAGGTGTACCCTGAAGTTCATGTCCTCCACCGAATGGACCACGATGTTGATGAACTGCATGAGATCG	TGCAGGTGTACCCTGAAGTTCATGTCCTCCACCGAATGGACCACGATGTTGATGAACTGCATG	11:C>A	11	0.820755	0.494253	0.666667	0.333333	0.505747	0.160920	0.499934	0.444444	0.472189	70.40351	90.31507	0.956522	1	0	0	2	1	NA
18865352|F|0-31:T>C-31:T>C	TGCAGTGCGAGCACCACCCAGCCTGGTACAGTGACACCCTCAAGCAGAAGACCAGCTGGACCTGCCTAC	TGCAGTGCGAGCACCACCCAGCCTGGTACAGTGACACCCTCAAGCAGAAGACCAGCTGGACCTGCCTAC	31:T>C	31	0.669811	0.140845	0.859155	0.140845	0.859155	0.000000	0.242015	0.242015	0.242015	29.42857	38.52703	1.000000	1	1	1	1	1	NA
18865353|F|0-28:T>C-28:T>C	TGCAGTGTGAGCACCACCCAGCCTGGTATAGCGACACACTCAAGCAGAAGACCAGCTGGACCTGCCTGC	TGCAGTGTGAGCACCACCCAGCCTGGTATAGCGACACACTCAAGCAGAAGACCAGCTGGACCTGCCTGC	28:T>C	28	0.547170	0.172414	0.827586	0.172414	0.827586	0.000000	0.285375	0.285375	0.285375	20.21429	44.08772	1.000000	1	1	1	1	1	NA
18866014|F|0-23:C>G-23:C>G	TGCAGAAGTAACATCTGTGCCTCCCTCGCTTTGCATAAAAGATGGTGGCATGAGATCGGAAGAGCGGTT	TGCAGAAGTAACATCTGTGCCTCCCTCGCTTTGCATAAAAGATGGTGGCATG	23:C>G	23	0.783019	0.975904	0.024096	0.975904	0.024096	0.000000	0.047031	0.047031	0.047031	72.77670	53.00000	1.000000	0	0	0	0	0	0
18866024|F|0-5:A>G-5:A>G	TGCAGACAGAGGTCCATTTTACGATGCAAACTCATTGCATGAGATCGGAAGAGCGGTTCAGCAGGAATG	TGCAGACAGAGGTCCATTTTACGATGCAAACTCATTGCATG	5:A>G	5	0.830189	0.329545	0.681818	0.318182	0.670455	0.011364	0.441890	0.433884	0.437887	112.70000	184.49351	1.000000	1	1	1	1	1	1
18866039|F|0-8:G>A-8:G>A	TGCAGATGGAGAGGGGGGCATGAGATCGGAAGAGCGGTTCAGCAGGAATGCCGAGACCGATCTCGTATG	TGCAGATGGAGAGGGGGGCATG	8:G>A	8	0.716981	0.302632	0.723684	0.276316	0.697368	0.026316	0.422091	0.399931	0.411011	84.66667	110.07576	1.000000	1	1	1	1	1	NA
18866063|F|0-47:T>C-47:T>C	TGCAGATGTTCACGGTGCAGGAGGTGGCGGAGTTTGTCAGGGGCACGTTGGGCAGCATGAGATCGGAAG	TGCAGATGTTCACGGTGCAGGAGGTGGCGGAGTTTGTCAGGGGCACGTTGGGCAGCATG	47:T>C	47	0.735849	0.051282	0.948718	0.051282	0.948718	0.000000	0.097304	0.097304	0.097304	33.50000	73.20652	1.000000	1	1	1	1	1	1
18866118|F|0-44:C>G-44:C>G	TGCAGCGTCTACTACCATGGCTGTCACCTGAATGGGAAGAGCACCCACTACCACTGCATGAGATCGGAA	TGCAGCGTCTACTACCATGGCTGTCACCTGAATGGGAAGAGCACCCACTACCACTGCATG	44:C>G	44	0.613208	0.138462	0.861538	0.138462	0.861538	0.000000	0.238580	0.238580	0.238580	68.69231	85.04225	1.000000	1	1	1	1	1	NA
18866130|F|0-8:A>T-8:A>T	TGCAGCTGAGCAAATGTTTGCTGCATGAGATCGGAAGAGCGGTTCAGCAGGAATGCCGAGACCGATCTC	TGCAGCTGAGCAAATGTTTGCTGCATG	8:A>T	8	0.679245	0.236111	0.805556	0.194444	0.763889	0.041667	0.360725	0.313272	0.336998	61.60000	90.40000	0.972222	1	1	1	1	1	NA
18866137|F|0-25:G>C-25:G>C	TGCAGCTGCGTCAGGAGGTGGTAGTGTGCATGAGATCGGAAGAGCGGTTCAGCAGGAATGCCGAGACCG	TGCAGCTGCGTCAGGAGGTGGTAGTGTGCATG	25:G>C	25	0.481132	0.980392	0.019608	0.980392	0.019608	0.000000	0.038447	0.038447	0.038447	105.19355	104.00000	1.000000	0	0	0	NA	NA	NA
18866147|F|0-6:A>C-6:A>C	TGCAGGAGACCAGGATGTGCATGAGATCGGAAGAGCGGTTCAGCAGGAATGCCGAGACCGATCTCGTAT	TGCAGGAGACCAGGATGTGCATG	6:A>C	6	0.688679	0.356164	0.671233	0.328767	0.643836	0.027397	0.458623	0.441359	0.449991	109.37143	219.24138	0.970588	1	1	1	1	1	NA
18866173|F|0-13:A>G-13:A>G	TGCAGGCCAAGAAACACCACCCGCTGGCACCAGACTGCATGAGATCGGAAGAGCGGTTCAGCAGGAATG	TGCAGGCCAAGAAACACCACCCGCTGGCACCAGACTGCATG	13:A>G	13	0.547170	0.137931	0.862069	0.137931	0.862069	0.000000	0.237812	0.237812	0.237812	58.58333	89.13559	1.000000	1	1	1	1	1	0
18866181|F|0-8:G>A-8:G>A	TGCAGGCTGAGGACAGCACACAGCATGAGATCGGAAGAGCGGTTCAGCAGGAATGCCGAGACCGATCTC	TGCAGGCTGAGGACAGCACACAGCATG	8:G>A	8	0.811321	0.395349	0.616279	0.383721	0.604651	0.011628	0.478096	0.472958	0.475527	129.93617	377.06154	1.000000	1	1	1	1	1	0
18866185|F|0-7:C>A-7:C>A	TGCAGGCCGTGCAGGCCCGCCTGCATGAGATCGGAAGAGCGGTTCAGCAGGAATGCCGAGACCGATCTC	TGCAGGCCGTGCAGGCCCGCCTGCATG	7:C>A	7	0.669811	0.267606	0.788732	0.211268	0.732394	0.056338	0.391986	0.333267	0.362626	73.29630	142.21538	1.000000	1	1	1	1	1	NA
18866200|F|0-11:T>C-11:T>C	TGCAGGTGTTCTCATTCCCAGGGGATCTCCAGTTACGCATGAGATCGGAAGAGCGGTTCAGCAGGAATG	TGCAGGTGTTCTCATTCCCAGGGGATCTCCAGTTACGCATG	11:T>C	11	0.811321	0.837209	0.162791	0.837209	0.162791	0.000000	0.272580	0.272580	0.272580	91.70330	55.88235	1.000000	0	0	0	0	0	0
18866214|F|0-10:G>A-10:G>A	TGCAGTCGAAGCAGGAGAAGATGGCGTGCAGGGACAAGAGCATGAGATCGGAAGAGCGGTTCAGCAGGA	TGCAGTCGAAGCAGGAGAAGATGGCGTGCAGGGACAAGAGCATG	10:G>A	10	0.575472	0.196721	0.819672	0.180328	0.803279	0.016393	0.316044	0.295619	0.305832	78.12500	156.33846	0.973684	1	NA	1	1	1	0
18866215|F|0-7:G>C-7:G>C	TGCAGTCGAAACAGGAGAAGATGGCGTGCCGGGACAAAAGCATGAGATCGGAAGAGCGGTTCAGCAGGA	TGCAGTCGAAACAGGAGAAGATGGCGTGCCGGGACAAAAGCATG	7:G>C	7	0.575472	0.950820	0.049180	0.950820	0.049180	0.000000	0.093523	0.093523	0.093523	147.74026	12.66667	1.000000	0	NA	0	0	0	0
18866227|F|0-22:T>C-22:T>C	TGCAGTTCCCGGCCTCCAGCAGTCTGCTGAGCATGAGATCGGAAGAGCGGTTCAGCAGGAATGCCGAGA	TGCAGTTCCCGGCCTCCAGCAGTCTGCTGAGCATG	22:T>C	22	0.481132	0.058824	0.941176	0.058824	0.941176	0.000000	0.110727	0.110727	0.110727	95.66667	161.14035	1.000000	1	1	1	1	1	NA
18866247|F|0-7:A>G-7:A>G	TGCAGAAAAGGCTGCGTGCACAAGAGGTGCGCATGAGATCGGAAGAGCGGTTCAGCAGGAATGCCGAGA	TGCAGAAAAGGCTGCGTGCACAAGAGGTGCGCATG	7:A>G	7	0.528302	0.303571	0.696429	0.303571	0.696429	0.000000	0.422832	0.422832	0.422832	87.56000	140.16667	1.000000	0	NA	NA	1	1	0
18866274|F|0-22:A>G-22:A>G	TGCAGAACATTCCCAACCCGTCATCCGAGTGCATGAGATCGGAAGAGCGGTTCAGCAGGAATGCCGAGA	TGCAGAACATTCCCAACCCGTCATCCGAGTGCATG	22:A>G	22	0.622642	0.196970	0.803030	0.196970	0.803030	0.000000	0.316345	0.316345	0.316345	146.30435	166.28125	1.000000	1	1	1	1	1	NA
18866275|F|0-19:A>T-19:A>T	TGCAGAACATTCCCAACCCATCATCTGAATGCATGAGATCGGAAGAGCGGTTCAGCAGGAATGCCGAGA	TGCAGAACATTCCCAACCCATCATCTGAATGCATG	19:A>T	19	0.556604	0.135593	0.864407	0.135593	0.864407	0.000000	0.234415	0.234415	0.234415	153.46667	163.12903	1.000000	1	1	1	1	1	NA
18866281|F|0-21:A>T-21:A>T	TGCAGAAGCGCTTCTTGTCAGAGGAGCATGAGATCGGAAGAGCGGTTCAGCAGGAATGCCGAGACCGAT	TGCAGAAGCGCTTCTTGTCAGAGGAGCATG	21:A>T	21	0.490566	0.115385	0.903846	0.096154	0.884615	0.019231	0.204142	0.173817	0.188979	122.37500	125.85714	1.000000	1	1	2	1	1	0
18866282|F|0-7:C>G-7:C>G	TGCAGAACCGCTTCTTGTCAGTGGGGCATGAGATCGGAAGAGCGGTTCAGCAGGAATGCCGAGACCGAT	TGCAGAACCGCTTCTTGTCAGTGGGGCATG	7:C>G	7	0.509434	0.129630	0.870370	0.129630	0.870370	0.000000	0.225652	0.225652	0.225652	82.23077	125.85714	1.000000	1	1	1	1	1	NA
18866302|F|0-16:G>A-16:G>A	TGCAGAAGGCAGCCAAGGCTCGGGGAGACGCCCAGCATGAGATCGGAAGAGCGGTTCAGCAGGAATGCC	TGCAGAAGGCAGCCAAGGCTCGGGGAGACGCCCAGCATG	16:G>A	16	0.575472	0.786885	0.213115	0.786885	0.213115	0.000000	0.335394	0.335394	0.335394	139.98246	104.33333	1.000000	0	0	0	0	0	1
18866309|F|0-20:T>A-20:T>A	TGCAGAAGTAGGTTTGTTTTTACCACAAACATGAGCAGCATGAGATCGGAAGAGCGGTTCAGCAGGAAT	TGCAGAAGTAGGTTTGTTTTTACCACAAACATGAGCAGCATG	20:T>A	20	0.594340	0.126984	0.873016	0.126984	0.873016	0.000000	0.221718	0.221718	0.221718	118.35714	143.60606	1.000000	1	1	1	1	1	1
18866341|F|0-8:T>G-8:T>G	TGCAGACATAGAAGCTTTTGCATGAGATCGGAAGAGCGGTTCAGCAGGAATGCCGAGACCGATCTCGTA	TGCAGACATAGAAGCTTTTGCATG	8:T>G	8	0.575472	0.081967	0.918033	0.081967	0.918033	0.000000	0.150497	0.150497	0.150497	99.85714	172.22535	1.000000	1	1	1	1	1	0
18866369|F|0-12:A>C-12:A>C	TGCAGACTTGTAACCGGTAATAAGGAAGTCATTAGGGGCAGCCAAGCATGAGATCGGAAGAGCGGTTCA	TGCAGACTTGTAACCGGTAATAAGGAAGTCATTAGGGGCAGCCAAGCATG	12:A>C	12	0.783019	0.987952	0.012048	0.987952	0.012048	0.000000	0.023806	0.023806	0.023806	125.09259	96.50000	1.000000	0	0	0	0	0	0
18866370|F|0-33:C>A-33:C>A	TGCAGACTTGTAACTGGTAATAAGGAAGTCATTCGGGGCAGCCAGGCATGAGATCGGAAGAGCGGTTCA	TGCAGACTTGTAACTGGTAATAAGGAAGTCATTCGGGGCAGCCAGGCATG	33:C>A	33	0.783019	0.072289	0.927711	0.072289	0.927711	0.000000	0.134127	0.134127	0.134127	66.60000	130.37000	1.000000	1	1	1	1	1	1
18866402|F|0-10:G>A-10:G>A	TGCAGAGCTTGTTTGCCTACCTGGAGCACCAGCGCATGAGATCGGAAGAGCGGTTCAGCAGGAATGCCG	TGCAGAGCTTGTTTGCCTACCTGGAGCACCAGCGCATG	10:G>A	10	0.566038	0.383333	0.616667	0.383333	0.616667	0.000000	0.472778	0.472778	0.472778	79.19355	118.15217	1.000000	0	0	0	1	1	0
18866403|F|0-8:C>T-8:C>T	TGCAGAGCCTGTTTGCCTACTTGGAGCACCAGCGCATGAGATCGGAAGAGCGGTTCAGCAGGAATGCCG	TGCAGAGCCTGTTTGCCTACTTGGAGCACCAGCGCATG	8:C>T	8	0.707547	0.306667	0.693333	0.306667	0.693333	0.000000	0.425244	0.425244	0.425244	51.60000	111.65079	1.000000	1	1	1	1	1	1
18866436|F|0-6:T>C-6:T>C	TGCAGATATTTCACACCCCCTGCATGAGATCGGAAGAGCGGTTCAGCAGGAATGCCGAGACCGATCTCG	TGCAGATATTTCACACCCCCTGCATG	6:T>C	6	0.613208	0.153846	0.892308	0.107692	0.846154	0.046154	0.260355	0.192189	0.226272	83.06250	219.50704	0.944444	1	1	1	1	1	NA
18866494|F|0-8:A>G-8:A>G	TGCAGCACATGGCGTGACTGAGGAGCATGAGATCGGAAGAGCGGTTCAGCAGGAATGCCGAGACCGATC	TGCAGCACATGGCGTGACTGAGGAGCATG	8:A>G	8	0.566038	0.916667	0.083333	0.916667	0.083333	0.000000	0.152778	0.152778	0.152778	180.88571	117.57143	1.000000	0	0	0	0	0	1
18866528|F|0-6:A>G-6:A>G	TGCAGCATCCAGCAGCTCAGCATCCACCTTCTCTGTGAGCATGAGATCGGAAGAGCGGTTCAGCAGGAA	TGCAGCATCCAGCAGCTCAGCATCCACCTTCTCTGTGAGCATG	6:A>G	6	0.754717	0.175000	0.850000	0.150000	0.825000	0.025000	0.288750	0.255000	0.271875	155.21739	150.34146	1.000000	1	1	1	1	1	0
18866531|F|0-20:C>T-20:C>T	TGCAGCATGTGTGGAATGTGCAGGGCATGAGATCGGAAGAGCGGTTCAGCAGGAATGCCGAGACCGATC	TGCAGCATGTGTGGAATGTGCAGGGCATG	20:C>T	20	0.566038	0.916667	0.083333	0.916667	0.083333	0.000000	0.152778	0.152778	0.152778	147.94286	92.28571	1.000000	0	0	0	0	0	1
18866556|F|0-38:G>T-38:G>T	TGCAGCACGAGCTCAATTAAAATGAACTTTTAATTTCTGACAAGTAAATTTGTTTTGCATGAGATCGGA	TGCAGCACGAGCTCAATTAAAATGAACTTTTAATTTCTGACAAGTAAATTTGTTTTGCATG	38:G>T	38	0.716981	0.907895	0.092105	0.907895	0.092105	0.000000	0.167244	0.167244	0.167244	36.98824	21.23077	1.000000	0	0	0	0	0	0
18866567|F|0-17:A>G-17:A>G	TGCAGCGTGCTCAGCTCAGAGAGGCATGAGATCGGAAGAGCGGTTCAGCAGGAATGCCGAGACCGATCT	TGCAGCGTGCTCAGCTCAGAGAGGCATG	17:A>G	17	0.613208	0.923077	0.076923	0.923077	0.076923	0.000000	0.142012	0.142012	0.142012	178.67089	137.14286	1.000000	0	0	0	0	0	1
18866645|F|0-11:C>T-11:C>T	TGCAGGAGGAGCTGGACCAGGAGCGGAAGAAACAGCGCATGAGATCGGAAGAGCGGTTCAGCAGGAATG	TGCAGGAGGAGCTGGACCAGGAGCGGAAGAAACAGCGCATG	11:C>T	11	0.509434	0.222222	0.777778	0.222222	0.777778	0.000000	0.345679	0.345679	0.345679	102.70000	154.19608	1.000000	1	NA	NA	1	1	0
18866646|F|0-10:T>C-10:T>C	TGCAGGAGGATGAGCTGCTCAACCGCATGAGATCGGAAGAGCGGTTCAGCAGGAATGCCGAGACCGATC	TGCAGGAGGATGAGCTGCTCAACCGCATG	10:T>C	10	0.679245	0.861111	0.152778	0.847222	0.138889	0.013889	0.239198	0.258873	0.249035	88.07595	33.30769	1.000000	0	0	0	0	0	0
18866651|F|0-18:G>T-18:G>T	TGCAGGATAAGGAGCCTGGCCACCCTGGCTGCGACGGTGGCAGCATGAGATCGGAAGAGCGGTTCAGCA	TGCAGGATAAGGAGCCTGGCCACCCTGGCTGCGACGGTGGCAGCATG	18:G>T	18	0.566038	0.200000	0.800000	0.200000	0.800000	0.000000	0.320000	0.320000	0.320000	78.60000	134.68421	1.000000	1	1	1	1	1	0
18866660|F|0-6:C>T-6:C>T	TGCAGGCACCCCAGTTTCAGGCATGAGATCGGAAGAGCGGTTCAGCAGGAATGCCGAGACCGATCTCGT	TGCAGGCACCCCAGTTTCAGGCATG	6:C>T	6	0.471698	0.140000	0.880000	0.120000	0.860000	0.020000	0.240800	0.211200	0.226000	134.46154	167.92453	1.000000	1	NA	NA	1	1	NA
18866661|F|0-19:T>G-19:T>G	TGCAGGTACCTCAGTTTCATGCATGAGATCGGAAGAGCGGTTCAGCAGGAATGCCGAGACCGATCTCGT	TGCAGGTACCTCAGTTTCATGCATG	19:T>G	19	0.462264	0.102041	0.897959	0.102041	0.897959	0.000000	0.183257	0.183257	0.183257	119.00000	167.92453	1.000000	1	NA	NA	1	1	0
18866694|F|0-7:A>G-7:A>G	TGCAGGTACTGTCTGCTTTCCCCAGAGAGGTGCGCATGAGATCGGAAGAGCGGTTCAGCAGGAATGCCG	TGCAGGTACTGTCTGCTTTCCCCAGAGAGGTGCGCATG	7:A>G	7	0.528302	0.125000	0.875000	0.125000	0.875000	0.000000	0.218750	0.218750	0.218750	121.84615	154.63793	1.000000	1	1	1	1	1	NA
18866699|F|0-11:T>C-11:T>C	TGCAGGTCAGCTGATCTGAAGCTGCCGCATGAGATCGGAAGAGCGGTTCAGCAGGAATGCCGAGACCGA	TGCAGGTCAGCTGATCTGAAGCTGCCGCATG	11:T>C	11	0.575472	0.081967	0.918033	0.081967	0.918033	0.000000	0.150497	0.150497	0.150497	82.85714	75.25352	1.000000	1	1	1	1	1	0
18866701|F|0-10:G>C-10:G>C	TGCAGGTCAGGAGACACTCCCTGTTGGCCCCAGAACAGCATGAGATCGGAAGAGCGGTTCAGCAGGAAT	TGCAGGTCAGGAGACACTCCCTGTTGGCCCCAGAACAGCATG	10:G>C	10	0.566038	0.283333	0.716667	0.283333	0.716667	0.000000	0.406111	0.406111	0.406111	125.32000	144.42308	1.000000	1	0	0	1	1	0
18866723|F|0-21:G>A-21:G>A	TGCAGTAATCCACAAGATGGGGGGTTTAGACTTGCTCGTGTAAAGCATGAGATCGGAAGAGCGGTTCAG	TGCAGTAATCCACAAGATGGGGGGTTTAGACTTGCTCGTGTAAAGCATG	21:G>A	21	0.566038	0.200000	0.800000	0.200000	0.800000	0.000000	0.320000	0.320000	0.320000	104.90000	141.10526	1.000000	1	1	1	1	1	0
18866736|F|0-16:T>G-16:T>G	TGCAGTACCTGTTTGCTGTCACACATGCTGTTCCTGCCAGGGTGGCCCAGCATGAGATCGGAAGAGCGG	TGCAGTACCTGTTTGCTGTCACACATGCTGTTCCTGCCAGGGTGGCCCAGCATG	16:T>G	16	0.650943	0.942029	0.072464	0.927536	0.057971	0.014493	0.109221	0.134426	0.121823	118.77907	90.57143	1.000000	0	0	0	0	0	0
18866759|F|0-13:T>G-13:T>G	TGCAGTCCAGGGTTGTCCAGTGCATGAGATCGGAAGAGCGGTTCAGCAGGAATGCCGAGACCGATCTCG	TGCAGTCCAGGGTTGTCCAGTGCATG	13:T>G	13	0.613208	0.800000	0.261538	0.738462	0.200000	0.061538	0.320000	0.386272	0.353136	237.22222	114.37037	1.000000	0	0	0	0	0	0
18866812|F|0-19:G>A-19:G>A	TGCAGTTTACATGTGTTCCGCTCCATTTCGCATGAGATCGGAAGAGCGGTTCAGCAGGAATGCCGAGAC	TGCAGTTTACATGTGTTCCGCTCCATTTCGCATG	19:G>A	19	0.632075	0.283582	0.716418	0.283582	0.716418	0.000000	0.406327	0.406327	0.406327	108.83871	245.70175	1.000000	1	1	1	1	1	0
18867405|F|0-5:A>G-5:A>G	TGCAGATTCACAGCTCTGTGCATGAGATCGGAAGAGCGGTTCAGCAGGAATGCCGAGACCGATCTCGTA	TGCAGATTCACAGCTCTGTGCATG	5:A>G	5	0.783019	0.253012	0.831325	0.168675	0.746988	0.084337	0.377994	0.280447	0.329220	92.67742	184.90217	1.000000	1	1	1	1	1	1
18868018|F|0-8:T>C-8:T>C	TGCAGCTTTTGCATCTGTTCCTGCATGAGATCGGAAGAGCGGTTCAGCAGGAATGCCGAGACCGATCTC	TGCAGCTTTTGCATCTGTTCCTGCATG	8:T>C	8	0.594340	0.079365	0.920635	0.079365	0.920635	0.000000	0.146133	0.146133	0.146133	80.28571	280.70423	1.000000	1	1	1	1	1	1
18869067|F|0-14:G>A-14:G>A	TGCAGAAACTTTGAGTACTCCTGTAGCATGAGATCGGAAGAGCGGTTCAGCAGGAATGCCGAGACCGAT	TGCAGAAACTTTGAGTACTCCTGTAGCATG	14:G>A	14	0.537736	0.947368	0.052632	0.947368	0.052632	0.000000	0.099723	0.099723	0.099723	167.60000	67.33333	1.000000	0	0	0	0	0	NA
18869391|F|0-7:T>C-7:T>C	TGCAGAGTACCTGTCTGTGCTGCATGAGATCGGAAGAGCGGTTCAGCAGGAATGCCGAGACCGATCTCG	TGCAGAGTACCTGTCTGTGCTGCATG	7:T>C	7	0.481132	0.098039	0.901961	0.098039	0.901961	0.000000	0.176855	0.176855	0.176855	95.71429	141.70175	1.000000	1	NA	NA	1	1	0
18869493|F|0-11:T>C-11:T>C	TGCAGCTTCTCTACCAGTTCCTGCATGAGATCGGAAGAGCGGTTCAGCAGGAATGCCGAGACCGATCTC	TGCAGCTTCTCTACCAGTTCCTGCATG	11:T>C	11	0.584906	0.080645	0.919355	0.080645	0.919355	0.000000	0.148283	0.148283	0.148283	125.85714	140.85294	1.000000	1	1	1	1	1	0
18869499|F|0-20:C>T-20:C>T	TGCAGGAAGCCCAGCTTTGACGAGAACGCAGACCCCAGCGAGGGCCTGATGAGCATGAGATCGGAAGAG	TGCAGGAAGCCCAGCTTTGACGAGAACGCAGACCCCAGCGAGGGCCTGATGAGCATG	20:C>T	20	0.481132	0.098039	0.901961	0.098039	0.901961	0.000000	0.176855	0.176855	0.176855	88.00000	84.16364	1.000000	1	1	NA	1	1	0
18869510|F|0-10:T>C-10:T>C	TGCAGGAGTCTAATGCAGAACTCAGCGAGAAGAGCGGCATGAGATCGGAAGAGCGGTTCAGCAGGAATG	TGCAGGAGTCTAATGCAGAACTCAGCGAGAAGAGCGGCATG	10:T>C	10	0.754717	0.062500	0.937500	0.062500	0.937500	0.000000	0.117188	0.117188	0.117188	102.85714	104.86735	1.000000	1	1	1	1	1	0
18869525|F|0-6:C>T-6:C>T	TGCAGGCTTGTTTCCCAGCATGAGATCGGAAGAGCGGTTCAGCAGGAATGCCGAGACCGATCTCGTATG	TGCAGGCTTGTTTCCCAGCATG	6:C>T	6	0.452830	0.125000	0.895833	0.104167	0.875000	0.020833	0.218750	0.186632	0.202691	104.37500	163.50000	1.000000	1	NA	NA	1	1	0
18869536|F|0-10:T>C-10:T>C	TGCAGGTATGTAACAATACCAGTGACAGGAAGCATGAGATCGGAAGAGCGGTTCAGCAGGAATGCCGAG	TGCAGGTATGTAACAATACCAGTGACAGGAAGCATG	10:T>C	10	0.547170	0.103448	0.896552	0.103448	0.896552	0.000000	0.185493	0.185493	0.185493	122.60000	222.50794	1.000000	1	1	1	1	1	1
18869538|F|0-13:T>C-13:T>C	TGCAGGTGGTCTTTGGCAGCATGAGATCGGAAGAGCGGTTCAGCAGGAATGCCGAGACCGATCTCGTAT	TGCAGGTGGTCTTTGGCAGCATG	13:T>C	13	0.754717	0.237500	0.837500	0.162500	0.762500	0.075000	0.362188	0.272188	0.317188	92.33333	202.72289	1.000000	1	1	1	1	1	0
18869572|F|0-6:G>T-6:G>T	TGCAGTGCAAAGTCTCTAGCTGCATGAGATCGGAAGAGCGGTTCAGCAGGAATGCCGAGACCGATCTCG	TGCAGTGCAAAGTCTCTAGCTGCATG	6:G>T	6	0.490566	0.096154	0.903846	0.096154	0.903846	0.000000	0.173817	0.173817	0.173817	101.14286	98.30357	1.000000	1	1	1	1	1	0
18869803|F|0-10:C>T-10:C>T	TGCAGGTGGGCTCATAGCATGAGATCGGAAGAGCGGTTCAGCAGGAATGCCGAGACCGATCTCGTATGC	TGCAGGTGGGCTCATAGCATG	10:C>T	10	0.509434	0.907407	0.129630	0.870370	0.092593	0.037037	0.168038	0.225652	0.196845	176.65625	76.57143	1.000000	0	1	1	0	0	NA
18869817|F|0-5:T>C-5:T>C	TGCAGTGCTGGTGCTGTGCATGAGATCGGAAGAGCGGTTCAGCAGGAATGCCGAGACCGATCTCGTATG	TGCAGTGCTGGTGCTGTGCATG	5:T>C	5	0.641509	0.250000	0.764706	0.235294	0.750000	0.014706	0.375000	0.359862	0.367431	161.36000	182.26984	1.000000	1	NA	NA	1	1	0
18869819|F|0-12:G>C-12:G>C	TGCAGTTCTACAGCAGCATGAGATCGGAAGAGCGGTTCAGCAGGAATGCCGAGACCGATCTCGTATGCC	TGCAGTTCTACAGCAGCATG	12:G>C	12	0.396226	0.119048	0.904762	0.095238	0.880952	0.023810	0.209751	0.172336	0.191043	30.42857	88.70370	1.000000	1	NA	NA	NA	NA	0
18869927|F|0-5:A>C-5:A>C	TGCAGAGCGCCCCCTGCATGAGATCGGAAGAGCGGTTCAGCAGGAATGCCGAGACCGATCTCGTATGCC	TGCAGAGCGCCCCCTGCATG	5:A>C	5	0.509434	0.092593	0.907407	0.092593	0.907407	0.000000	0.168038	0.168038	0.168038	57.71429	141.06897	1.000000	1	1	1	1	1	0
18870014|F|0-60:C>T-60:C>T	TGCAGCAAATGTGCCGAGTTGGAGGAGGAGCTGAAAAATGTCACCAATAACTTAAAATCCCTGGAGGCC	TGCAGCAAATGTGCCGAGTTGGAGGAGGAGCTGAAAAATGTCACCAATAACTTAAAATCCCTGGAGGCC	60:C>T	60	0.716981	0.828947	0.184211	0.815789	0.171053	0.013158	0.283587	0.300554	0.292071	21.34568	6.35294	1.000000	0	0	0	0	0	0
18870023|F|0-5:A>C-5:A>C	TGCAGAGTGGCCAGGCTCAGGTAGCTGCTCTTGGACTTGAAGGTGACCGGGTCGGCGATGATGGAGCGC	TGCAGAGTGGCCAGGCTCAGGTAGCTGCTCTTGGACTTGAAGGTGACCGGGTCGGCGATGATGGAGCGC	5:A>C	5	0.679245	0.194444	0.819444	0.180556	0.805556	0.013889	0.313272	0.295910	0.304591	8.40000	65.06579	1.000000	1	1	1	1	1	1
18870024|F|0-18:T>C-18:T>C	TGCAGCTTCATTTTTCTCTCTAACAGCTTCTTGCCTGCTTTCTCTATCCTGTGACGCGTTACGCTAATT	TGCAGCTTCATTTTTCTCTCTAACAGCTTCTTGCCTGCTTTCTCTATCCTGTGACGCGTTACGCTAATT	18:T>C	18	0.811321	0.174419	0.825581	0.174419	0.825581	0.000000	0.287994	0.287994	0.287994	16.50000	22.08511	1.000000	1	1	1	1	1	NA
18870025|F|0-51:C>T-51:C>T	TGCAGCTTCATTTTTCTCCCTAACAGCTTCTTGCCTGCTTTCTCTATCCTGCGACGCGTTACGCTAATT	TGCAGCTTCATTTTTCTCCCTAACAGCTTCTTGCCTGCTTTCTCTATCCTGCGACGCGTTACGCTAATT	51:C>T	51	0.811321	0.081395	0.930233	0.069767	0.918605	0.011628	0.149540	0.129800	0.139670	23.38462	20.52885	1.000000	1	1	1	1	1	NA
18870035|F|0-10:C>G-10:C>G	TGCAGGGGCTCTCTTTCAACGGCGTGCCCTACCTGGACCAGTGCAAGAACGGGGACATCTCGTACTGCG	TGCAGGGGCTCTCTTTCAACGGCGTGCCCTACCTGGACCAGTGCAAGAACGGGGACATCTCGTACTGCG	10:C>G	10	0.641509	0.308824	0.691176	0.308824	0.691176	0.000000	0.426903	0.426903	0.426903	20.00000	37.33929	1.000000	1	1	1	1	1	NA
18870041|F|0-19:C>T-19:C>T	TGCAGTGCTCTGTGCCTCGCTCTCTCTGGCTGGGCTGCTCCTCGGTGGCAGAGAGCTTGTGTGCACTGA	TGCAGTGCTCTGTGCCTCGCTCTCTCTGGCTGGGCTGCTCCTCGGTGGCAGAGAGCTTGTGTGCACTGA	19:C>T	19	0.981132	0.980769	0.019231	0.980769	0.019231	0.000000	0.037722	0.037722	0.037722	21.46667	35.00000	1.000000	0	0	0	0	0	0
18870044|F|0-14:T>G-14:T>G	TGCAGTTATTGATCTTGTTGATTTTATGTCTCGGCATTTGCATAATCTATTAAAGATGAATGATTCATG	TGCAGTTATTGATCTTGTTGATTTTATGTCTCGGCATTTGCATAATCTATTAAAGATGAATGATTCATG	14:T>G	14	0.735849	0.910256	0.089744	0.910256	0.089744	0.000000	0.163379	0.163379	0.163379	5.60465	5.41667	1.000000	0	0	0	0	0	0
18870045|F|0-38:C>T-38:C>T	TGCAGTTCTCTGCTTCATAGGTCAGAAGCTTGTTTACTCTGTTTCTGTGGCTACGCTCAGTCCCAGCCA	TGCAGTTCTCTGCTTCATAGGTCAGAAGCTTGTTTACTCTGTTTCTGTGGCTACGCTCAGTCCCAGCCA	38:C>T	38	0.783019	0.759036	0.253012	0.746988	0.240964	0.012048	0.365801	0.377994	0.371897	22.76829	14.17241	1.000000	0	0	0	0	0	0
18870046|F|0-41:T>A-41:T>A	TGCAGTTCTCTGCTTCATAGGTCAGAAGCTTGTTTACTTTGTTTCCGTGGCTATGCTCAGTCCCAACCA	TGCAGTTCTCTGCTTCATAGGTCAGAAGCTTGTTTACTTTGTTTCCGTGGCTATGCTCAGTCCCAACCA	41:T>A	41	0.867925	0.945652	0.054348	0.945652	0.054348	0.000000	0.102788	0.102788	0.102788	21.79661	21.80000	1.000000	1	0	0	0	0	0
18871030|F|0-10:A>G-10:A>G	TGCAGACCAGAGCTTCGGCTAAGATCATCTGCCCGCATCGAAGCATGAGATCGGAAGAGCGGTTCAGCA	TGCAGACCAGAGCTTCGGCTAAGATCATCTGCCCGCATCGAAGCATG	10:A>G	10	0.679245	0.041667	0.958333	0.041667	0.958333	0.000000	0.079861	0.079861	0.079861	87.00000	97.87209	1.000000	1	1	1	1	1	NA
18871032|F|0-37:T>G-37:T>G	TGCAGACCAGGGCCTCGGCTAAGATCATCTGCCCACATCGAAGCATGAGATCGGAAGAGCGGTTCAGCA	TGCAGACCAGGGCCTCGGCTAAGATCATCTGCCCACATCGAAGCATG	37:T>G	37	0.650943	0.318841	0.681159	0.318841	0.681159	0.000000	0.434363	0.434363	0.434363	76.06897	113.23214	1.000000	1	1	1	1	1	NA
18871036|F|0-19:T>C-19:T>C	TGCAGAGCCACACGGAGATTGGGGTCAGCTACCAGCATGAGATCGGAAGAGCGGTTCAGCAGGAATGCC	TGCAGAGCCACACGGAGATTGGGGTCAGCTACCAGCATG	19:T>C	19	0.773585	0.317073	0.707317	0.292683	0.682927	0.024390	0.433076	0.414039	0.423557	121.11111	167.32877	1.000000	1	2	NA	1	1	0
18871041|F|0-12:A>G-12:A>G	TGCAGAGCTTCAAGTTCAATGGCATAGATCGGAAGAGCGGTTCAGCAGGAATGCCGAGACCGATCTCGT	TGCAGAGCTTCAAGTTCAATGCATG	12:A>G	12	0.971698	0.786408	0.281553	0.718447	0.213592	0.067961	0.335941	0.404562	0.370252	4.15842	2.05714	0.979167	0	0	0	0	0	0
18871051|F|0-6:C>T-6:C>T	TGCAGACCGCCTGGGCGCTTGCTGCTTTCTCCTCGGCATGAGATCGGAAGAGCGGTTCAGCAGGAATGC	TGCAGACCGCCTGGGCGCTTGCTGCTTTCTCCTCGGCATG	6:C>T	6	0.622642	0.909091	0.090909	0.909091	0.090909	0.000000	0.165289	0.165289	0.165289	81.62338	44.00000	1.000000	0	0	0	0	0	0
18871073|F|0-19:A>T-19:A>T	TGCAGCGTGACATGTGGCAAGGGCATGAGATCGGAAGAGCGGTTCAGCAGGAATGCCGAGACCGATCTC	TGCAGCGTGACATGTGGCAAGGGCATG	19:A>T	19	0.603774	0.921875	0.109375	0.890625	0.078125	0.031250	0.144043	0.194824	0.169434	98.01266	13.00000	1.000000	0	0	0	NA	NA	0
18871075|F|0-11:C>T-11:C>T	TGCAGCTACTTCCTGAAGAGCATGAGATCGGAAGAGCGGTTCAGCAGGAATGCCGAGACCGATCTCGTA	TGCAGCTACTTCCTGAAGAGCATG	11:C>T	11	1.000000	0.962264	0.037736	0.962264	0.037736	0.000000	0.072624	0.072624	0.072624	171.05882	83.83333	1.000000	0	0	0	0	0	0
18871077|F|0-11:T>G-11:T>G	TGCAGCTATGTTTGTGGGCAGCAGCGCATGAGATCGGAAGAGCGGTTCAGCAGGAATGCCGAGACCGAT	TGCAGCTATGTTTGTGGGCAGCAGCGCATG	11:T>G	11	0.820755	0.252874	0.747126	0.252874	0.747126	0.000000	0.377857	0.377857	0.377857	76.10345	136.93750	1.000000	1	1	1	1	1	NA
18871091|F|0-12:A>T-12:A>T	TGCAGCTGTGCGAGGGCCTGTTGCATGAGATCGGAAGAGCGGTTCAGCAGGAATGCCGAGACCGATCTC	TGCAGCTGTGCGAGGGCCTGTTGCATG	12:A>T	12	0.811321	0.988372	0.011628	0.988372	0.011628	0.000000	0.022985	0.022985	0.022985	104.36697	35.00000	1.000000	0	0	0	0	0	0
18871093|F|0-28:C>G-28:C>G	TGCAGGAGCAGCGGATCCAGGGCCTGCTCTGTGACTGCATGAGATCGGAAGAGCGGTTCAGCAGGAATG	TGCAGGAGCAGCGGATCCAGGGCCTGCTCTGTGACTGCATG	28:C>G	28	0.528302	0.589286	0.410714	0.589286	0.410714	0.000000	0.484056	0.484056	0.484056	60.18605	84.62500	1.000000	0	0	0	NA	NA	0
18871123|F|0-23:G>A-23:G>A	TGCAGGCCAATCTTGACCAGTACGGCCTCGATGTTGGGGGAGTGCATGAGATCGGAAGAGCGGTTCAGC	TGCAGGCCAATCTTGACCAGTACGGCCTCGATGTTGGGGGAGTGCATG	23:G>A	23	0.726415	0.103896	0.909091	0.090909	0.896104	0.012987	0.186203	0.165289	0.175746	95.35714	148.40000	1.000000	1	1	1	1	1	NA
18871139|F|0-7:G>A-7:G>A	TGCAGGTGCAGCAGTGGGACGGTGAGGTCAGGCAAGAGTCCAAGCATGAGATCGGAAGAGCGGTTCAGC	TGCAGGTGCAGCAGTGGGACGGTGAGGTCAGGCAAGAGTCCAAGCATG	7:G>A	7	0.556604	0.355932	0.644068	0.355932	0.644068	0.000000	0.458489	0.458489	0.458489	118.06452	150.36170	1.000000	0	NA	0	1	1	0
18871140|F|0-5:G>T-5:G>T	TGCAGGCCCAGGTTGAGGAGTACCAGGGCATGAGATCGGAAGAGCGGTTCAGCAGGAATGCCGAGACCG	TGCAGGCCCAGGTTGAGGAGTACCAGGGCATG	5:G>T	5	0.650943	0.333333	0.681159	0.318841	0.666667	0.014493	0.444444	0.434363	0.439403	87.74286	156.50000	0.976190	1	1	NA	1	1	NA
18871142|F|0-22:C>T-22:C>T	TGCAGGTGCAGGTGGAGGAGTACCAGGGCATGAGATCGGAAGAGCGGTTCAGCAGGAATGCCGAGACCG	TGCAGGTGCAGGTGGAGGAGTACCAGGGCATG	22:C>T	22	0.650943	0.956522	0.043478	0.956522	0.043478	0.000000	0.083176	0.083176	0.083176	134.01149	58.66667	1.000000	0	0	NA	0	0	NA
18871144|F|0-38:C>G-38:C>G	TGCAGGTGGCGGAACTGAGCGAAGGAGTAGTCTGAGGCCAGCACGGCCTGCATGAGATCGGAAGAGCGG	TGCAGGTGGCGGAACTGAGCGAAGGAGTAGTCTGAGGCCAGCACGGCCTGCATG	38:C>G	38	0.783019	0.963855	0.036145	0.963855	0.036145	0.000000	0.069676	0.069676	0.069676	67.02970	23.50000	1.000000	0	0	0	0	0	NA
18871147|F|0-11:G>A-11:G>A	TGCAGTACAAAGTAATTAAAATGCATGAGATCGGAAGAGCGGTTCAGCAGGAATGCCGAGACCGATCTC	TGCAGTACAAAGTAATTAAAATGCATG	11:G>A	11	0.688679	0.547945	0.452055	0.547945	0.452055	0.000000	0.495403	0.495403	0.495403	52.65455	12.12821	1.000000	0	0	0	1	1	0
18871148|F|0-15:T>G-15:T>G	TGCAGTCCCGAGTAATTAAAATGCATGAGATCGGAAGAGCGGTTCAGCAGGAATGCCGAGACCGATCTC	TGCAGTCCCGAGTAATTAAAATGCATG	15:T>G	15	0.641509	0.985294	0.014706	0.985294	0.014706	0.000000	0.028979	0.028979	0.028979	28.42683	3.00000	1.000000	0	0	0	0	0	0
18871151|F|0-10:G>T-10:G>T	TGCAGTACCTGGGCCTAGTGGAGGTGGAGGAGTCCCGGGGCATGAGATCGGAAGAGCGGTTCAGCAGGA	TGCAGTACCTGGGCCTAGTGGAGGTGGAGGAGTCCCGGGGCATG	10:G>T	10	0.801887	0.505882	0.494118	0.505882	0.494118	0.000000	0.499931	0.499931	0.499931	45.21053	80.35294	1.000000	0	1	1	1	1	NA
18871162|F|0-10:C>T-10:C>T	TGCAGTCACTCTCTAAGTTCATCTCTGTCAAAACGCATGAGATCGGAAGAGCGGTTCAGCAGGAATGCC	TGCAGTCACTCTCTAAGTTCATCTCTGTCAAAACGCATG	10:C>T	10	0.849057	0.966667	0.033333	0.966667	0.033333	0.000000	0.064444	0.064444	0.064444	106.85965	31.75000	1.000000	0	0	0	0	0	0
18871163|F|0-9:C>T-9:C>T	TGCAGTCACCCTCTAAATTCATTTCTGTCAAAACGCATGAGATCGGAAGAGCGGTTCAGCAGGAATGCC	TGCAGTCACCCTCTAAATTCATTTCTGTCAAAACGCATG	9:C>T	9	0.849057	0.066667	0.933333	0.066667	0.933333	0.000000	0.124444	0.124444	0.124444	61.80000	106.96296	1.000000	1	1	1	1	1	1
18871168|F|0-12:A>C-12:A>C	TGCAGTAGGATGAGGCAGCATGAGATCGGAAGAGCGGTTCAGCAGGAATGCCGAGACCGATCTCGTATG	TGCAGTAGGATGAGGCAGCATG	12:A>C	12	0.490566	0.134615	0.865385	0.134615	0.865385	0.000000	0.232988	0.232988	0.232988	109.61538	233.40741	1.000000	1	NA	NA	1	1	NA
18871174|F|0-19:T>A-19:T>A	TGCAGTGCACCACGATGGGTGGGTTCAAGCTTCTGGACGTGTCCAGCATGAGATCGGAAGAGCGGTTCA	TGCAGTGCACCACGATGGGTGGGTTCAAGCTTCTGGACGTGTCCAGCATG	19:T>A	19	0.679245	0.250000	0.750000	0.250000	0.750000	0.000000	0.375000	0.375000	0.375000	94.54167	160.34328	1.000000	1	1	1	1	1	NA
18871183|F|0-6:T>G-6:T>G	TGCAGTTACGTCATTGGAATGTCGTGCATGAGATCGGAAGAGCGGTTCAGCAGGAATGCCGAGACCGAT	TGCAGTTACGTCATTGGAATGTCGTGCATG	6:T>G	6	0.716981	0.328947	0.684211	0.315789	0.671053	0.013158	0.441482	0.432133	0.436807	173.62857	114.58209	1.000000	0	0	0	1	1	0
18871184|F|0-14:C>T-14:C>T	TGCAGTGACGTCATCGGAATGCCATGCATGAGATCGGAAGAGCGGTTCAGCAGGAATGCCGAGACCGAT	TGCAGTGACGTCATCGGAATGCCATGCATG	14:C>T	14	0.716981	0.223684	0.776316	0.223684	0.776316	0.000000	0.347299	0.347299	0.347299	95.28000	149.61842	1.000000	1	1	1	1	1	1
18871185|F|0-25:A>G-25:A>G	TGCAGTTCATGTACTATGGCACACTAGAGCTGAGCATGAGATCGGAAGAGCGGTTCAGCAGGAATGCCG	TGCAGTTCATGTACTATGGCACACTAGAGCTGAGCATG	25:A>G	25	0.735849	0.064103	0.935897	0.064103	0.935897	0.000000	0.119987	0.119987	0.119987	188.57143	173.49462	1.000000	1	1	1	1	1	0
18871187|F|0-7:T>C-7:T>C	TGCAGTTTATGTACTATGGTACACTGGAGCTGAGCATGAGATCGGAAGAGCGGTTCAGCAGGAATGCCG	TGCAGTTTATGTACTATGGTACACTGGAGCTGAGCATG	7:T>C	7	0.745283	0.101266	0.911392	0.088608	0.898734	0.012658	0.182022	0.161513	0.171767	101.85714	172.71739	1.000000	1	1	1	1	1	NA
18871188|F|0-13:G>T-13:G>T	TGCAGTTGATGATGACATCCTCTGGCCGGATGCGGCGCTTTAGCATGAGATCGGAAGAGCGGTTCAGCA	TGCAGTTGATGATGACATCCTCTGGCCGGATGCGGCGCTTTAGCATG	13:G>T	13	0.773585	0.963415	0.060976	0.939024	0.036585	0.024390	0.070494	0.114515	0.092504	122.48980	134.42857	1.000000	0	0	0	0	0	0
18871208|F|0-11:A>G-11:A>G	TGCAGAAGAGCACCTGCTGCTGGTCAGGAAGAGGCTGCATCTCAGTGCATTGTGCATGAGATCGGAAGA	TGCAGAAGAGCACCTGCTGCTGGTCAGGAAGAGGCTGCATCTCAGTGCATTGTGCATG	11:A>G	11	0.764151	0.086420	0.925926	0.074074	0.913580	0.012346	0.157903	0.137174	0.147538	95.15385	72.43158	1.000000	1	1	1	1	1	1
18871210|F|0-14:T>C-14:T>C	TGCAGAACCGCACGTGCTTGCAGGTATCGATCTGCATGAGATCGGAAGAGCGGTTCAGCAGGAATGCCG	TGCAGAACCGCACGTGCTTGCAGGTATCGATCTGCATG	14:T>C	14	0.556604	0.288136	0.711864	0.288136	0.711864	0.000000	0.410227	0.410227	0.410227	93.28000	136.03922	1.000000	0	1	1	1	1	0
18871211|F|0-7:G>C-7:G>C	TGCAGAAGCGCACGTGTTTGCAGGTATCGATCCGCATGAGATCGGAAGAGCGGTTCAGCAGGAATGCCG	TGCAGAAGCGCACGTGTTTGCAGGTATCGATCCGCATG	7:G>C	7	0.556604	0.118644	0.881356	0.118644	0.881356	0.000000	0.209135	0.209135	0.209135	84.00000	129.68254	1.000000	1	1	1	1	1	1
18871237|F|0-8:G>C-8:G>C	TGCAGAGCGAACTGGAGGCAGCACACACTGAGCATGAGATCGGAAGAGCGGTTCAGCAGGAATGCCGAG	TGCAGAGCGAACTGGAGGCAGCACACACTGAGCATG	8:G>C	8	0.650943	0.898551	0.101449	0.898551	0.101449	0.000000	0.182315	0.182315	0.182315	108.67089	28.25000	1.000000	0	0	0	0	0	0
18871270|F|0-14:T>C-14:T>C	TGCAGCAGCAAGAATTGAAAAAGCGTAGCATGAGATCGGAAGAGCGGTTCAGCAGGAATGCCGAGACCG	TGCAGCAGCAAGAATTGAAAAAGCGTAGCATG	14:T>C	14	0.603774	0.078125	0.921875	0.078125	0.921875	0.000000	0.144043	0.144043	0.144043	121.00000	169.63158	1.000000	1	1	1	1	1	0
18871273|F|0-8:G>C-8:G>C	TGCAGCAGGACCACGACCTCTGCCTGGCCAACGGCGTGCATGAGATCGGAAGAGCGGTTCAGCAGGAAT	TGCAGCAGGACCACGACCTCTGCCTGGCCAACGGCGTGCATG	8:G>C	8	0.641509	0.985294	0.014706	0.985294	0.014706	0.000000	0.028979	0.028979	0.028979	23.77647	49.00000	1.000000	0	0	0	0	0	NA
18871279|F|0-7:A>G-7:A>G	TGCAGCCATCACCCACCTTCTCTTCACGACAGCATGAGATCGGAAGAGCGGTTCAGCAGGAATGCCGAG	TGCAGCCATCACCCACCTTCTCTTCACGACAGCATG	7:A>G	7	0.566038	0.200000	0.800000	0.200000	0.800000	0.000000	0.320000	0.320000	0.320000	127.30000	149.91228	1.000000	1	1	1	1	1	0
18871293|F|0-8:C>G-8:C>G	TGCAGCGGCGTGCTGAAGGAGCTGTTGTCCAAGAAGCATGAGATCGGAAGAGCGGTTCAGCAGGAATGC	TGCAGCGGCGTGCTGAAGGAGCTGTTGTCCAAGAAGCATG	8:C>G	8	0.481132	0.431373	0.568627	0.431373	0.568627	0.000000	0.490581	0.490581	0.490581	121.69444	162.44737	1.000000	1	1	NA	1	NA	0
18871303|F|0-22:A>G-22:A>G	TGCAGCTGAACGTGGGCGTTGAATGCATGAGATCGGAAGAGCGGTTCAGCAGGAATGCCGAGACCGATC	TGCAGCTGAACGTGGGCGTTGAATGCATG	22:A>G	22	0.462264	0.102041	0.897959	0.102041	0.897959	0.000000	0.183257	0.183257	0.183257	139.28571	220.84906	1.000000	1	NA	NA	1	1	0
18871304|F|0-9:G>A-9:G>A	TGCAGCTGAGCGTAGGCGTTGAGTGCATGAGATCGGAAGAGCGGTTCAGCAGGAATGCCGAGACCGATC	TGCAGCTGAGCGTAGGCGTTGAGTGCATG	9:G>A	9	0.481132	0.137255	0.862745	0.137255	0.862745	0.000000	0.236832	0.236832	0.236832	139.76923	220.84906	1.000000	1	NA	NA	1	1	NA
18871306|F|0-12:A>G-12:A>G	TGCAGCCGCCCCACCCGTATGCATGAGATCGGAAGAGCGGTTCAGCAGGAATGCCGAGACCGATCTCGT	TGCAGCCGCCCCACCCGTATGCATG	12:A>G	12	0.528302	0.089286	0.910714	0.089286	0.910714	0.000000	0.162628	0.162628	0.162628	143.28571	161.03030	1.000000	1	NA	1	1	1	0
18871307|F|0-6:T>C-6:T>C	TGCAGCTGCCCCGCCCGTATGCATGAGATCGGAAGAGCGGTTCAGCAGGAATGCCGAGACCGATCTCGT	TGCAGCTGCCCCGCCCGTATGCATG	6:T>C	6	0.528302	0.125000	0.892857	0.107143	0.875000	0.017857	0.218750	0.191327	0.205038	127.84615	163.32787	0.970588	1	NA	1	1	1	1
18871310|F|0-5:T>C-5:T>C	TGCAGTTTGGGAGCAGAGGCATGAGATCGGAAGAGCGGTTCAGCAGGAATGCCGAGACCGATCTCGTAT	TGCAGTTTGGGAGCAGAGGCATG	5:T>C	5	0.500000	0.094340	0.905660	0.094340	0.905660	0.000000	0.170879	0.170879	0.170879	151.85714	156.54386	1.000000	1	1	1	1	1	0
18871328|F|0-15:C>A-15:C>A	TGCAGGATTAGAAAGCGCTGTTGTCCTACTTACAGATGCACCACTTAACAATTGCATGAGATCGGAAGA	TGCAGGATTAGAAAGCGCTGTTGTCCTACTTACAGATGCACCACTTAACAATTGCATG	15:C>A	15	0.556604	0.372881	0.627119	0.372881	0.627119	0.000000	0.467682	0.467682	0.467682	111.63333	106.54348	1.000000	0	0	0	1	1	0
18871333|F|0-5:G>T-5:G>T	TGCAGGGCGATGGCAATGCGCCTCGACAGGTTGTGCATGAGATCGGAAGAGCGGTTCAGCAGGAATGCC	TGCAGGGCGATGGCAATGCGCCTCGACAGGTTGTGCATG	5:G>T	5	0.716981	0.789474	0.223684	0.776316	0.210526	0.013158	0.332410	0.347299	0.339855	160.48000	110.44000	1.000000	0	0	0	0	0	NA
18871339|F|0-31:C>A-31:C>A	TGCAGGTGGCCATGTACTTCTCCATGGTACGCCGCAAGGCATGAGATCGGAAGAGCGGTTCAGCAGGAA	TGCAGGTGGCCATGTACTTCTCCATGGTACGCCGCAAGGCATG	31:C>A	31	0.660377	0.785714	0.228571	0.771429	0.214286	0.014286	0.336735	0.352653	0.344694	126.73913	94.14286	1.000000	0	0	0	0	0	0
18871341|F|0-7:A>G-7:A>G	TGCAGGTAGCCATGTACTTCTCCATGGTCCGCCTCAAGGCATGAGATCGGAAGAGCGGTTCAGCAGGAA	TGCAGGTAGCCATGTACTTCTCCATGGTCCGCCTCAAGGCATG	7:A>G	7	0.679245	0.097222	0.916667	0.083333	0.902778	0.013889	0.175540	0.152778	0.164159	146.53846	117.81481	1.000000	1	1	1	1	1	1
18871351|F|0-11:C>A-11:C>A	TGCAGGTTGTTCTGCTTCTGCATGAGATCGGAAGAGCGGTTCAGCAGGAATGCCGAGACCGATCTCGTA	TGCAGGTTGTTCTGCTTCTGCATG	11:C>A	11	0.820755	0.988506	0.011494	0.988506	0.011494	0.000000	0.022724	0.022724	0.022724	179.56250	103.00000	1.000000	0	0	0	0	0	0
18871361|F|0-5:T>A-5:T>A	TGCAGTCAAAATGTAAACTTTGCATGAGATCGGAAGAGCGGTTCAGCAGGAATGCCGAGACCGATCTCG	TGCAGTCAAAATGTAAACTTTGCATG	5:T>A	5	0.669811	0.943662	0.056338	0.943662	0.056338	0.000000	0.106328	0.106328	0.106328	181.95402	268.83333	1.000000	0	0	0	0	0	0
18871362|F|0-6:C>A-6:C>A	TGCAGTCAAAATGCTAACTTTGCATGAGATCGGAAGAGCGGTTCAGCAGGAATGCCGAGACCGATCTCG	TGCAGTCAAAATGCTAACTTTGCATG	6:C>A	6	0.650943	0.971014	0.043478	0.956522	0.028986	0.014493	0.056291	0.083176	0.069733	179.72414	75.80000	1.000000	0	0	0	0	0	0
18871388|F|0-13:A>G-13:A>G	TGCAGTTTGTGGCACAGCCCACCAGCGTGATGCCAGCCAGCATGAGATCGGAAGAGCGGTTCAGCAGGA	TGCAGTTTGTGGCACAGCCCACCAGCGTGATGCCAGCCAGCATG	13:A>G	13	0.773585	0.475610	0.536585	0.463415	0.524390	0.012195	0.498810	0.497323	0.498067	86.21818	115.88679	1.000000	0	1	1	1	1	0
18871691|F|0-7:A>G-7:A>G	TGCAGCCAGCACAGGTGGGCTTCCGTTGCCATGACCGCTCACTCAGCATGAGATCGGAAGAGCGGTTCA	TGCAGCCAGCACAGGTGGGCTTCCGTTGCCATGACCGCTCACTCAGCATG	7:A>G	7	0.716981	0.381579	0.631579	0.368421	0.618421	0.013158	0.471953	0.465374	0.468663	90.37500	89.33333	1.000000	1	0	1	1	1	NA
18871908|F|0-7:T>A-7:T>A	TGCAGTGTGTGTGTGTGTGTGTGTGTGTGTGTGCATGAGATCGGAAGAGCGGTTCAGCAGGAATGCCGA	TGCAGTGTGTGTGTGTGTGTGTGTGTGTGTGTGCATG	7:T>A	7	0.509434	0.629630	0.370370	0.629630	0.370370	0.000000	0.466392	0.466392	0.466392	52.88372	66.86207	1.000000	0	NA	0	1	NA	0
18872073|F|0-7:G>C-7:G>C	TGCAGTGGGCTGGTGGCTGATGCATGAGATCGGAAGAGCGGTTCAGCAGGAATGCCGAGACCGATCTCG	TGCAGTGGGCTGGTGGCTGATGCATG	7:G>C	7	0.603774	0.296875	0.968750	0.031250	0.703125	0.265625	0.417480	0.060547	0.239014	89.76000	208.22078	1.000000	1	1	1	1	1	NA
18872126|F|0-7:A>G-7:A>G	TGCAGGAAGGTGTGCGCTGCATGAGATCGGAAGAGCGGTTCAGCAGGAATGCCGAGACCGATCTCGTAT	TGCAGGAAGGTGTGCGCTGCATG	7:A>G	7	0.622642	0.106061	0.909091	0.090909	0.893939	0.015152	0.189624	0.165289	0.177456	75.00000	148.06849	1.000000	1	1	1	1	1	0
18872154|F|0-12:G>T-12:G>T	TGCAGCTGTGTGGCCATGGAAGTGCATGAGATCGGAAGAGCGGTTCAGCAGGAATGCCGAGACCGATCT	TGCAGCTGTGTGGCCATGGAAGTGCATG	12:G>T	12	0.490566	0.173077	0.846154	0.153846	0.826923	0.019231	0.286243	0.260355	0.273299	256.72727	209.58491	1.000000	1	NA	1	1	1	NA
18872287|F|0-8:C>G-8:C>G	TGCAGCCGCGGACTCAGCATGAGATCGGAAGAGCGGTTCAGCAGGAATGCCGAGACCGATCTCGTATGC	TGCAGCCGCGGACTCAGCATG	8:C>G	8	0.509434	0.092593	0.907407	0.092593	0.907407	0.000000	0.168038	0.168038	0.168038	162.57143	191.86207	1.000000	1	1	1	1	1	0
18872326|F|0-5:C>G-5:C>G	TGCAGCCACACACACAGAGCATGAGATCGGAAGAGCGGTTCAGCAGGAATGCCGAGACCGATCTCGTAT	TGCAGCCACACACACAGAGCATG	5:C>G	5	0.669811	0.267606	0.732394	0.267606	0.732394	0.000000	0.391986	0.391986	0.391986	100.64000	221.91935	1.000000	1	1	1	1	1	NA
18872371|F|0-5:C>T-5:C>T	TGCAGCTTTACGCCAGCATGAGATCGGAAGAGCGGTTCAGCAGGAATGCCGAGACCGATCTCGTATGCC	TGCAGCTTTACGCCAGCATG	5:C>T	5	0.415094	0.909091	0.318182	0.681818	0.090909	0.227273	0.165289	0.433884	0.299587	76.22414	45.55556	1.000000	0	NA	NA	NA	NA	2
18872372|F|0-7:C>T-7:C>T	TGCAGCTCTATGCCAGCATGAGATCGGAAGAGCGGTTCAGCAGGAATGCCGAGACCGATCTCGTATGCC	TGCAGCTCTATGCCAGCATG	7:C>T	7	0.424528	0.688889	0.444444	0.555556	0.311111	0.133333	0.428642	0.493827	0.461235	100.71053	67.90909	1.000000	0	NA	NA	NA	NA	0
18872397|F|0-10:G>A-10:G>A	TGCAGCCCTGGAATCCATTTTAGGAGGCCATTGTCATGGAACCTGCGACCAATGACATCGCTAGATGCA	TGCAGCCCTGGAATCCATTTTAGGAGGCCATTGTCATGGAACCTGCGACCAATGACATCGCTAGATGCA	10:G>A	10	0.547170	0.103448	0.896552	0.103448	0.896552	0.000000	0.185493	0.185493	0.185493	16.80000	19.04762	1.000000	1	1	1	1	1	1
18872400|F|0-27:T>C-27:T>C	TGCAGGTGAGGTGTGTCACAAGTCCTATACACAGTTCTCCAACCTGTGCCGCCACAAGCGCATGAGATC	TGCAGGTGAGGTGTGTCACAAGTCCTATACACAGTTCTCCAACCTGTGCCGCCACAAGCGCATG	27:T>C	27	0.716981	0.013158	0.986842	0.013158	0.986842	0.000000	0.025970	0.025970	0.025970	59.00000	53.23958	1.000000	1	1	1	1	1	NA
18872401|F|0-12:C>G-12:C>G	TGCAGGTGAGGTCTGCCACAAGTCCTACACACAGTTCTCCAACCTGTGCCGCCACAAGCGCATGAGATC	TGCAGGTGAGGTCTGCCACAAGTCCTACACACAGTTCTCCAACCTGTGCCGCCACAAGCGCATG	12:C>G	12	0.716981	0.223684	0.776316	0.223684	0.776316	0.000000	0.347299	0.347299	0.347299	31.30435	58.44000	1.000000	1	1	1	1	1	NA
18872622|F|0-11:G>C-11:G>C	TGCAGCCAGCGGTATGGCAAGCTGAAGCCCCAGGTGATGCGGGAGATGGACCTGTCCAGCCAGGACAAC	TGCAGCCAGCGGTATGGCAAGCTGAAGCCCCAGGTGATGCGGGAGATGGACCTGTCCAGCCAGGACAAC	11:G>C	11	0.792453	0.309524	0.690476	0.309524	0.690476	0.000000	0.427438	0.427438	0.427438	10.45714	12.80822	1.000000	1	1	1	1	1	NA
18872640|F|0-20:G>C-20:G>C	TGCAGAAGTGCCAAAGCATTGGCATGAGATCGGAAGAGCGGTTCAGCAGGAATGCCGAGACCGATCTCG	TGCAGAAGTGCCAAAGCATTGGCATG	20:G>C	20	0.500000	0.792453	0.207547	0.792453	0.207547	0.000000	0.328943	0.328943	0.328943	120.65455	94.63636	1.000000	0	0	0	NA	1	0
18872645|F|0-17:C>T-17:C>T	TGCAGACCCTACATGAACAGCCAGAGGGCAGCATGAGATCGGAAGAGCGGTTCAGCAGGAATGCCGAGA	TGCAGACCCTACATGAACAGCCAGAGGGCAGCATG	17:C>T	17	0.632075	0.298507	0.716418	0.283582	0.701493	0.014925	0.418802	0.406327	0.412564	96.51613	195.89474	1.000000	1	1	1	1	1	0
18872683|F|0-5:T>A-5:T>A	TGCAGTGTGCGTGCGTGTGTGTGTGCGCATGAGATCGGAAGAGCGGTTCAGCAGGAATGCCGAGACCGA	TGCAGTGTGCGTGCGTGTGTGTGTGCGCATG	5:T>A	5	0.490566	0.961538	0.096154	0.903846	0.038462	0.057692	0.073964	0.173817	0.123891	48.38235	59.40000	1.000000	0	NA	0	0	NA	0
18872691|F|0-7:C>G-7:C>G	TGCAGCTCTACAAGCTCCGCATGAGATCGGAAGAGCGGTTCAGCAGGAATGCCGAGACCGATCTCGTAT	TGCAGCTCTACAAGCTCCGCATG	7:C>G	7	0.641509	0.544118	0.470588	0.529412	0.455882	0.014706	0.496107	0.498270	0.497189	125.68750	63.28889	1.000000	0	0	0	0	NA	0
18872703|F|0-26:A>T-26:A>T	TGCAGGAACTGGTGGGCCAGTTTCATAATCTCCTGCATGAGATCGGAAGAGCGGTTCAGCAGGAATGCC	TGCAGGAACTGGTGGGCCAGTTTCATAATCTCCTGCATG	26:A>T	26	0.632075	0.179104	0.820896	0.179104	0.820896	0.000000	0.294052	0.294052	0.294052	87.25000	129.56923	1.000000	1	1	1	1	1	0
18872715|F|0-8:A>G-8:A>G	TGCAGGCTACCAGAGGACAGGCGCATGAGATCGGAAGAGCGGTTCAGCAGGAATGCCGAGACCGATCTC	TGCAGGCTACCAGAGGACAGGCGCATG	8:A>G	8	0.650943	0.086957	0.913043	0.086957	0.913043	0.000000	0.158790	0.158790	0.158790	96.66667	104.23457	1.000000	1	1	1	1	1	0
18872764|F|0-7:C>T-7:C>T	TGCAGAACCACCTGGAGACGGCCCAGCATGAGATCGGAAGAGCGGTTCAGCAGGAATGCCGAGACCGAT	TGCAGAACCACCTGGAGACGGCCCAGCATG	7:C>T	7	0.566038	0.116667	0.883333	0.116667	0.883333	0.000000	0.206111	0.206111	0.206111	83.58333	140.73438	1.000000	1	1	1	1	1	1
18872766|F|0-17:T>G-17:T>G	TGCAGACACTTGCGCACTCGGCATGAGATCGGAAGAGCGGTTCAGCAGGAATGCCGAGACCGATCTCGT	TGCAGACACTTGCGCACTCGGCATG	17:T>G	17	0.632075	0.880597	0.134328	0.865672	0.119403	0.014925	0.210292	0.232569	0.221430	258.71053	116.16667	1.000000	0	0	0	0	0	0
18872768|F|0-8:A>G-8:A>G	TGCAGACCATCCTCAGTGGCAGGTTGTTCTGCATGAGATCGGAAGAGCGGTTCAGCAGGAATGCCGAGA	TGCAGACCATCCTCAGTGGCAGGTTGTTCTGCATG	8:A>G	8	0.509434	0.129630	0.870370	0.129630	0.870370	0.000000	0.225652	0.225652	0.225652	130.38462	163.89655	1.000000	1	NA	NA	1	1	1
18872776|F|0-5:A>T-5:A>T	TGCAGACTTGCTTGTGTGACTCTGCATGAGATCGGAAGAGCGGTTCAGCAGGAATGCCGAGACCGATCT	TGCAGACTTGCTTGTGTGACTCTGCATG	5:A>T	5	0.471698	0.140000	0.860000	0.140000	0.860000	0.000000	0.240800	0.240800	0.240800	123.69231	177.84615	1.000000	1	NA	NA	1	1	NA
18872777|F|0-7:A>C-7:A>C	TGCAGAGAAACAGTGACATGCATGAGATCGGAAGAGCGGTTCAGCAGGAATGCCGAGACCGATCTCGTA	TGCAGAGAAACAGTGACATGCATG	7:A>C	7	0.481132	0.137255	0.862745	0.137255	0.862745	0.000000	0.236832	0.236832	0.236832	100.00000	192.79245	1.000000	1	NA	NA	1	1	NA
18872827|F|0-7:T>C-7:T>C	TGCAGGTTGCTGTGGCACGCATGAGATCGGAAGAGCGGTTCAGCAGGAATGCCGAGACCGATCTCGTAT	TGCAGGTTGCTGTGGCACGCATG	7:T>C	7	0.594340	0.841270	0.190476	0.809524	0.158730	0.031746	0.267070	0.308390	0.287730	147.20312	74.00000	1.000000	0	0	0	0	0	0
18872830|F|0-5:A>G-5:A>G	TGCAGATTCGAGTGGACACCAAGAAAGGCATGAGATCGGAAGAGCGGTTCAGCAGGAATGCCGAGACCG	TGCAGATTCGAGTGGACACCAAGAAAGGCATG	5:A>G	5	0.603774	0.078125	0.921875	0.078125	0.921875	0.000000	0.144043	0.144043	0.144043	163.28571	192.63158	1.000000	1	1	1	1	1	0
18872831|F|0-13:G>A-13:G>A	TGCAGGTGCGAGTGGACACCAAGAACGGCATGAGATCGGAAGAGCGGTTCAGCAGGAATGCCGAGACCG	TGCAGGTGCGAGTGGACACCAAGAACGGCATG	13:G>A	13	0.547170	0.155172	0.844828	0.155172	0.844828	0.000000	0.262188	0.262188	0.262188	161.40000	202.56897	1.000000	1	1	1	1	1	0
18872840|F|0-17:A>G-17:A>G	TGCAGTGCCCCGGGGTCAGCAAAGGCCCTTTGGCAGTGCATGAGATCGGAAGAGCGGTTCAGCAGGAAT	TGCAGTGCCCCGGGGTCAGCAAAGGCCCTTTGGCAGTGCATG	17:A>G	17	0.471698	0.720000	0.300000	0.700000	0.280000	0.020000	0.403200	0.420000	0.411600	81.16000	83.94737	1.000000	0	0	0	NA	NA	0
18872844|F|0-7:T>C-7:T>C	TGCAGTGTAGCCAGGTCCAGCATGAGATCGGAAGAGCGGTTCAGCAGGAATGCCGAGACCGATCTCGTA	TGCAGTGTAGCCAGGTCCAGCATG	7:T>C	7	0.622642	0.227273	0.772727	0.227273	0.772727	0.000000	0.351240	0.351240	0.351240	127.16667	176.04688	1.000000	1	NA	1	1	1	0
18872845|F|0-6:A>G-6:A>G	TGCAGTAGGGCCAAGCCCAGCATGAGATCGGAAGAGCGGTTCAGCAGGAATGCCGAGACCGATCTCGTA	TGCAGTAGGGCCAAGCCCAGCATG	6:A>G	6	0.745283	0.177215	0.835443	0.164557	0.822785	0.012658	0.291620	0.274956	0.283288	101.55000	168.46067	1.000000	1	NA	1	1	1	1
18872972|F|0-11:C>G-11:C>G	TGCAGCCGGGACCAGATGCTCTGGATTCTCCCAGCATGAGATCGGAAGAGCGGTTCAGCAGGAATGCCG	TGCAGCCGGGACCAGATGCTCTGGATTCTCCCAGCATG	11:C>G	11	0.679245	0.944444	0.055556	0.944444	0.055556	0.000000	0.104938	0.104938	0.104938	165.60000	61.16667	1.000000	0	0	0	0	NA	0
18872973|F|0-5:C>T-5:C>T	TGCAGCCGCGACAAGATGCTCTGGATCCTCCCAGCATGAGATCGGAAGAGCGGTTCAGCAGGAATGCCG	TGCAGCCGCGACAAGATGCTCTGGATCCTCCCAGCATG	5:C>T	5	0.566038	0.483333	0.583333	0.416667	0.516667	0.066667	0.499444	0.486111	0.492778	197.75000	192.15909	0.973684	1	1	1	1	NA	0
18872981|F|0-6:A>G-6:A>G	TGCAGCAGCTACCCAGACTGCTCTGCATGAGATCGGAAGAGCGGTTCAGCAGGAATGCCGAGACCGATC	TGCAGCAGCTACCCAGACTGCTCTGCATG	6:A>G	6	0.773585	0.060976	0.939024	0.060976	0.939024	0.000000	0.114515	0.114515	0.114515	123.14286	215.72727	1.000000	1	1	1	1	1	0
18872982|F|0-22:G>C-22:G>C	TGCAGCGGCTGCCCAGGCTGCTGTGCATGAGATCGGAAGAGCGGTTCAGCAGGAATGCCGAGACCGATC	TGCAGCGGCTGCCCAGGCTGCTGTGCATG	22:G>C	22	0.735849	0.230769	0.782051	0.217949	0.769231	0.012821	0.355030	0.340894	0.347962	83.62500	252.42308	1.000000	1	1	1	1	1	1
18872983|F|0-15:A>G-15:A>G	TGCAGCGGCTGCCCAAACTGCTCTGCATGAGATCGGAAGAGCGGTTCAGCAGGAATGCCGAGACCGATC	TGCAGCGGCTGCCCAAACTGCTCTGCATG	15:A>G	15	0.773585	0.134146	0.890244	0.109756	0.865854	0.024390	0.232302	0.195419	0.213861	101.58824	213.91209	0.978261	1	1	1	1	1	1
18872984|F|0-14:C>A-14:C>A	TGCAGCGGCTGCCTCGGCTCCTCTGCATGAGATCGGAAGAGCGGTTCAGCAGGAATGCCGAGACCGATC	TGCAGCGGCTGCCTCGGCTCCTCTGCATG	14:C>A	14	0.716981	0.171053	0.855263	0.144737	0.828947	0.026316	0.283587	0.247576	0.265582	107.14286	230.71250	0.978261	1	1	1	1	1	1
18873138|F|0-5:A>T-5:A>T	TGCAGACGGACCTGACCTTCGTGGGTTGTGTAGGCATGAGATCGGAAGAGCGGTTCAGCAGGAATGCCG	TGCAGACGGACCTGACCTTCGTGGGTTGTGTAGGCATG	5:A>T	5	0.396226	0.761905	0.238095	0.761905	0.238095	0.000000	0.362812	0.362812	0.362812	91.34783	150.91667	1.000000	0	1	1	NA	NA	0
18873139|F|0-19:T>C-19:T>C	TGCAGACCGACCTGACCTTTGTGGGCTGTGTGGGCATGAGATCGGAAGAGCGGTTCAGCAGGAATGCCG	TGCAGACCGACCTGACCTTTGTGGGCTGTGTGGGCATG	19:T>C	19	0.396226	0.428571	0.571429	0.428571	0.571429	0.000000	0.489796	0.489796	0.489796	87.23077	117.12500	1.000000	0	1	1	NA	NA	0
18873184|F|0-8:A>C-8:A>C	TGCAGGTTAACAGTTTTCAGCATGAGATCGGAAGAGCGGTTCAGCAGGAATGCCGAGACCGATCTCGTA	TGCAGGTTAACAGTTTTCAGCATG	8:A>C	8	0.745283	0.531646	0.531646	0.468354	0.468354	0.063291	0.497997	0.497997	0.497997	187.33898	131.62000	0.979167	0	2	0	0	1	0
18873185|F|0-11:G>A-11:G>A	TGCAGGTAGACGGTCTTCAGCATGAGATCGGAAGAGCGGTTCAGCAGGAATGCCGAGACCGATCTCGTA	TGCAGGTAGACGGTCTTCAGCATG	11:G>A	11	0.801887	0.129412	0.870588	0.129412	0.870588	0.000000	0.225329	0.225329	0.225329	106.88889	180.47423	1.000000	1	1	1	1	1	1
18873449|F|0-10:G>T-10:G>T	TGCAGACACTGCGTGACATACAGCGCATGAGATCGGAAGAGCGGTTCAGCAGGAATGCCGAGACCGATC	TGCAGACACTGCGTGACATACAGCGCATG	10:G>T	10	0.783019	0.566265	0.445783	0.554217	0.433735	0.012048	0.491218	0.494121	0.492669	71.35088	124.04348	1.000000	0	0	0	1	1	0
18873464|F|0-5:T>C-5:T>C	TGCAGTTCGGCAGACTGTGCATGAGATCGGAAGAGCGGTTCAGCAGGAATGCCGAGACCGATCTCGTAT	TGCAGTTCGGCAGACTGTGCATG	5:T>C	5	0.839623	0.101124	0.898876	0.101124	0.898876	0.000000	0.181795	0.181795	0.181795	144.30769	166.76923	1.000000	1	1	1	1	1	1
18873466|F|0-14:C>T-14:C>T	TGCAGCTCAGCTGACTGTGCATGAGATCGGAAGAGCGGTTCAGCAGGAATGCCGAGACCGATCTCGTAT	TGCAGCTCAGCTGACTGTGCATG	14:C>T	14	0.811321	0.988372	0.034884	0.965116	0.011628	0.023256	0.022985	0.067334	0.045160	166.12613	100.50000	1.000000	0	0	0	0	0	0
18873487|F|0-16:C>G-16:C>G	TGCAGTGCGTGTGTGTCTGTGTGTGCATGAGATCGGAAGAGCGGTTCAGCAGGAATGCCGAGACCGATC	TGCAGTGCGTGTGTGTCTGTGTGTGCATG	16:C>G	16	0.584906	0.048387	0.951613	0.048387	0.951613	0.000000	0.092092	0.092092	0.092092	57.40000	102.57895	1.000000	1	1	1	1	NA	1
18873488|F|0-14:G>A-14:G>A	TGCAGTGCAGTGCCGGCTCTTCTCCCCTGCATGAGATCGGAAGAGCGGTTCAGCAGGAATGCCGAGACC	TGCAGTGCAGTGCCGGCTCTTCTCCCCTGCATG	14:G>A	14	0.886792	0.553191	0.446809	0.553191	0.446809	0.000000	0.494341	0.494341	0.494341	125.66667	88.17241	1.000000	0	0	0	0	0	0
18873489|F|0-12:T>C-12:T>C	TGCAGTGCAGTGTGAGCTCCTCTCCCCTGCATGAGATCGGAAGAGCGGTTCAGCAGGAATGCCGAGACC	TGCAGTGCAGTGTGAGCTCCTCTCCCCTGCATG	12:T>C	12	0.886792	0.148936	0.851064	0.148936	0.851064	0.000000	0.253508	0.253508	0.253508	70.80000	120.03810	1.000000	1	1	1	1	1	1
18873526|F|0-5:C>T-5:C>T	TGCAGCTGGCCACCCTCATGCAGGGCTTCTTCCATGGCATGAGATCGGAAGAGCGGTTCAGCAGGAATG	TGCAGCTGGCCACCCTCATGCAGGGCTTCTTCCATGGCATG	5:C>T	5	0.745283	0.088608	0.936709	0.063291	0.911392	0.025316	0.161513	0.118571	0.140042	144.53846	228.67021	0.980000	1	1	1	1	1	1
18873527|F|0-22:G>A-22:G>A	TGCAGTGGGCCACCCTCATGCAGGGCTTCTTCCACGGCATGAGATCGGAAGAGCGGTTCAGCAGGAATG	TGCAGTGGGCCACCCTCATGCAGGGCTTCTTCCACGGCATG	22:G>A	22	0.745283	0.924051	0.164557	0.835443	0.075949	0.088608	0.140362	0.274956	0.207659	224.54737	149.08696	1.000000	0	0	0	0	0	0
18873530|F|0-6:T>C-6:T>C	TGCAGCTTACCACAAAAATGTCAGCATGAGATCGGAAGAGCGGTTCAGCAGGAATGCCGAGACCGATCT	TGCAGCTTACCACAAAAATGTCAGCATG	6:T>C	6	0.481132	0.156863	0.843137	0.156863	0.843137	0.000000	0.264514	0.264514	0.264514	173.85714	166.26923	1.000000	1	NA	NA	1	1	NA
18873532|F|0-10:A>G-10:A>G	TGCAGGAGAAAGAAGACCTGAAGCGTGCAGAGTGCATGAGATCGGAAGAGCGGTTCAGCAGGAATGCCG	TGCAGGAGAAAGAAGACCTGAAGCGTGCAGAGTGCATG	10:A>G	10	0.415094	0.795455	0.204545	0.795455	0.204545	0.000000	0.325413	0.325413	0.325413	99.13725	194.55556	1.000000	1	1	NA	NA	NA	0
18873534|F|0-23:C>A-23:C>A	TGCAGGAGAAAGAGGACCTGAAGCGGGCAGAGTACATGAGATCGGAAGAGCGGTTCAGCAGGAATGCCG	TGCAGGAGAAAGAGGACCTGAAGCGGGCAGAGTACATG	23:C>A	23	0.415094	0.840909	0.159091	0.840909	0.159091	0.000000	0.267562	0.267562	0.267562	121.33333	68.88889	1.000000	0	0	NA	NA	NA	0
18873549|F|0-16:A>T-16:A>T	TGCAGAAGATAATGCGACGGTCCCAGCATGAGATCGGAAGAGCGGTTCAGCAGGAATGCCGAGACCGAT	TGCAGAAGATAATGCGACGGTCCCAGCATG	16:A>T	16	0.566038	0.283333	0.716667	0.283333	0.716667	0.000000	0.406111	0.406111	0.406111	83.79167	160.86538	1.000000	1	NA	NA	1	1	0
18873585|F|0-11:T>C-11:T>C	TGCAGGAAGAATGAGGTAAAGAGCATGAGATCGGAAGAGCGGTTCAGCAGGAATGCCGAGACCGATCTC	TGCAGGAAGAATGAGGTAAAGAGCATG	11:T>C	11	0.509434	0.648148	0.351852	0.648148	0.351852	0.000000	0.456104	0.456104	0.456104	177.22222	93.57692	1.000000	0	0	0	NA	NA	NA
18873617|F|0-16:G>A-16:G>A	TGCAGTCACGGTCAAAGGCAGAGCTCATCGCCATGGTGCTGTGCATGAGATCGGAAGAGCGGTTCAGCA	TGCAGTCACGGTCAAAGGCAGAGCTCATCGCCATGGTGCTGTGCATG	16:G>A	16	0.839623	0.966292	0.033708	0.966292	0.033708	0.000000	0.065143	0.065143	0.065143	139.64912	99.20000	1.000000	0	0	0	0	0	0
18873639|F|0-5:C>G-5:C>G	TGCAGCCGCACCCTCTCCCAGCGGGGGTACCCGTGCTCCCCAAAGGGCATGAGATCGGAAGAGCGGTTC	TGCAGCCGCACCCTCTCCCAGCGGGGGTACCCGTGCTCCCCAAAGGGCATG	5:C>G	5	0.396226	0.809524	0.190476	0.809524	0.190476	0.000000	0.308390	0.308390	0.308390	99.56522	46.92857	1.000000	0	NA	NA	NA	NA	0
18873640|F|0-23:G>T-23:G>T	TGCAGCCGCACCCTCTCCCAACGGGGGTACCCGTGTTCCCCGAAGGGCATGAGATCGGAAGAGCGGTTC	TGCAGCCGCACCCTCTCCCAACGGGGGTACCCGTGTTCCCCGAAGGGCATG	23:G>T	23	0.386792	0.878049	0.121951	0.878049	0.121951	0.000000	0.214158	0.214158	0.214158	91.50000	69.60000	1.000000	1	NA	NA	NA	NA	0
18873641|F|0-11:C>G-11:C>G	TGCAGTCGCACCTTCTCCCAACGGGGGTACCCGTGCTCCCCGAAGGGCATGAGATCGGAAGAGCGGTTC	TGCAGTCGCACCTTCTCCCAACGGGGGTACCCGTGCTCCCCGAAGGGCATG	11:C>G	11	0.386792	0.560976	0.439024	0.560976	0.439024	0.000000	0.492564	0.492564	0.492564	65.14286	50.75000	1.000000	0	NA	NA	NA	NA	0
18873655|F|0-10:C>T-10:C>T	TGCAGAAGCACGTGGAGAGCATGAGATCGGAAGAGCGGTTCAGCAGGAATGCCGAGACCGATCTCGTAT	TGCAGAAGCACGTGGAGAGCATG	10:C>T	10	0.886792	0.946809	0.085106	0.914894	0.053191	0.031915	0.100724	0.155727	0.128225	206.04274	121.00000	1.000000	1	2	0	0	0	0
18873695|F|0-5:T>C-5:T>C	TGCAGTCCTGACACAGCATGAGATCGGAAGAGCGGTTCAGCAGGAATGCCGAGACCGATCTCGTATGCC	TGCAGTCCTGACACAGCATG	5:T>C	5	0.490566	0.192308	0.826923	0.173077	0.807692	0.019231	0.310651	0.286243	0.298447	85.92857	76.68421	1.000000	1	NA	1	NA	1	1
18873696|F|0-7:C>T-7:C>T	TGCAGCACTGAGACAGCATGAGATCGGAAGAGCGGTTCAGCAGGAATGCCGAGACCGATCTCGTATGCC	TGCAGCACTGAGACAGCATG	7:C>T	7	0.443396	0.829787	0.170213	0.829787	0.170213	0.000000	0.282481	0.282481	0.282481	80.22222	26.25000	1.000000	1	NA	1	NA	0	0
18873699|F|0-14:T>C-14:T>C	TGCAGCTTCTCCCTTAGCATGAGATCGGAAGAGCGGTTCAGCAGGAATGCCGAGACCGATCTCGTATGC	TGCAGCTTCTCCCTTAGCATG	14:T>C	14	0.632075	0.134328	0.910448	0.089552	0.865672	0.044776	0.232569	0.163065	0.197817	56.73333	172.67105	1.000000	1	1	1	1	1	1
18873813|F|0-8:T>G-8:T>G	TGCAGGACTACGAGGCGGGGCAGCATGAGATCGGAAGAGCGGTTCAGCAGGAATGCCGAGACCGATCTC	TGCAGGACTACGAGGCGGGGCAGCATG	8:T>G	8	0.801887	0.988235	0.011765	0.988235	0.011765	0.000000	0.023253	0.023253	0.023253	177.03571	73.00000	1.000000	0	0	0	0	0	NA
18873814|F|0-15:G>C-15:G>C	TGCAGGACTACGAGGGCGGGCAGCATGAGATCGGAAGAGCGGTTCAGCAGGAATGCCGAGACCGATCTC	TGCAGGACTACGAGGGCGGGCAGCATG	15:G>C	15	0.801887	0.647059	0.376471	0.623529	0.352941	0.023529	0.456747	0.469481	0.463114	215.74286	106.22222	1.000000	0	0	0	0	0	NA
18873874|F|0-5:A>C-5:A>C	TGCAGACACGACACACCAACAGCATGAGATCGGAAGAGCGGTTCAGCAGGAATGCCGAGACCGATCTCG	TGCAGACACGACACACCAACAGCATG	5:A>C	5	0.556604	0.169492	0.830508	0.169492	0.830508	0.000000	0.281528	0.281528	0.281528	369.78571	180.43103	1.000000	1	1	1	1	1	NA
18873903|F|0-25:G>A-25:G>A	TGCAGCATGAGCACGGCATGGCCCCGCAGGTCTTTACGCAGGCCCTGGACTGCATGAGATCGGAAGAGC	TGCAGCATGAGCACGGCATGGCCCCGCAGGTCTTTACGCAGGCCCTGGACTGCATG	25:G>A	25	0.849057	0.422222	0.622222	0.377778	0.577778	0.044444	0.487901	0.470123	0.479012	56.16667	76.63380	1.000000	1	1	1	1	1	0
18873904|F|0-13:T>C-13:T>C	TGCAGCATGAGCATGGGATGGCCCCGCAGGTCTTCACCCAGGCCCTGGACTGCATGAGATCGGAAGAGC	TGCAGCATGAGCATGGGATGGCCCCGCAGGTCTTCACCCAGGCCCTGGACTGCATG	13:T>C	13	0.641509	0.132353	0.867647	0.132353	0.867647	0.000000	0.229671	0.229671	0.229671	39.18750	71.61842	1.000000	1	NA	NA	1	1	NA
18873918|F|0-5:A>G-5:A>G	TGCAGAACGTGCTGTGTGCATGAGATCGGAAGAGCGGTTCAGCAGGAATGCCGAGACCGATCTCGTATG	TGCAGAACGTGCTGTGTGCATG	5:A>G	5	0.679245	0.986111	0.027778	0.972222	0.013889	0.013889	0.027392	0.054012	0.040702	148.74725	44.50000	1.000000	0	0	0	0	0	NA
18873927|F|0-10:C>T-10:C>T	TGCAGGTGTGCGTGCATGCATGAGATCGGAAGAGCGGTTCAGCAGGAATGCCGAGACCGATCTCGTATG	TGCAGGTGTGCGTGCATGCATG	10:C>T	10	0.792453	0.107143	0.916667	0.083333	0.892857	0.023810	0.191327	0.152778	0.172052	67.87500	105.18367	1.000000	NA	1	NA	1	1	NA
18874001|F|0-10:C>T-10:C>T	TGCAGAATGTCTTCTCCCACCAGCTTCCCCGCATGAGATCGGAAGAGCGGTTCAGCAGGAATGCCGAGA	TGCAGAATGTCTTCTCCCACCAGCTTCCCCGCATG	10:C>T	10	0.509434	0.814815	0.185185	0.814815	0.185185	0.000000	0.301783	0.301783	0.301783	72.58333	66.50000	1.000000	1	1	1	NA	NA	NA
18874012|F|0-23:G>A-23:G>A	TGCAGGAGAAGGACAAGCAGATTGAGGAGCTGATGCGCATGAGATCGGAAGAGCGGTTCAGCAGGAATG	TGCAGGAGAAGGACAAGCAGATTGAGGAGCTGATGCGCATG	23:G>A	23	0.424528	0.888889	0.111111	0.888889	0.111111	0.000000	0.197531	0.197531	0.197531	95.77778	108.80000	1.000000	1	NA	NA	NA	NA	0
18874014|F|0-10:A>G-10:A>G	TGCAGGAGAAAGACAAACAGATTGAGGAGCTGACACGCATGAGATCGGAAGAGCGGTTCAGCAGGAATG	TGCAGGAGAAAGACAAACAGATTGAGGAGCTGACACGCATG	10:A>G	10	0.433962	0.130435	0.869565	0.130435	0.869565	0.000000	0.226843	0.226843	0.226843	61.87500	98.07692	1.000000	1	NA	NA	NA	0	0
18874018|F|0-7:G>A-7:G>A	TGCAGGAGGCCATGACCAGCATGAGATCGGAAGAGCGGTTCAGCAGGAATGCCGAGACCGATCTCGTAT	TGCAGGAGGCCATGACCAGCATG	7:G>A	7	0.754717	0.350000	0.725000	0.275000	0.650000	0.075000	0.455000	0.398750	0.426875	133.91667	192.76000	0.937500	0	0	0	2	1	0
18874019|F|0-10:T>C-10:T>C	TGCAGGAAGCTATGACAAGCATGAGATCGGAAGAGCGGTTCAGCAGGAATGCCGAGACCGATCTCGTAT	TGCAGGAAGCTATGACAAGCATG	10:T>C	10	0.726415	0.220779	0.779221	0.220779	0.779221	0.000000	0.344072	0.344072	0.344072	88.82609	217.09091	1.000000	1	1	1	1	1	1
18874033|F|0-11:C>T-11:C>T	TGCAGACCGCCCTCTTCCAGCAGCATGAGATCGGAAGAGCGGTTCAGCAGGAATGCCGAGACCGATCTC	TGCAGACCGCCCTCTTCCAGCAGCATG	11:C>T	11	0.735849	0.602564	0.500000	0.500000	0.397436	0.102564	0.478961	0.500000	0.489481	82.31250	107.25000	1.000000	1	1	1	1	NA	NA
18874036|F|0-7:T>C-7:T>C	TGCAGGCTCTCACGGGGCTGCTGGAGCGCATGAGATCGGAAGAGCGGTTCAGCAGGAATGCCGAGACCG	TGCAGGCTCTCACGGGGCTGCTGGAGCGCATG	7:T>C	7	1.000000	0.235849	0.849057	0.150943	0.764151	0.084906	0.360449	0.256319	0.308384	87.64706	87.09244	1.000000	1	1	1	1	1	1
18874093|F|0-29:A>C-29:A>C	TGCAGAGCCTCGTACTTGGAGCGCAGCGCATCCAGCTCCAGCCGCATGAGATCGGAAGAGCGGTTCAGC	TGCAGAGCCTCGTACTTGGAGCGCAGCGCATCCAGCTCCAGCCGCATG	29:A>C	29	0.716981	0.276316	0.723684	0.276316	0.723684	0.000000	0.399931	0.399931	0.399931	73.16129	39.70423	1.000000	1	1	1	1	1	NA
18874095|F|0-11:A>G-11:A>G	TGCAGCGCCTCATACTTGGAGCGCAGCGCTTCCAGCTCGAGCCGCATGAGATCGGAAGAGCGGTTCAGC	TGCAGCGCCTCATACTTGGAGCGCAGCGCTTCCAGCTCGAGCCGCATG	11:A>G	11	0.905660	0.166667	0.906250	0.093750	0.833333	0.072917	0.277778	0.169922	0.223850	49.04167	44.31034	1.000000	1	1	1	1	1	1
18874096|F|0-14:T>C-14:T>C	TGCAGAGCCTCGTATTTGGAGCGCAGTGCGTCCAGCTCCAGCCGCATGAGATCGGAAGAGCGGTTCAGC	TGCAGAGCCTCGTATTTGGAGCGCAGTGCGTCCAGCTCCAGCCGCATG	14:T>C	14	0.801887	0.105882	0.917647	0.082353	0.894118	0.023529	0.189343	0.151142	0.170242	50.61538	47.43269	1.000000	1	1	1	1	1	1
18874097|F|0-23:C>G-23:C>G	TGCAGGGCCTCGTACTTGGAGCGCAGCGCCTCGAGCTCAAGTCGCATGAGATCGGAAGAGCGGTTCAGC	TGCAGGGCCTCGTACTTGGAGCGCAGCGCCTCGAGCTCAAGTCGCATG	23:C>G	23	0.915094	0.989691	0.010309	0.989691	0.010309	0.000000	0.020406	0.020406	0.020406	48.74016	17.00000	1.000000	0	0	0	0	0	0
18874099|F|0-9:T>A-9:T>A	TGCAGGAGGTGACTGGAGCATAGATCGGAAGAGCGGTTCAGCAGGAATGCCGAGACCGATCTCGTATGC	TGCAGGAGGTGACTGGACATG	9:T>A	9	0.650943	0.115942	0.913043	0.086957	0.884058	0.028986	0.204999	0.158790	0.181895	2.69231	5.14103	1.000000	1	NA	NA	1	1	1
18874109|F|0-8:G>A-8:G>A	TGCAGTAAGGACTGCTGCATGAGATCGGAAGAGCGGTTCAGCAGGAATGCCGAGACCGATCTCGTATGC	TGCAGTAAGGACTGCTGCATG	8:G>A	8	0.556604	0.983051	0.016949	0.983051	0.016949	0.000000	0.033324	0.033324	0.033324	87.12000	92.00000	1.000000	0	0	1	0	0	0
18874112|F|0-11:C>G-11:C>G	TGCAGGAGGGACTGCTGCATGAGATCGGAAGAGCGGTTCAGCAGGAATGCCGAGACCGATCTCGTATGC	TGCAGGAGGGACTGCTGCATG	11:C>G	11	0.660377	0.957143	0.042857	0.957143	0.042857	0.000000	0.082041	0.082041	0.082041	73.98810	41.00000	1.000000	0	0	0	0	0	NA
18874147|F|0-25:G>C-25:G>C	TGCAGTGTTCGGGGGATAAGGTGGAGAGGAAATTATTATTTGCCATTTGCAACGTCTCTGGCGGCACGC	TGCAGTGTTCGGGGGATAAGGTGGAGAGGAAATTATTATTTGCCATTTGCAACGTCTCTGGCGGCACGC	25:G>C	25	0.971698	0.990291	0.009709	0.990291	0.009709	0.000000	0.019229	0.019229	0.019229	26.39416	6.00000	1.000000	0	0	0	0	0	0
18874180|F|0-20:C>T-20:C>T	TGCAGCCTGGACGTGTGGGCCTTCGGGGTGCTCATCTTCTGCATGAGATCGGAAGAGCGGTTCAGCAGG	TGCAGCCTGGACGTGTGGGCCTTCGGGGTGCTCATCTTCTGCATG	20:C>T	20	0.877358	0.935484	0.064516	0.935484	0.064516	0.000000	0.120708	0.120708	0.120708	118.46364	109.30000	1.000000	0	0	0	0	0	0
18874190|F|0-14:T>C-14:T>C	TGCAGGTTCCAGTATGCTCTCACCAAGGGAGGCTGCATGAGATCGGAAGAGCGGTTCAGCAGGAATGCC	TGCAGGTTCCAGTATGCTCTCACCAAGGGAGGCTGCATG	14:T>C	14	0.830189	0.306818	0.772727	0.227273	0.693182	0.079545	0.425362	0.351240	0.388301	80.74419	101.64773	1.000000	1	1	1	1	1	1
18874191|F|0-5:G>A-5:G>A	TGCAGGTTCCAGTATGCCCTGACCAAGGGAGGCTGCATGAGATCGGAAGAGCGGTTCAGCAGGAATGCC	TGCAGGTTCCAGTATGCCCTGACCAAGGGAGGCTGCATG	5:G>A	5	0.839623	0.988764	0.011236	0.988764	0.011236	0.000000	0.022219	0.022219	0.022219	111.19658	105.50000	1.000000	0	0	0	0	0	0
18874193|F|0-21:T>A-21:T>A	TGCAGGTTCCAGTACGCGCTCTCCAAAGGCGGCTGCATGAGATCGGAAGAGCGGTTCAGCAGGAATGCC	TGCAGGTTCCAGTACGCGCTCTCCAAAGGCGGCTGCATG	21:T>A	21	0.830189	0.215909	0.852273	0.147727	0.784091	0.068182	0.338585	0.251808	0.295196	80.37500	99.31250	1.000000	1	1	1	1	1	0
18874202|F|0-10:T>C-10:T>C	TGCAGTACCGTTCCACGCTGGAGCGCATGAGATCGGAAGAGCGGTTCAGCAGGAATGCCGAGACCGATC	TGCAGTACCGTTCCACGCTGGAGCGCATG	10:T>C	10	0.650943	0.724638	0.347826	0.652174	0.275362	0.072464	0.399076	0.453686	0.426381	169.76712	56.67647	1.000000	0	NA	0	0	NA	2
18874337|F|0-12:G>A-12:G>A	TGCAGAGCCTCAGGTTCAACGGCATGAGATCGGAAGAGCGGTTCAGCAGGAATGCCGAGACCGATCTCG	TGCAGAGCCTCAGGTTCAACGGCATG	12:G>A	12	0.990566	0.285714	0.828571	0.171429	0.714286	0.114286	0.408163	0.284082	0.346122	121.07317	256.77586	0.971429	1	1	1	1	1	1
18874356|F|0-15:G>C-15:G>C	TGCAGTAGGAGGTGAGCTCTCTGCCCCGCAGCATGAGATCGGAAGAGCGGTTCAGCAGGAATGCCGAGA	TGCAGTAGGAGGTGAGCTCTCTGCCCCGCAGCATG	15:G>C	15	0.716981	0.947368	0.052632	0.947368	0.052632	0.000000	0.099723	0.099723	0.099723	136.83158	85.60000	1.000000	0	NA	0	0	0	NA
18874439|F|0-28:T>C-28:T>C	TGCAGAGCGAGGAGGACTTCCTGGAGCATTGCCAGATGCACCCAGACCTGAGGAACTCCCTGACAGGCT	TGCAGAGCGAGGAGGACTTCCTGGAGCATTGCCAGATGCACCCAGACCTGAGGAACTCCCTGACAGGCT	28:T>C	28	0.707547	0.106667	0.893333	0.106667	0.893333	0.000000	0.190578	0.190578	0.190578	38.09091	33.02326	1.000000	1	1	1	1	1	0
18874441|F|0-10:G>A-10:G>A	TGCAGAGCGAGGAAGACTTCCTGGAGCACTGCCAGATGCACCCAGACCTGAGGAACTCTCTGACGGGCT	TGCAGAGCGAGGAAGACTTCCTGGAGCACTGCCAGATGCACCCAGACCTGAGGAACTCTCTGACGGGCT	10:G>A	10	0.830189	0.988636	0.011364	0.988636	0.011364	0.000000	0.022469	0.022469	0.022469	29.58929	42.50000	1.000000	0	0	0	0	0	0
18874442|F|0-31:C>T-31:C>T	TGCAGAGTGAGGAAGACTTCCTGGAGCACTGCCAGATGCACCCGGACCTGAGGAACTCGCTGACAGGCT	TGCAGAGTGAGGAAGACTTCCTGGAGCACTGCCAGATGCACCCGGACCTGAGGAACTCGCTGACAGGCT	31:C>T	31	0.471698	0.980000	0.020000	0.980000	0.020000	0.000000	0.039200	0.039200	0.039200	31.80000	3.00000	1.000000	0	NA	0	NA	NA	0
18874495|F|0-6:C>T-6:C>T	TGCAGCCCTGCGCACAGCTGCATGAGATCGGAAGAGCGGTTCAGCAGGAATGCCGAGACCGATCTCGTA	TGCAGCCCTGCGCACAGCTGCATG	6:C>T	6	0.707547	0.226667	0.786667	0.213333	0.773333	0.013333	0.350578	0.335644	0.343111	101.00000	47.28947	1.000000	0	0	2	1	0	0
18874496|F|0-8:T>G-8:T>G	TGCAGCTCTGCACTCAGCTGCATGAGATCGGAAGAGCGGTTCAGCAGGAATGCCGAGACCGATCTCGTA	TGCAGCTCTGCACTCAGCTGCATG	8:T>G	8	0.811321	0.732558	0.267442	0.732558	0.267442	0.000000	0.391833	0.391833	0.391833	142.43421	65.15625	1.000000	0	0	0	0	0	0
18874499|F|0-11:A>G-11:A>G	TGCAGCTGGTTATAGCCCAAGTCTAGGAACTGCATGAGATCGGAAGAGCGGTTCAGCAGGAATGCCGAG	TGCAGCTGGTTATAGCCCAAGTCTAGGAACTGCATG	11:A>G	11	0.943396	0.140000	0.870000	0.130000	0.860000	0.010000	0.240800	0.226200	0.233500	50.95000	166.41228	1.000000	1	1	1	1	1	1
18874504|F|0-16:T>C-16:T>C	TGCAGCTGGTTGTAGCTAAGGTCTAAGAATTGCATGAGATCGGAAGAGCGGTTCAGCAGGAATGCCGAG	TGCAGCTGGTTGTAGCTAAGGTCTAAGAATTGCATG	16:T>C	16	0.943396	0.050000	0.950000	0.050000	0.950000	0.000000	0.095000	0.095000	0.095000	62.00000	122.88095	1.000000	1	1	1	1	1	0
18874527|F|0-11:C>T-11:C>T	TGCAGTGTGTGCGTGTGTGTGCATGAGATCGGAAGAGCGGTTCAGCAGGAATGCCGAGACCGATCTCGT	TGCAGTGTGTGCGTGTGTGTGCATG	11:C>T	11	0.462264	0.163265	0.857143	0.142857	0.836735	0.020408	0.273219	0.244898	0.259059	155.00000	119.60000	1.000000	NA	1	1	NA	NA	NA
18874532|F|0-17:T>C-17:T>C	TGCAGGGGGTGTGTGTGTGTGCATGAGATCGGAAGAGCGGTTCAGCAGGAATGCCGAGACCGATCTCGT	TGCAGGGGGTGTGTGTGTGTGCATG	17:T>C	17	0.462264	0.938776	0.244898	0.755102	0.061224	0.183673	0.114952	0.369846	0.242399	128.39683	40.35714	1.000000	NA	2	1	NA	NA	NA
18874562|F|0-7:C>T-7:C>T	TGCAGGTCGTACTGCTGCATGAGATCGGAAGAGCGGTTCAGCAGGAATGCCGAGACCGATCTCGTATGC	TGCAGGTCGTACTGCTGCATG	7:C>T	7	0.801887	0.941176	0.058824	0.941176	0.058824	0.000000	0.110727	0.110727	0.110727	81.57407	81.14286	1.000000	0	0	0	0	0	0
18874615|F|0-10:C>T-10:C>T	TGCAGCAGTTCATGGACTGCCCCTACAACCTGGCCAACAACCGGCAGGTGCGCATGAGATCGGAAGAGC	TGCAGCAGTTCATGGACTGCCCCTACAACCTGGCCAACAACCGGCAGGTGCGCATG	10:C>T	10	0.858491	0.890110	0.175824	0.824176	0.109890	0.065934	0.195629	0.289820	0.242724	134.40777	78.00000	0.982143	0	0	0	0	0	2
18874652|F|0-5:T>G-5:T>G	TGCAGTCCCCAGCAATGCATGAGATCGGAAGAGCGGTTCAGCAGGAATGCCGAGACCGATCTCGTATGC	TGCAGTCCCCAGCAATGCATG	5:T>G	5	0.528302	0.125000	0.910714	0.089286	0.875000	0.035714	0.218750	0.162628	0.190689	131.76923	189.21667	0.966667	1	1	1	1	1	NA
18874965|F|0-5:C>G-5:C>G	TGCAGCGCCTTGTCCACATTCTCCAGGCAGTGGATCCGCATGAGATCGGAAGAGCGGTTCAGCAGGAAT	TGCAGCGCCTTGTCCACATTCTCCAGGCAGTGGATCCGCATG	5:C>G	5	0.820755	0.781609	0.425287	0.574713	0.218391	0.206897	0.341393	0.488836	0.415114	132.97590	75.77083	1.000000	0	0	0	0	0	NA
18874973|F|0-10:A>T-10:A>T	TGCAGATCTCACTGGGTCGCATGAGATCGGAAGAGCGGTTCAGCAGGAATGCCGAGACCGATCTCGTAT	TGCAGATCTCACTGGGTCGCATG	10:A>T	10	0.990566	0.209524	0.895238	0.104762	0.790476	0.104762	0.331247	0.187574	0.259410	78.47059	78.28099	0.969697	1	1	1	1	1	1
18875042|F|0-5:C>T-5:C>T	TGCAGCAAATTACCCAGCATGAGATCGGAAGAGCGGTTCAGCAGGAATGCCGAGACCGATCTCGTATGC	TGCAGCAAATTACCCAGCATG	5:C>T	5	0.632075	0.074627	0.925373	0.074627	0.925373	0.000000	0.138115	0.138115	0.138115	50.42857	103.27500	1.000000	1	1	1	1	1	0
18875043|F|0-7:A>G-7:A>G	TGCAGTGAATTACCCAGCATGAGATCGGAAGAGCGGTTCAGCAGGAATGCCGAGACCGATCTCGTATGC	TGCAGTGAATTACCCAGCATG	7:A>G	7	0.707547	0.373333	0.626667	0.373333	0.626667	0.000000	0.467911	0.467911	0.467911	37.64286	129.57143	1.000000	1	1	1	1	1	0
18875305|F|0-19:A>C-19:A>C	TGCAGATCCTGGGCCAGACACTGAAGGCCAGCATGAGATCGGAAGAGCGGTTCAGCAGGAATGCCGAGA	TGCAGATCCTGGGCCAGACACTGAAGGCCAGCATG	19:A>C	19	0.415094	0.159091	0.840909	0.159091	0.840909	0.000000	0.267562	0.267562	0.267562	146.88889	142.94231	1.000000	1	1	1	NA	NA	1
18875307|F|0-20:C>T-20:C>T	TGCAGATCTTGGGCCAGACCCTGAAGGCCAGCATGAGATCGGAAGAGCGGTTCAGCAGGAATGCCGAGA	TGCAGATCTTGGGCCAGACCCTGAAGGCCAGCATG	20:C>T	20	0.405660	0.813953	0.209302	0.790698	0.186047	0.023256	0.302866	0.330990	0.316928	152.85714	117.83333	1.000000	0	0	0	NA	NA	0
18875314|F|0-5:A>T-5:A>T	TGCAGAAGATCTGGGAAGGCATGAGATCGGAAGAGCGGTTCAGCAGGAATGCCGAGACCGATCTCGTAT	TGCAGAAGATCTGGGAAGGCATG	5:A>T	5	0.679245	0.569444	0.597222	0.402778	0.430556	0.166667	0.490355	0.481096	0.485725	108.13462	189.68519	0.931818	0	0	0	1	1	1
28899935|F|0-40:G>A-40:G>A	TGCAGAGATAGGGCAGGGAAACAACATTCGACAGGACAGAGAGAGAGACTGTCAACGGCCATGGCAAGG	TGCAGAGATAGGGCAGGGAAACAACATTCGACAGGACAGAGAGAGAGACTGTCAACGGCCATGGCAAGG	40:G>A	40	0.528302	0.892857	0.107143	0.892857	0.107143	0.000000	0.191327	0.191327	0.191327	4.01562	3.75000	1.000000	0	0	1	0	0	1
28900115|F|0-25:A>G-25:A>G	TGCAGAGGATCCAAATCGTTTTAAAAGAAAATAACAAAATGGTTTAAGCTACTGAGGTTGAATGCCAAT	TGCAGAGGATCCAAATCGTTTTAAAAGAAAATAACAAAATGGTTTAAGCTACTGAGGTTGAATGCCAAT	25:A>G	25	0.537736	0.824561	0.175439	0.824561	0.175439	0.000000	0.289320	0.289320	0.289320	4.38889	2.54545	1.000000	0	0	0	0	0	NA
28900417|F|0-5:A>G-5:A>G	TGCAGATGACTGATGAGAAAAGGAATAGGATGATCTGGGGTCTCAGTTATCAGTTTGGTCATCATCTCC	TGCAGATGACTGATGAGAAAAGGAATAGGATGATCTGGGGTCTCAGTTATCAGTTTGGTCATCATCTCC	5:A>G	5	0.566038	0.950000	0.050000	0.950000	0.050000	0.000000	0.095000	0.095000	0.095000	5.72973	2.33333	1.000000	0	0	0	0	0	0
28901356|F|0-17:G>A-17:G>A	TGCAGCCATACAGGAAAGCATTCTTCTTTCTTGAGTGGCCGTGATAATCACAGAACACCTTTGGACAGC	TGCAGCCATACAGGAAAGCATTCTTCTTTCTTGAGTGGCCGTGATAATCACAGAACACCTTTGGACAGC	17:G>A	17	0.462264	0.102041	0.897959	0.102041	0.897959	0.000000	0.183257	0.183257	0.183257	95.00000	84.86792	1.000000	1	0	0	1	1	NA
28901833|F|0-12:G>A-12:G>A	TGCAGCGCTAAAGACTGTTGACAGTACGGTGATGTTGGATCCTGTGAGACAGTGACACATGTTCTGCTC	TGCAGCGCTAAAGACTGTTGACAGTACGGTGATGTTGGATCCTGTGAGACAGTGACACATGTTCTGCTC	12:G>A	12	0.462264	0.224490	0.775510	0.224490	0.775510	0.000000	0.348188	0.348188	0.348188	40.36364	36.55319	1.000000	0	0	0	1	1	NA
28903677|F|0-52:G>A-52:G>A	TGCAGGTACCCTTCCCATTTCCCCACAGGTCAGGCGAGGGTGGTGGCGGAAGGCCGTCTGCATGAGATC	TGCAGGTACCCTTCCCATTTCCCCACAGGTCAGGCGAGGGTGGTGGCGGAAGGCCGTCTGCATG	52:G>A	52	0.462264	0.918367	0.102041	0.897959	0.081633	0.020408	0.149938	0.183257	0.166597	41.29630	34.80000	1.000000	0	1	0	0	0	NA
28904768|F|0-59:C>T-59:C>T	TGCAGTCTGCTGCCAATCTGAAGTATGGCTGCCTTCTTCTCTACTTAACCTTGCTGCCCCGCACCCGTT	TGCAGTCTGCTGCCAATCTGAAGTATGGCTGCCTTCTTCTCTACTTAACCTTGCTGCCCCGCACCCGTT	59:C>T	59	0.556604	0.915254	0.084746	0.915254	0.084746	0.000000	0.155128	0.155128	0.155128	35.22059	2.71429	1.000000	0	0	0	0	0	1
28906220|F|0-9:C>A-9:C>A	TGCAGGTGACATAGTAACAGGCATAGATCGGAAGAGCGGTTCAGCAGGAATGCCGAGACCGATCTCGTA	TGCAGGTGACATAGTAACAGCATG	9:C>A	9	0.481132	0.843137	0.156863	0.843137	0.156863	0.000000	0.264514	0.264514	0.264514	2.53846	2.00000	1.000000	0	NA	0	0	NA	NA
28906452|F|0-14:G>A-14:G>A	TGCAGAAGGTAAGGGTCCCTCTGTGCCCCTCGCTGGATTCTCGCATGAGATCGGAAGAGCGGTTCAGCA	TGCAGAAGGTAAGGGTCCCTCTGTGCCCCTCGCTGGATTCTCGCATG	14:G>A	14	0.462264	0.877551	0.122449	0.877551	0.122449	0.000000	0.214910	0.214910	0.214910	60.38462	55.83333	1.000000	1	0	0	0	0	NA
28906660|F|0-11:T>A-11:T>A	TGCAGAGTGTGTGAGAATGTGGAAATGCATAGATCGGAAGAGCGGTTCAGCAGGAATGCCGAGACCGAT	TGCAGAGTGTGTGAGAATGTGGAAATCATG	11:T>A	11	0.462264	0.897959	0.102041	0.897959	0.102041	0.000000	0.183257	0.183257	0.183257	2.30189	2.20000	1.000000	1	0	NA	0	0	NA
28906730|F|0-9:G>A-9:G>A	TGCAGATGTGTCAGGGCTATGCATAGATCGGAAGAGCGGTTCAGCAGGAATGCCGAGACCGATCTCGTA	TGCAGATGTGTCAGGGCTATCATG	9:G>A	9	0.547170	0.810345	0.189655	0.810345	0.189655	0.000000	0.307372	0.307372	0.307372	3.87500	2.11765	1.000000	0	0	0	0	0	1
28906920|F|0-7:G>A-7:G>A	TGCAGCCGAGAGGGCCGGCCATGCATAGATCGGAAGAGCGGTTCAGCAGGAATGCCGAGACCGATCTCG	TGCAGCCGAGAGGGCCGGCCATCATG	7:G>A	7	0.518868	0.072727	0.927273	0.072727	0.927273	0.000000	0.134876	0.134876	0.134876	2.60000	2.31250	1.000000	1	NA	1	1	1	NA
28907178|F|0-14:A>T-14:A>T	TGCAGCTGCTCCTGAGGCATGTCAGGCTGCTCTGTGGCATGAGATCGGAAGAGCGGTTCAGCAGGAATG	TGCAGCTGCTCCTGAGGCATGTCAGGCTGCTCTGTGGCATG	14:A>T	14	0.471698	0.900000	0.120000	0.880000	0.100000	0.020000	0.180000	0.211200	0.195600	139.31481	108.66667	1.000000	2	0	0	0	0	NA
28907198|F|0-19:T>A-19:T>A	TGCAGCTGTGCTGGGATTCTAAAGGCATAGATCGGAAGAGCGGTTCAGCAGGAATGCCGAGACCGATCT	TGCAGCTGTGCTGGGATTCTAAAGCATG	19:T>A	19	0.452830	0.125000	0.875000	0.125000	0.875000	0.000000	0.218750	0.218750	0.218750	2.81818	2.39583	1.000000	1	1	1	1	1	NA
28907396|F|0-22:C>T-22:C>T	TGCAGGCCAAAGATTCATGTCCCTGCATAGATCGGAAGAGCGGTTCAGCAGGAATGCCGAGACCGATCT	TGCAGGCCAAAGATTCATGTCCCTCATG	22:C>T	22	0.547170	0.913793	0.086207	0.913793	0.086207	0.000000	0.157551	0.157551	0.157551	2.44615	2.20000	1.000000	0	1	1	0	0	0
28907553|F|0-17:G>A-17:G>A	TGCAGGTACATCCCAGAGGGCATAGATCGGAAGAGCGGTTCAGCAGGAATGCCGAGACCGATCTCGTAT	TGCAGGTACATCCCAGAGGCATG	17:G>A	17	0.452830	0.895833	0.104167	0.895833	0.104167	0.000000	0.186632	0.186632	0.186632	2.98000	1.75000	1.000000	0	0	0	0	0	NA
28907624|F|0-10:T>C-10:T>C	TGCAGGTGTTTGACACCAGGGTGGACAAGGTCCGCATGAGATCGGAAGAGCGGTTCAGCAGGAATGCCG	TGCAGGTGTTTGACACCAGGGTGGACAAGGTCCGCATG	10:T>C	10	0.462264	0.102041	0.897959	0.102041	0.897959	0.000000	0.183257	0.183257	0.183257	115.80000	99.67925	1.000000	0	1	1	1	1	NA
28907699|F|0-12:A>G-12:A>G	TGCAGTAGATCCACACCATGTTCTGCATAGATCGGAAGAGCGGTTCAGCAGGAATGCCGAGACCGATCT	TGCAGTAGATCCACACCATGTTCTCATG	12:A>G	12	0.490566	0.096154	0.903846	0.096154	0.903846	0.000000	0.173817	0.173817	0.173817	3.00000	2.96429	1.000000	1	1	1	1	1	0
28907779|F|0-13:T>G-13:T>G	TGCAGTCCAGGGTTGTCCAGTGCATAGATCGGAAGAGCGGTTCAGCAGGAATGCCGAGACCGATCTCGT	TGCAGTCCAGGGTTGTCCAGTCATG	13:T>G	13	0.537736	0.859649	0.140351	0.859649	0.140351	0.000000	0.241305	0.241305	0.241305	3.46667	2.15385	1.000000	0	0	0	0	0	0
28908403|F|0-8:C>T-8:C>T	TGCAGACACTTGCGCACTCGGCATAGATCGGAAGAGCGGTTCAGCAGGAATGCCGAGACCGATCTCGTA	TGCAGACACTTGCGCACTCGCATG	8:C>T	8	0.528302	0.875000	0.125000	0.875000	0.125000	0.000000	0.218750	0.218750	0.218750	4.62712	3.53846	1.000000	0	0	0	0	0	0
28908430|F|0-6:C>A-6:C>A	TGCAGGCGACGAGGATGTGCATAGATCGGAAGAGCGGTTCAGCAGGAATGCCGAGACCGATCTCGTATG	TGCAGGCGACGAGGATGTCATG	6:C>A	6	0.594340	0.730159	0.269841	0.730159	0.269841	0.000000	0.394054	0.394054	0.394054	3.32727	2.63158	1.000000	0	0	0	0	0	NA
28908678|F|0-13:C>G-13:C>G	TGCAGACAGCCTGCTGGAGTGGGAGGAAAGATAAGGCAGCTTCAAATGCACATCGGCTTATTGATTTCC	TGCAGACAGCCTGCTGGAGTGGGAGGAAAGATAAGGCAGCTTCAAATGCACATCGGCTTATTGATTTCC	13:C>G	13	0.603774	0.734375	0.265625	0.734375	0.265625	0.000000	0.390137	0.390137	0.390137	7.67857	6.09524	1.000000	0	0	0	0	0	NA
28908807|F|0-8:T>G-8:T>G	TGCAGTGTTTGCCTGTCATCCTTGCCCCTGAGGTATGGTGAAAAATTACAGCCAATAAAATAACATTTT	TGCAGTGTTTGCCTGTCATCCTTGCCCCTGAGGTATGGTGAAAAATTACAGCCAATAAAATAACATTTT	8:T>G	8	0.537736	0.964912	0.035088	0.964912	0.035088	0.000000	0.067713	0.067713	0.067713	2.40299	2.00000	1.000000	0	0	0	0	0	0
28908808|F|0-21:C>T-21:C>T	TGCAGTGTTTGCCTGTCATCCCTGCCCCTGAGGTATGATGAAAAATTACAGGCAATAAAATAACATTTT	TGCAGTGTTTGCCTGTCATCCCTGCCCCTGAGGTATGATGAAAAATTACAGGCAATAAAATAACATTTT	21:C>T	21	0.518868	0.181818	0.818182	0.181818	0.818182	0.000000	0.297521	0.297521	0.297521	2.69231	2.33333	1.000000	1	1	1	1	1	1
28908890|F|0-6:A>G-6:A>G	TGCAGCAATGTGAAATTTGTTTCATGTTAGTAGGCTGATTGAATTCCTCTGCGTATCAGTGGAAGGATC	TGCAGCAATGTGAAATTTGTTTCATGTTAGTAGGCTGATTGAATTCCTCTGCGTATCAGTGGAAGGATC	6:A>G	6	0.490566	0.288462	0.711538	0.288462	0.711538	0.000000	0.410503	0.410503	0.410503	12.70588	12.65217	1.000000	0	0	0	1	1	0
28908894|F|0-5:A>G-5:A>G	TGCAGAGAGACCTCCAGGAAGTAGTGTGTGTACTTGTCCATGAAAGCTTTGGTCTTGGAAAGGGAAGGC	TGCAGAGAGACCTCCAGGAAGTAGTGTGTGTACTTGTCCATGAAAGCTTTGGTCTTGGAAAGGGAAGGC	5:A>G	5	0.452830	0.104167	0.895833	0.104167	0.895833	0.000000	0.186632	0.186632	0.186632	6.20000	5.19643	1.000000	0	NA	NA	1	1	NA
28908895|F|0-59:G>A-59:G>A	TGCAGGGAGACCTCCAGGAAGTAGTGTGTGTACTTGTCCATGAAAGCTTTGGTCTTGGAGAGGGAAGGC	TGCAGGGAGACCTCCAGGAAGTAGTGTGTGTACTTGTCCATGAAAGCTTTGGTCTTGGAGAGGGAAGGC	59:G>A	59	0.452830	0.750000	0.250000	0.750000	0.250000	0.000000	0.375000	0.375000	0.375000	5.52273	4.64706	1.000000	1	NA	NA	0	0	NA
28909047|F|0-26:T>C-26:T>C	TGCAGGCAGCGATGAACGGGGACGAGTGGGGAAGGGCTGAACTCCACGCCACCTGAAGCGCATGAGATC	TGCAGGCAGCGATGAACGGGGACGAGTGGGGAAGGGCTGAACTCCACGCCACCTGAAGCGCATG	26:T>C	26	0.452830	0.791667	0.208333	0.791667	0.208333	0.000000	0.329861	0.329861	0.329861	52.52083	48.70000	1.000000	1	1	1	0	0	NA
28909162|F|0-6:A>G-6:A>G	TGCAGAAAATTTGCAAACTTGTTGAAGATTTACTGTTATAATTAGTTCCTCAAAAATAGAGGGAAGAAT	TGCAGAAAATTTGCAAACTTGTTGAAGATTTACTGTTATAATTAGTTCCTCAAAAATAGAGGGAAGAAT	6:A>G	6	0.537736	0.894737	0.105263	0.894737	0.105263	0.000000	0.188366	0.188366	0.188366	6.72581	3.55556	1.000000	0	0	NA	0	0	0
28909231|F|0-36:G>A-36:G>A	TGCAGAAGAGTATAGCCAATTCTATGTAACCCAAGCGCTGATGTAGTTTGCATTTCAATTAAAAGTGGG	TGCAGAAGAGTATAGCCAATTCTATGTAACCCAAGCGCTGATGTAGTTTGCATTTCAATTAAAAGTGGG	36:G>A	36	0.462264	0.775510	0.224490	0.775510	0.224490	0.000000	0.348188	0.348188	0.348188	32.95745	30.54545	1.000000	1	1	1	0	0	NA
28909315|F|0-41:A>G-41:A>G	TGCAGACACGGGTACAAGGAGGTGCCGCGGCAGTCCGCGCCACACGTGAACACGCATTCGAAGAGCTCG	TGCAGACACGGGTACAAGGAGGTGCCGCGGCAGTCCGCGCCACACGTGAACACGCATTCGAAGAGCTCG	41:A>G	41	0.500000	0.094340	0.924528	0.075472	0.905660	0.018868	0.170879	0.139551	0.155215	7.60000	6.83333	1.000000	1	0	1	1	1	1
28909339|F|0-6:T>C-6:T>C	TGCAGATATTGAAACTAGCTGCTTGGAAGAAAAAAACAAGCGTGACCATTTCACTCAGTTGGTGGGAGC	TGCAGATATTGAAACTAGCTGCTTGGAAGAAAAAAACAAGCGTGACCATTTCACTCAGTTGGTGGGAGC	6:T>C	6	0.462264	0.204082	0.795918	0.204082	0.795918	0.000000	0.324865	0.324865	0.324865	49.40000	39.35417	1.000000	0	0	0	1	1	NA
28909398|F|0-47:A>G-47:A>G	TGCAGACTGGATAATGTGACTCATCAAGACCAAAAGTCTCTCCAGGAATATTAGAGGCGGGCACAGGCT	TGCAGACTGGATAATGTGACTCATCAAGACCAAAAGTCTCTCCAGGAATATTAGAGGCGGGCACAGGCT	47:A>G	47	0.462264	0.102041	0.897959	0.102041	0.897959	0.000000	0.183257	0.183257	0.183257	34.80000	25.71698	1.000000	1	0	0	1	1	NA
28909399|F|0-57:T>C-57:T>C	TGCAGACTGGATAATGTGACTCATCAAGACCAAAAGTCTCTCCAGGAGTATCAGAGGTGAGCACAGGCT	TGCAGACTGGATAATGTGACTCATCAAGACCAAAAGTCTCTCCAGGAGTATCAGAGGTGAGCACAGGCT	57:T>C	57	0.462264	0.122449	0.877551	0.122449	0.877551	0.000000	0.214910	0.214910	0.214910	28.83333	26.23077	1.000000	0	1	1	1	1	NA
28909548|F|0-28:C>T-28:C>T	TGCAGAGTCCAGTGATATGCGCATTCAGCCTAGGATCACCGCACTGTCTGTTAGCTTGCTTATTGCATG	TGCAGAGTCCAGTGATATGCGCATTCAGCCTAGGATCACCGCACTGTCTGTTAGCTTGCTTATTGCATG	28:C>T	28	0.452830	0.791667	0.208333	0.791667	0.208333	0.000000	0.329861	0.329861	0.329861	92.06250	89.20000	1.000000	1	1	1	0	0	NA
28909829|F|0-7:C>G-7:C>G	TGCAGCACTTATTTAGATGAATGATTAAAGTTAAAACACAGCCAGGAGTCTTGACACTCTTATTTAAGT	TGCAGCACTTATTTAGATGAATGATTAAAGTTAAAACACAGCCAGGAGTCTTGACACTCTTATTTAAGT	7:C>G	7	0.556604	0.627119	0.372881	0.627119	0.372881	0.000000	0.467682	0.467682	0.467682	15.56522	13.80000	1.000000	1	1	1	0	0	1
28910199|F|0-5:C>A-5:C>A	TGCAGCGGGGCTGTTAACACTCTGGCAGACGCTAATGTGAAGTGACACCGGCTGTTCTTGGGAAGCAAG	TGCAGCGGGGCTGTTAACACTCTGGCAGACGCTAATGTGAAGTGACACCGGCTGTTCTTGGGAAGCAAG	5:C>A	5	0.509434	0.685185	0.314815	0.685185	0.314815	0.000000	0.431413	0.431413	0.431413	8.15217	5.78261	1.000000	1	1	1	0	0	NA
28910593|F|0-16:C>T-16:C>T	TGCAGGCAGATCAATGCTTTTAAACTAATTGGGCAGAGGTAGAGACTTCAAACAGGACAAAGATCAAGC	TGCAGGCAGATCAATGCTTTTAAACTAATTGGGCAGAGGTAGAGACTTCAAACAGGACAAAGATCAAGC	16:C>T	16	0.471698	0.900000	0.100000	0.900000	0.100000	0.000000	0.180000	0.180000	0.180000	66.25000	59.40000	1.000000	1	NA	NA	0	0	NA
28910608|F|0-52:A>G-52:A>G	TGCAGGCCAAGAAGAACTTCTCAGTGAGTCACCTGTTGGACCTGGAGGAGGCAGGGGAGATGGTGGGCA	TGCAGGCCAAGAAGAACTTCTCAGTGAGTCACCTGTTGGACCTGGAGGAGGCAGGGGAGATGGTGGGCA	52:A>G	52	0.443396	0.106383	0.893617	0.106383	0.893617	0.000000	0.190131	0.190131	0.190131	18.80000	17.35849	1.000000	0	NA	NA	1	1	1
28910767|F|0-30:C>G-30:C>G	TGCAGGGTGTAATTAGCTGTGTCGGCTTTGCAGGAAGACAGAGGGGCGCTTTGTGGAGGCGCGGGGTCT	TGCAGGGTGTAATTAGCTGTGTCGGCTTTGCAGGAAGACAGAGGGGCGCTTTGTGGAGGCGCGGGGTCT	30:C>G	30	0.518868	0.690909	0.309091	0.690909	0.309091	0.000000	0.427107	0.427107	0.427107	11.25532	10.95652	1.000000	1	1	1	0	0	NA
28910790|F|0-62:T>A-62:T>A	TGCAGGTACAGGTGCTCACCTCCCTGCGCCGCAACCTGGACCTTTGGCCAGGCCTGCACACATCTGAGG	TGCAGGTACAGGTGCTCACCTCCCTGCGCCGCAACCTGGACCTTTGGCCAGGCCTGCACACATCTGAGG	62:T>A	62	0.509434	0.314815	0.685185	0.314815	0.685185	0.000000	0.431413	0.431413	0.431413	34.30435	22.56522	1.000000	0	0	0	1	1	NA
28910962|F|0-14:T>C-14:T>C	TGCAGTAATTGAACTTGTGGTTTGCAGCAGATGGCTCCTTGACTGTGGAGAGGAGAAAGCAAAGCATCA	TGCAGTAATTGAACTTGTGGTTTGCAGCAGATGGCTCCTTGACTGTGGAGAGGAGAAAGCAAAGCATCA	14:T>C	14	0.490566	0.903846	0.096154	0.903846	0.096154	0.000000	0.173817	0.173817	0.173817	5.32143	3.57143	1.000000	0	0	0	0	0	1
28911302|F|0-11:T>C-11:T>C	TGCAGTGGATGTTGGCTTGTTAAGTGTAACCAAGACACAAACACTATAAAATAAGCACACAAATCAAAA	TGCAGTGGATGTTGGCTTGTTAAGTGTAACCAAGACACAAACACTATAAAATAAGCACACAAATCAAAA	11:T>C	11	0.547170	0.206897	0.793103	0.206897	0.793103	0.000000	0.328181	0.328181	0.328181	3.80000	3.79630	1.000000	1	1	1	1	1	0
28911438|F|0-31:T>C-31:T>C	TGCAGTTCTGCCCTTGACCAAGGAGCTTCATTGGAATTAAACCGACAGACAGCAGTGGCTTATGGGTAG	TGCAGTTCTGCCCTTGACCAAGGAGCTTCATTGGAATTAAACCGACAGACAGCAGTGGCTTATGGGTAG	31:T>C	31	0.462264	0.489796	0.510204	0.489796	0.510204	0.000000	0.499792	0.499792	0.499792	16.95833	14.79412	1.000000	1	0	0	1	0	NA
28911904|F|0-19:A>G-19:A>G	TGCAGACATTGGCGTGGGCAGCGACTCTGCATGAGATCGGAAGAGCGGTTCAGCAGGAATGCCGAGACC	TGCAGACATTGGCGTGGGCAGCGACTCTGCATG	19:A>G	19	0.462264	0.204082	0.795918	0.204082	0.795918	0.000000	0.324865	0.324865	0.324865	139.50000	101.25000	1.000000	0	0	0	1	1	NA
28912032|F|0-28:G>A-28:G>A	TGCAGAGTCCACTCACAGACAACACAGAGCTCCAGCAAAGACCTGTTCGCATGAGATCGGAAGAGCGGT	TGCAGAGTCCACTCACAGACAACACAGAGCTCCAGCAAAGACCTGTTCGCATG	28:G>A	28	0.452830	0.895833	0.104167	0.895833	0.104167	0.000000	0.186632	0.186632	0.186632	78.11321	76.20000	1.000000	0	1	1	0	0	NA
28912083|F|0-9:G>A-9:G>A	TGCAGATGCGGATGTAGGCCTGCGCATGAGATCGGAAGAGCGGTTCAGCAGGAATGCCGAGACCGATCT	TGCAGATGCGGATGTAGGCCTGCGCATG	9:G>A	9	0.462264	0.897959	0.102041	0.897959	0.102041	0.000000	0.183257	0.183257	0.183257	89.16981	88.20000	1.000000	0	1	1	0	0	NA
28912094|F|0-12:A>C-12:A>C	TGCAGATGTCAGATTCCAGACCTGCGGGTTTAATGGAGCACTCAAGGCATGAGATCGGAAGAGCGGTTC	TGCAGATGTCAGATTCCAGACCTGCGGGTTTAATGGAGCACTCAAGGCATG	12:A>C	12	0.471698	0.780000	0.220000	0.780000	0.220000	0.000000	0.343200	0.343200	0.343200	112.12245	97.54545	1.000000	1	1	1	0	0	NA
28912189|F|0-16:C>T-16:C>T	TGCAGCAGATGGTCCTCCGTCCTGTCCCTGCGGAGCACTTCCCTTCGCTCTCGCATGAGATCGGAAGAG	TGCAGCAGATGGTCCTCCGTCCTGTCCCTGCGGAGCACTTCCCTTCGCTCTCGCATG	16:C>T	16	0.462264	0.102041	0.897959	0.102041	0.897959	0.000000	0.183257	0.183257	0.183257	70.80000	69.74576	1.000000	0	NA	NA	1	1	NA
28912302|F|0-6:T>C-6:T>C	TGCAGCTTACCACAAAAATGTCAGCATAGATCGGAAGAGCGGTTCAGCAGGAATGCCGAGACCGATCTC	TGCAGCTTACCACAAAAATGTCACATG	6:T>C	6	0.433962	0.152174	0.847826	0.152174	0.847826	0.000000	0.258034	0.258034	0.258034	3.00000	2.66667	1.000000	1	NA	NA	1	1	NA
28912303|F|0-12:C>G-12:C>G	TGCAGCCTGCCACAAAAATGTCAGCATAGATCGGAAGAGCGGTTCAGCAGGAATGCCGAGACCGATCTC	TGCAGCCTGCCACAAAAATGTCACATG	12:C>G	12	0.481132	0.235294	0.764706	0.235294	0.764706	0.000000	0.359862	0.359862	0.359862	2.94444	2.66667	1.000000	1	NA	NA	1	1	0
28912357|F|0-43:G>C-43:G>C	TGCAGCGCTCCTATTGCCTCAACCGCCTGGTGCAGATCTACGGGAGCATGAGATCGGAAGAGCGGTTCA	TGCAGCGCTCCTATTGCCTCAACCGCCTGGTGCAGATCTACGGGAGCATG	43:G>C	43	0.462264	0.102041	0.897959	0.102041	0.897959	0.000000	0.183257	0.183257	0.183257	116.80000	89.13208	1.000000	0	1	1	1	1	NA
28912422|F|0-32:G>A-32:G>A	TGCAGCTCCCTGGGTAATCTCAAGAGGCACCAGCGCATGCATGAGATCGGAAGAGCGGTTCAGCAGGAA	TGCAGCTCCCTGGGTAATCTCAAGAGGCACCAGCGCATGCATG	32:G>A	32	0.500000	0.905660	0.094340	0.905660	0.094340	0.000000	0.170879	0.170879	0.170879	62.44068	60.20000	1.000000	0	1	1	0	0	0
28912474|F|0-12:G>A-12:G>A	TGCAGCTGGTGTGGCAGACATTCACAGGCATAGATCGGAAGAGCGGTTCAGCAGGAATGCCGAGACCGA	TGCAGCTGGTGTGGCAGACATTCACAGCATG	12:G>A	12	0.490566	0.807692	0.192308	0.807692	0.192308	0.000000	0.310651	0.310651	0.310651	2.66667	2.40000	1.000000	1	1	1	0	0	NA
28912507|F|0-8:T>C-8:T>C	TGCAGCTTTATTGAAAACATTATTCAGGCATGAGATCGGAAGAGCGGTTCAGCAGGAATGCCGAGACCG	TGCAGCTTTATTGAAAACATTATTCAGGCATG	8:T>C	8	0.462264	0.897959	0.102041	0.897959	0.102041	0.000000	0.183257	0.183257	0.183257	114.01887	105.60000	1.000000	1	0	0	0	0	NA
28912578|F|0-16:A>G-16:A>G	TGCAGGAGGGGAAGAAAGAGTGCTTTGCTGCATGAGATCGGAAGAGCGGTTCAGCAGGAATGCCGAGAC	TGCAGGAGGGGAAGAAAGAGTGCTTTGCTGCATG	16:A>G	16	0.462264	0.775510	0.224490	0.775510	0.224490	0.000000	0.348188	0.348188	0.348188	155.31915	120.09091	1.000000	1	1	1	0	0	NA
28912593|F|0-5:G>C-5:G>C	TGCAGGATCTTGTTGTTGACTTGCATAGATCGGAAGAGCGGTTCAGCAGGAATGCCGAGACCGATCTCG	TGCAGGATCTTGTTGTTGACTTCATG	5:G>C	5	0.509434	0.833333	0.166667	0.833333	0.166667	0.000000	0.277778	0.277778	0.277778	3.01887	2.00000	1.000000	0	0	0	0	0	NA
28912719|F|0-5:G>T-5:G>T	TGCAGGGCCAGGAATGTTTTTACCGGCATGAGATCGGAAGAGCGGTTCAGCAGGAATGCCGAGACCGAT	TGCAGGGCCAGGAATGTTTTTACCGGCATG	5:G>T	5	0.462264	0.755102	0.244898	0.755102	0.244898	0.000000	0.369846	0.369846	0.369846	137.58696	125.66667	1.000000	1	1	1	0	0	NA
28912950|F|0-7:A>C-7:A>C	TGCAGTCACACGCTCCACCAGGGAGACGGCATAGATCGGAAGAGCGGTTCAGCAGGAATGCCGAGACCG	TGCAGTCACACGCTCCACCAGGGAGACGCATG	7:A>C	7	0.481132	0.901961	0.098039	0.901961	0.098039	0.000000	0.176855	0.176855	0.176855	3.07273	3.00000	1.000000	0	0	0	0	0	1
28913171|F|0-19:A>G-19:A>G	TGCAGTTTACATGTGTTCCACTCCATTTAGCATAGATCGGAAGAGCGGTTCAGCAGGAATGCCGAGACC	TGCAGTTTACATGTGTTCCACTCCATTTACATG	19:A>G	19	0.547170	0.724138	0.275862	0.724138	0.275862	0.000000	0.399524	0.399524	0.399524	2.72000	1.68000	1.000000	0	0	0	0	0	NA
28913188|F|0-14:T>C-14:T>C	TGCAGTTTGCCGACTTGCATGACACTCCTGGGCGCATGAGATCGGAAGAGCGGTTCAGCAGGAATGCCG	TGCAGTTTGCCGACTTGCATGACACTCCTGGGCGCATG	14:T>C	14	0.462264	0.795918	0.204082	0.795918	0.204082	0.000000	0.324865	0.324865	0.324865	123.81250	99.90000	1.000000	1	1	1	0	0	NA
28913190|F|0-11:A>T-11:A>T	TGCAGTTTGTGAGGTGAAGGGCATAGATCGGAAGAGCGGTTCAGCAGGAATGCCGAGACCGATCTCGTA	TGCAGTTTGTGAGGTGAAGGCATG	11:A>T	11	0.481132	0.803922	0.215686	0.784314	0.196078	0.019608	0.315263	0.338331	0.326797	3.00000	2.63636	1.000000	1	1	1	0	0	NA
28913453|F|0-9:A>G-9:A>G	TGCAGAGCAACAGCAGGAGGGCATGAGATCGGAAGAGCGGTTCAGCAGGAATGCCGAGACCGATCTCGT	TGCAGAGCAACAGCAGGAGGGCATG	9:A>G	9	0.462264	0.204082	0.795918	0.204082	0.795918	0.000000	0.324865	0.324865	0.324865	159.40000	155.97917	1.000000	0	0	0	1	1	NA
28913520|F|0-11:T>G-11:T>G	TGCAGACAGTTTCTCAGCATGAGATCGGAAGAGCGGTTCAGCAGGAATGCCGAGACCGATCTCGTATGC	TGCAGACAGTTTCTCAGCATG	11:T>G	11	0.481132	0.941176	0.078431	0.921569	0.058824	0.019608	0.110727	0.144560	0.127643	109.21053	64.75000	1.000000	0	0	0	0	0	NA
28913529|F|0-11:C>G-11:C>G	TGCAGGCCTGCCTCACAGCATAGATCGGAAGAGCGGTTCAGCAGGAATGCCGAGACCGATCTCGTATGC	TGCAGGCCTGCCTCACACATG	11:C>G	11	0.537736	0.824561	0.175439	0.824561	0.175439	0.000000	0.289320	0.289320	0.289320	3.36364	1.61538	1.000000	0	0	0	0	0	NA
28913556|F|0-8:G>A-8:G>A	TGCAGCAGGCGGTCCAGGCATGAGATCGGAAGAGCGGTTCAGCAGGAATGCCGAGACCGATCTCGTATG	TGCAGCAGGCGGTCCAGGCATG	8:G>A	8	0.481132	0.941176	0.078431	0.921569	0.058824	0.019608	0.110727	0.144560	0.127643	146.35088	95.50000	1.000000	0	0	2	0	0	NA
28913603|F|0-6:C>G-6:C>G	TGCAGTCCAGTGGAATAGCATGAGATCGGAAGAGCGGTTCAGCAGGAATGCCGAGACCGATCTCGTATG	TGCAGTCCAGTGGAATAGCATG	6:C>G	6	0.462264	0.979592	0.020408	0.979592	0.020408	0.000000	0.039983	0.039983	0.039983	159.52632	109.50000	1.000000	0	0	0	0	0	NA
28913637|F|0-10:G>T-10:G>T	TGCAGAGTGGGACTCGCATGAGATCGGAAGAGCGGTTCAGCAGGAATGCCGAGACCGATCTCGTATGCC	TGCAGAGTGGGACTCGCATG	10:G>T	10	0.471698	0.260000	0.740000	0.260000	0.740000	0.000000	0.384800	0.384800	0.384800	78.61538	73.43478	1.000000	0	0	0	1	1	NA
28913666|F|0-11:A>C-11:A>C	TGCAGGTGAGCATCTGCATGAGATCGGAAGAGCGGTTCAGCAGGAATGCCGAGACCGATCTCGTATGCC	TGCAGGTGAGCATCTGCATG	11:A>C	11	0.462264	0.040816	0.959184	0.040816	0.959184	0.000000	0.078301	0.078301	0.078301	106.25000	105.25000	1.000000	1	1	1	1	1	NA
28913674|F|0-9:A>G-9:A>G	TGCAGTGTAAACTCCGGCATGAGATCGGAAGAGCGGTTCAGCAGGAATGCCGAGACCGATCTCGTATGC	TGCAGTGTAAACTCCGGCATG	9:A>G	9	0.500000	0.075472	0.924528	0.075472	0.924528	0.000000	0.139551	0.139551	0.139551	93.66667	77.03448	1.000000	1	1	1	1	1	NA
28913707|F|0-11:C>A-11:C>A	TGCAGCAGAAGCGGCCCCAGATGGTCCTTGTCAATGACCCCCTGGCCTGTGGAGGACACATCAGCCTTC	TGCAGCAGAAGCGGCCCCAGATGGTCCTTGTCAATGACCCCCTGGCCTGTGGAGGACACATCAGCCTTC	11:C>A	11	0.509434	0.777778	0.222222	0.777778	0.222222	0.000000	0.345679	0.345679	0.345679	3.24490	2.64286	1.000000	0	NA	NA	0	0	0
28913715|F|0-16:C>T-16:C>T	TGCAGCTTGTATCTGCCGCTCTGAATAGAGCAGCTCTCTGCCTGTCAGTTAGCTGATAGGCTGATGAGG	TGCAGCTTGTATCTGCCGCTCTGAATAGAGCAGCTCTCTGCCTGTCAGTTAGCTGATAGGCTGATGAGG	16:C>T	16	0.754717	0.750000	0.250000	0.750000	0.250000	0.000000	0.375000	0.375000	0.375000	8.88312	6.46154	1.000000	0	0	0	0	0	0
28913858|F|0-45:C>G-45:C>G	TGCAGCTGCCTCTGGCCCATATCGCATCTCCAGAATAGTCTTCTTCACACAAATGGAGTTTTGCTTCTC	TGCAGCTGCCTCTGGCCCATATCGCATCTCCAGAATAGTCTTCTTCACACAAATGGAGTTTTGCTTCTC	45:C>G	45	0.490566	0.711538	0.288462	0.711538	0.288462	0.000000	0.410503	0.410503	0.410503	50.41304	45.23529	1.000000	1	1	1	0	0	1
28913881|F|0-9:T>A-9:T>A	TGCAGATGATGTTTCAGCTTGATCCAATTGATCACGCCTCTGGCCAATAATTCATTTTGAAGGAGCCGA	TGCAGATGATGTTTCAGCTTGATCCAATTGATCACGCCTCTGGCCAATAATTCATTTTGAAGGAGCCGA	9:T>A	9	0.556604	0.627119	0.372881	0.627119	0.372881	0.000000	0.467682	0.467682	0.467682	14.65217	12.20000	1.000000	1	1	1	0	0	1
28913939|F|0-43:T>C-43:T>C	TGCAGGTCCACTACCTCATGGTGCTCTCGGCCAACTGGGCTTATGTGAAGGACGCGTGCCGCATGAGAT	TGCAGGTCCACTACCTCATGGTGCTCTCGGCCAACTGGGCTTATGTGAAGGACGCGTGCCGCATG	43:T>C	43	0.490566	0.096154	0.903846	0.096154	0.903846	0.000000	0.173817	0.173817	0.173817	79.80000	64.08621	1.000000	1	0	0	1	1	1
28913999|F|0-15:C>G-15:C>G	TGCAGAATTATTACACTGTGATAAAAGCAACATAGATGTTGTGACATGAATCCCTGTTAGCATTAGAGA	TGCAGAATTATTACACTGTGATAAAAGCAACATAGATGTTGTGACATGAATCCCTGTTAGCATTAGAGA	15:C>G	15	0.528302	0.785714	0.214286	0.785714	0.214286	0.000000	0.336735	0.336735	0.336735	5.01887	4.86667	1.000000	0	0	0	0	0	1
28914005|F|0-11:A>G-11:A>G	TGCAGACACTGAAGCCAAAACATCTGCTTTTTATATATTGTACTTTGTACATTCTGATACATTTTCCCC	TGCAGACACTGAAGCCAAAACATCTGCTTTTTATATATTGTACTTTGTACATTCTGATACATTTTCCCC	11:A>G	11	0.462264	0.142857	0.857143	0.142857	0.857143	0.000000	0.244898	0.244898	0.244898	3.90909	2.96000	1.000000	1	1	1	1	1	NA
28914032|F|0-57:A>C-57:A>C	TGCAGACGTTATGTCATGGTGTCACGGCCCACTGAAAAGCAACAGTAGCCCTCATCTACATGAGCACAC	TGCAGACGTTATGTCATGGTGTCACGGCCCACTGAAAAGCAACAGTAGCCCTCATCTACATGAGCACAC	57:A>C	57	0.509434	0.074074	0.925926	0.074074	0.925926	0.000000	0.137174	0.137174	0.137174	32.25000	31.72308	1.000000	1	0	1	1	1	NA
28914082|F|0-17:A>G-17:A>G	TGCAGAGGTGGAGGCGGATGGCGCTCCCGCTCGTGCAGGCTGATTTTGTCTTTGCTGCTCATACGAGAA	TGCAGAGGTGGAGGCGGATGGCGCTCCCGCTCGTGCAGGCTGATTTTGTCTTTGCTGCTCATACGAGAA	17:A>G	17	0.490566	0.096154	0.903846	0.096154	0.903846	0.000000	0.173817	0.173817	0.173817	16.60000	15.43103	1.000000	0	1	1	1	1	1
28914095|F|0-38:A>G-38:A>G	TGCAGAGTGCATGTGCGCCGCACTGATAAGGTGGGCACAGAGGCAGCGTTCCACTCTATCGAGGAGTAC	TGCAGAGTGCATGTGCGCCGCACTGATAAGGTGGGCACAGAGGCAGCGTTCCACTCTATCGAGGAGTAC	38:A>G	38	0.443396	0.893617	0.106383	0.893617	0.106383	0.000000	0.190131	0.190131	0.190131	17.07547	8.00000	1.000000	1	NA	NA	0	0	0
28914103|F|0-18:G>T-18:G>T	TGCAGATACTCCTCCCTCGCTCGCTCCCTTTCTCCTCCAGCTGCTCTCCAGCCCTTCCTGCTCCACTTC	TGCAGATACTCCTCCCTCGCTCGCTCCCTTTCTCCTCCAGCTGCTCTCCAGCCCTTCCTGCTCCACTTC	18:G>T	18	0.500000	0.698113	0.301887	0.698113	0.301887	0.000000	0.421502	0.421502	0.421502	27.13043	20.16667	1.000000	1	1	1	0	0	1
28914122|F|0-45:A>T-45:A>T	TGCAGATGAGGAAACCTGTGTTTCATGGCAGCAGTACAATAGGCCATGAGAGAGTTGGAGGAGCACAAA	TGCAGATGAGGAAACCTGTGTTTCATGGCAGCAGTACAATAGGCCATGAGAGAGTTGGAGGAGCACAAA	45:A>T	45	0.509434	0.870370	0.129630	0.870370	0.129630	0.000000	0.225652	0.225652	0.225652	4.83636	4.50000	1.000000	0	0	0	0	0	NA
28914123|F|0-61:A>G-61:A>G	TGCAGATGATTCGCCGCTCGCAGGAGGCCCAGGCGTGTGCCCAGGAGAGGCAGGCCCAGGCACTGGAGG	TGCAGATGATTCGCCGCTCGCAGGAGGCCCAGGCGTGTGCCCAGGAGAGGCAGGCCCAGGCACTGGAGG	61:A>G	61	0.490566	0.288462	0.711538	0.288462	0.711538	0.000000	0.410503	0.410503	0.410503	42.52941	29.93478	1.000000	0	0	0	1	1	0
28914143|F|0-33:A>G-33:A>G	TGCAGATTGATGACATTTTATTGTTATTGCAGCAGCACTATTAACTGCTCGGCAGTTCTGCTTCCATCC	TGCAGATTGATGACATTTTATTGTTATTGCAGCAGCACTATTAACTGCTCGGCAGTTCTGCTTCCATCC	33:A>G	33	0.433962	0.152174	0.847826	0.152174	0.847826	0.000000	0.258034	0.258034	0.258034	2.91667	2.85106	1.000000	1	NA	NA	1	1	NA
28914187|F|0-17:G>C-17:G>C	TGCAGCAGCATCAGGATGCAGTCCAAATGAAAAAAGTATGAAAAATGCATAGCTTGGTGTCTCTCATTG	TGCAGCAGCATCAGGATGCAGTCCAAATGAAAAAAGTATGAAAAATGCATAGCTTGGTGTCTCTCATTG	17:G>C	17	0.622642	0.060606	0.939394	0.060606	0.939394	0.000000	0.113866	0.113866	0.113866	31.50000	26.90123	1.000000	1	1	1	1	1	1
28914256|F|0-13:G>T-13:G>T	TGCAGCCGGGCCCGGTCTTTGGCCGTCGTGTCCAGCACCTTGCGCGCGTCCGCCAGCTCGGTCTCGTAG	TGCAGCCGGGCCCGGTCTTTGGCCGTCGTGTCCAGCACCTTGCGCGCGTCCGCCAGCTCGGTCTCGTAG	13:G>T	13	0.490566	0.807692	0.192308	0.807692	0.192308	0.000000	0.310651	0.310651	0.310651	16.49020	14.91667	1.000000	1	0	0	0	0	1
28914305|F|0-17:T>A-17:T>A	TGCAGCGTAAGCCGAACTCGGAGCCTAATGAAAGGGAGCGGCGGAGCTGGAGGGAAGAAACCTCCCAGT	TGCAGCGTAAGCCGAACTCGGAGCCTAATGAAAGGGAGCGGCGGAGCTGGAGGGAAGAAACCTCCCAGT	17:T>A	17	0.556604	0.084746	0.915254	0.084746	0.915254	0.000000	0.155128	0.155128	0.155128	35.20000	27.63380	1.000000	0	1	1	1	1	1
28914323|F|0-51:T>C-51:T>C	TGCAGCTCAGGTGGCTTACTTTGGGGGGAACCGTTCTTCAGCCCGTGGGCTTGGGACCCACCTTCCTCA	TGCAGCTCAGGTGGCTTACTTTGGGGGGAACCGTTCTTCAGCCCGTGGGCTTGGGACCCACCTTCCTCA	51:T>C	51	0.500000	0.905660	0.094340	0.905660	0.094340	0.000000	0.170879	0.170879	0.170879	7.66667	5.40000	1.000000	1	0	0	0	0	NA
28914326|F|0-26:G>A-26:G>A	TGCAGCTCTGCACTGGGAGCCACCAGGCTGCCACTTTGCCCAGCAATAAGCTGTGGATGAAGACTTTAT	TGCAGCTCTGCACTGGGAGCCACCAGGCTGCCACTTTGCCCAGCAATAAGCTGTGGATGAAGACTTTAT	26:G>A	26	0.462264	0.102041	0.897959	0.102041	0.897959	0.000000	0.183257	0.183257	0.183257	65.00000	57.35849	1.000000	0	1	1	1	1	NA
28914328|F|0-11:T>G-11:T>G	TGCAGCTCCTTTCCAGCTTGTGGGTCGTGCTCATGGTCATGGCGCAGACAGGAATTAAAGATGAAGAGC	TGCAGCTCCTTTCCAGCTTGTGGGTCGTGCTCATGGTCATGGCGCAGACAGGAATTAAAGATGAAGAGC	11:T>G	11	0.509434	0.092593	0.907407	0.092593	0.907407	0.000000	0.168038	0.168038	0.168038	26.00000	16.42188	1.000000	1	0	0	1	1	NA
28914345|F|0-22:G>T-22:G>T	TGCAGCTGGGCTACAACAAATTGACAAACCTGACAGAGGGTATGCTCAGAGGCCTGGGGCGCATGAGAT	TGCAGCTGGGCTACAACAAATTGACAAACCTGACAGAGGGTATGCTCAGAGGCCTGGGGCGCATG	22:G>T	22	0.462264	0.204082	0.795918	0.204082	0.795918	0.000000	0.324865	0.324865	0.324865	59.20000	48.39583	1.000000	0	0	0	1	1	NA
28914348|F|0-20:C>A-20:C>A	TGCAGCTGGTGCCCGGCTAACTCGTACACATGATGGTGGCTTAAGTGGTAGGGGAAGCCCACCATCCCA	TGCAGCTGGTGCCCGGCTAACTCGTACACATGATGGTGGCTTAAGTGGTAGGGGAAGCCCACCATCCCA	20:C>A	20	0.547170	0.793103	0.206897	0.793103	0.206897	0.000000	0.328181	0.328181	0.328181	5.50000	5.42105	1.000000	0	0	0	0	0	1
28914362|F|0-33:C>T-33:C>T	TGCAGCTTCACACTGGGTGCCTCTTTGACTCTGCCCAAGTCTTTCCAGTCATTAGAGAAAATTGAGTGG	TGCAGCTTCACACTGGGTGCCTCTTTGACTCTGCCCAAGTCTTTCCAGTCATTAGAGAAAATTGAGTGG	33:C>T	33	0.490566	0.076923	0.923077	0.076923	0.923077	0.000000	0.142012	0.142012	0.142012	32.25000	23.59322	1.000000	1	0	1	1	1	1
28914385|F|0-37:A>G-37:A>G	TGCAGGAAAATGGCATCACTGGAAGGAATCAGGCATCATCTTGCTCCGACTTTCCTGGCATCAGTTCAG	TGCAGGAAAATGGCATCACTGGAAGGAATCAGGCATCATCTTGCTCCGACTTTCCTGGCATCAGTTCAG	37:A>G	37	0.518868	0.690909	0.309091	0.690909	0.309091	0.000000	0.427107	0.427107	0.427107	28.87234	25.43478	1.000000	1	1	1	0	0	NA
28914398|F|0-53:T>C-53:T>C	TGCAGGAAGGCCTGCTCAATGTAGGCGAGAGCATGGGTGAAGTGCAGGACCTGTTGGTGCGCATGAGAT	TGCAGGAAGGCCTGCTCAATGTAGGCGAGAGCATGGGTGAAGTGCAGGACCTGTTGGTGCGCATG	53:T>C	53	0.500000	0.094340	0.905660	0.094340	0.905660	0.000000	0.170879	0.170879	0.170879	62.20000	41.28814	1.000000	1	0	0	1	1	1
28914410|F|0-10:T>C-10:T>C	TGCAGGACACTGACCTCATGACCTTCAACATCTCCATGCATCGTTCCTGGTGGCGGGAACACGGTCCCG	TGCAGGACACTGACCTCATGACCTTCAACATCTCCATGCATCGTTCCTGGTGGCGGGAACACGGTCCCG	10:T>C	10	0.471698	0.120000	0.880000	0.120000	0.880000	0.000000	0.211200	0.211200	0.211200	7.16667	5.79310	1.000000	0	NA	0	1	1	NA
28914436|F|0-34:G>A-34:G>A	TGCAGGAGTAGGTGGGTTCGCCCACCTTGAAGACGTGGCCGCAGAGTTGGGACGGCTGGTTACTCTGCT	TGCAGGAGTAGGTGGGTTCGCCCACCTTGAAGACGTGGCCGCAGAGTTGGGACGGCTGGTTACTCTGCT	34:G>A	34	0.462264	0.897959	0.102041	0.897959	0.102041	0.000000	0.183257	0.183257	0.183257	3.21154	2.57143	1.000000	NA	0	0	0	0	1
28914443|F|0-19:T>C-19:T>C	TGCAGGATATCGAGAAGAGTGAGGTGTGAAGGCGTGAGGGGTGCTCTGAGCTGATGTTCAGCAGCTGGA	TGCAGGATATCGAGAAGAGTGAGGTGTGAAGGCGTGAGGGGTGCTCTGAGCTGATGTTCAGCAGCTGGA	19:T>C	19	0.462264	0.204082	0.795918	0.204082	0.795918	0.000000	0.324865	0.324865	0.324865	15.70000	14.16667	1.000000	0	0	0	1	1	NA
28914444|F|0-22:G>A-22:G>A	TGCAGGATACCGAGAACAGCGAGGTGTGAAGGCATGAGGGGTGCTCTGAGTTGATGTTCAGCAGCTGGA	TGCAGGATACCGAGAACAGCGAGGTGTGAAGGCATGAGGGGTGCTCTGAGTTGATGTTCAGCAGCTGGA	22:G>A	22	0.462264	0.571429	0.428571	0.571429	0.428571	0.000000	0.489796	0.489796	0.489796	15.53571	13.40000	1.000000	0	0	0	1	0	NA
28914477|F|0-5:G>C-5:G>C	TGCAGGCGCAGGGTGTTGATGATGGCCACTGCTAGGCGGAGGGCCTCACGGGGGTAACCATGGGAGCGC	TGCAGGCGCAGGGTGTTGATGATGGCCACTGCTAGGCGGAGGGCCTCACGGGGGTAACCATGGGAGCGC	5:G>C	5	0.462264	0.346939	0.653061	0.346939	0.653061	0.000000	0.453145	0.453145	0.453145	32.41176	22.40000	1.000000	1	NA	NA	1	0	NA
28914478|F|0-32:T>C-32:T>C	TGCAGCCGCAGGGTGTTGATGATGGCCACTGCTAGGCGGAGGGCCTCACGGGGGTAACCGTGGGAGCGC	TGCAGCCGCAGGGTGTTGATGATGGCCACTGCTAGGCGGAGGGCCTCACGGGGGTAACCGTGGGAGCGC	32:T>C	32	0.462264	0.775510	0.224490	0.775510	0.224490	0.000000	0.348188	0.348188	0.348188	27.27660	18.46667	1.000000	1	NA	NA	0	0	NA
28914479|F|0-28:G>A-28:G>A	TGCAGGCGCTCAACATCCGCATTGGCACGCGCTTTCATGCCGCACAGAAAAAGAGGGCCCGCAAGAAGA	TGCAGGCGCTCAACATCCGCATTGGCACGCGCTTTCATGCCGCACAGAAAAAGAGGGCCCGCAAGAAGA	28:G>A	28	0.490566	0.903846	0.096154	0.903846	0.096154	0.000000	0.173817	0.173817	0.173817	6.76786	2.20000	1.000000	0	0	0	0	0	1
28914508|F|0-13:G>C-13:G>C	TGCAGGGAGACGGGCAAACTGGGCTCAGCGAATAAACCTCATCTTTCTAAGTAATTACTTTTCTGTTCT	TGCAGGGAGACGGGCAAACTGGGCTCAGCGAATAAACCTCATCTTTCTAAGTAATTACTTTTCTGTTCT	13:G>C	13	0.566038	0.800000	0.200000	0.800000	0.200000	0.000000	0.320000	0.320000	0.320000	6.61404	3.63158	1.000000	0	0	0	0	0	1
28914510|F|0-62:G>A-62:G>A	TGCAGGGAGCTGATAGCTGTACAGCTCAGCGGTAGCCTGGTGACACAGCACTAACCAAACACGTCTATC	TGCAGGGAGCTGATAGCTGTACAGCTCAGCGGTAGCCTGGTGACACAGCACTAACCAAACACGTCTATC	62:G>A	62	0.500000	0.754717	0.245283	0.754717	0.245283	0.000000	0.370239	0.370239	0.370239	24.18367	13.20000	1.000000	NA	1	1	0	0	1
28914512|F|0-10:G>A-10:G>A	TGCAGGGAGTGCTCGACTCCACCCTCAACAGCAAAATGTATGAAACAGTGCGCAATAGGCTAACGATGG	TGCAGGGAGTGCTCGACTCCACCCTCAACAGCAAAATGTATGAAACAGTGCGCAATAGGCTAACGATGG	10:G>A	10	0.518868	0.327273	0.672727	0.327273	0.672727	0.000000	0.440331	0.440331	0.440331	27.08333	24.78261	1.000000	0	0	0	1	1	NA
28914518|F|0-19:T>G-19:T>G	TGCAGGGCAAAGACTGGATTGCTGGGCCCAGTTCAGTTACCAGCTGCTTCTCATGCTTGCTCTGGGCAA	TGCAGGGCAAAGACTGGATTGCTGGGCCCAGTTCAGTTACCAGCTGCTTCTCATGCTTGCTCTGGGCAA	19:T>G	19	0.490566	0.903846	0.096154	0.903846	0.096154	0.000000	0.173817	0.173817	0.173817	23.51724	18.40000	1.000000	1	0	0	0	0	0
28914565|F|0-19:T>G-19:T>G	TGCAGGGTGGTCAACAATGTTAGCAATTCATTTGATTACTTGATGAATAATTTACTGGAACAGTAACTA	TGCAGGGTGGTCAACAATGTTAGCAATTCATTTGATTACTTGATGAATAATTTACTGGAACAGTAACTA	19:T>G	19	0.528302	0.089286	0.910714	0.089286	0.910714	0.000000	0.162628	0.162628	0.162628	43.60000	28.72727	1.000000	1	0	0	1	1	NA
28914574|F|0-18:C>T-18:C>T	TGCAGGTACATGTCTACGCTGTACTCCCACCCCGAATTCCCTACCAAGGGCCCCAAGGACATCAACCAG	TGCAGGTACATGTCTACGCTGTACTCCCACCCCGAATTCCCTACCAAGGGCCCCAAGGACATCAACCAG	18:C>T	18	0.518868	0.872727	0.145455	0.854545	0.127273	0.018182	0.222149	0.248595	0.235372	3.60345	2.85714	0.968750	0	0	0	2	0	0
28914594|F|0-19:A>G-19:A>G	TGCAGGTCAGGAGGCTATCACCGGCTCCCCATGTTCGGCTCTTACCCCCCCTCATTACAAGGGGGTCAA	TGCAGGTCAGGAGGCTATCACCGGCTCCCCATGTTCGGCTCTTACCCCCCCTCATTACAAGGGGGTCAA	19:A>G	19	0.490566	0.807692	0.192308	0.807692	0.192308	0.000000	0.310651	0.310651	0.310651	13.74510	12.16667	1.000000	1	0	0	0	0	1
28914616|F|0-8:T>C-8:T>C	TGCAGGTGTGGAAAGGCAGTTTTGAGCAGATTGGCCACATACTCTTGAATGAATCCCTGGTTGTTAACT	TGCAGGTGTGGAAAGGCAGTTTTGAGCAGATTGGCCACATACTCTTGAATGAATCCCTGGTTGTTAACT	8:T>C	8	0.490566	0.903846	0.096154	0.903846	0.096154	0.000000	0.173817	0.173817	0.173817	9.56897	4.80000	1.000000	1	0	0	0	0	0
28914624|F|0-13:A>G-13:A>G	TGCAGGTTGTCCAACTCACGCACTGCATCTTTGGTCCGTTGGATAAGGTCTGTCAACACTGTTTCAGGC	TGCAGGTTGTCCAACTCACGCACTGCATCTTTGGTCCGTTGGATAAGGTCTGTCAACACTGTTTCAGGC	13:A>G	13	0.452830	0.104167	0.895833	0.104167	0.895833	0.000000	0.186632	0.186632	0.186632	58.00000	44.64815	1.000000	0	NA	NA	1	1	1
28914669|F|0-22:G>A-22:G>A	TGCAGTCATTAGACAGGAGCCCGAATGAGTTCCGGGCCATTCCCACTGGGTACGTCGATGATGAAGAGG	TGCAGTCATTAGACAGGAGCCCGAATGAGTTCCGGGCCATTCCCACTGGGTACGTCGATGATGAAGAGG	22:G>A	22	0.462264	0.224490	0.775510	0.224490	0.775510	0.000000	0.348188	0.348188	0.348188	82.45455	81.76596	1.000000	0	0	0	1	1	NA
28914683|F|0-8:A>G-8:A>G	TGCAGTCGAAGCTCAGACAGCCAGCCGCCCTATCAAAGACCGAACGCATCAAAGGCAGTTTACTCAAAG	TGCAGTCGAAGCTCAGACAGCCAGCCGCCCTATCAAAGACCGAACGCATCAAAGGCAGTTTACTCAAAG	8:A>G	8	0.509434	0.685185	0.314815	0.685185	0.314815	0.000000	0.431413	0.431413	0.431413	20.19565	18.86957	1.000000	1	1	1	0	0	NA
28914684|F|0-17:C>T-17:C>T	TGCAGTCGAGAACCAAGCAAATTTGACAGAGTAGCGCAACCGTCGCCATGGATACAGGACACAATCTTC	TGCAGTCGAGAACCAAGCAAATTTGACAGAGTAGCGCAACCGTCGCCATGGATACAGGACACAATCTTC	17:C>T	17	0.490566	0.903846	0.096154	0.903846	0.096154	0.000000	0.173817	0.173817	0.173817	11.43103	5.60000	1.000000	1	0	0	0	0	0
28914735|F|0-22:C>T-22:C>T	TGCAGTGGAAGGTGTGCGAGACCCTGGACAGGCAGACGGAGGTCTACCACTATGTCCTCAACCGCATGA	TGCAGTGGAAGGTGTGCGAGACCCTGGACAGGCAGACGGAGGTCTACCACTATGTCCTCAACCGCATGA	22:C>T	22	0.471698	0.100000	0.900000	0.100000	0.900000	0.000000	0.180000	0.180000	0.180000	39.20000	29.00000	1.000000	0	NA	1	1	1	NA
28914753|F|0-21:G>A-21:G>A	TGCAGTGTAAATTAGATTAACGGGATTCTCTTCAACAAGCCACGATACAACTTGGCTATGTCAGCATGA	TGCAGTGTAAATTAGATTAACGGGATTCTCTTCAACAAGCCACGATACAACTTGGCTATGTCAGCATGA	21:G>A	21	0.462264	0.897959	0.102041	0.897959	0.102041	0.000000	0.183257	0.183257	0.183257	72.37736	69.20000	1.000000	0	1	1	0	0	NA
28914757|F|0-41:C>T-41:C>T	TGCAGTGTCCTCTATAATTAAACAGCTCTGTAAATATTGATCTGTGGTCAAGTTTTTGCATGAGATCGG	TGCAGTGTCCTCTATAATTAAACAGCTCTGTAAATATTGATCTGTGGTCAAGTTTTTGCATG	41:C>T	41	0.462264	0.102041	0.897959	0.102041	0.897959	0.000000	0.183257	0.183257	0.183257	56.80000	52.94340	1.000000	0	1	1	1	1	NA
28914780|F|0-16:G>A-16:G>A	TGCAGTTCAAGCAGCAGCTGTTCGTCGTTGCATCCCTTCAATTTTTCTATAAGCGTCCTACAGTCAGCA	TGCAGTTCAAGCAGCAGCTGTTCGTCGTTGCATCCCTTCAATTTTTCTATAAGCGTCCTACAGTCAGCA	16:G>A	16	0.462264	0.979592	0.020408	0.979592	0.020408	0.000000	0.039983	0.039983	0.039983	20.82456	4.00000	1.000000	0	0	0	0	0	NA
28914789|F|0-19:C>T-19:C>T	TGCAGTTCCCAGAGTTCCACGAGAAGCTGCTGGCCAGCCTGTGCAAGAGGCCTGAGGAGGGCCCAGTGA	TGCAGTTCCCAGAGTTCCACGAGAAGCTGCTGGCCAGCCTGTGCAAGAGGCCTGAGGAGGGCCCAGTGA	19:C>T	19	0.462264	0.897959	0.102041	0.897959	0.102041	0.000000	0.183257	0.183257	0.183257	44.84906	44.80000	1.000000	1	0	0	0	0	NA
28914814|F|0-50:T>C-50:T>C	TGCAGTTTCCGTTGACAAAAGTTACACGCTGGGGGAGGGGCCGCGGGCTGTGCGGGATTATGCTCTGCG	TGCAGTTTCCGTTGACAAAAGTTACACGCTGGGGGAGGGGCCGCGGGCTGTGCGGGATTATGCTCTGCG	50:T>C	50	0.556604	0.169492	0.830508	0.169492	0.830508	0.000000	0.281528	0.281528	0.281528	14.00000	13.68750	1.000000	1	0	0	1	1	0
28914838|F|0-14:C>G-14:C>G	TGCAGACTACCAGCCCTGTTCCAGTGCCAAAATTCTGCCATCAGCCTTGCAAATGGATGCCAATAAATA	TGCAGACTACCAGCCCTGTTCCAGTGCCAAAATTCTGCCATCAGCCTTGCAAATGGATGCCAATAAATA	14:C>G	14	0.415094	0.272727	0.727273	0.272727	0.727273	0.000000	0.396694	0.396694	0.396694	2.88889	2.57500	1.000000	0	NA	NA	1	1	NA
28914874|F|0-32:C>G-32:C>G	TGCAGGACTTGGCAGCAGCAGGAGAGGATGCGCAGGAGCAGGAGGGCCAGGCAAAGGAGGAAGGTCTGC	TGCAGGACTTGGCAGCAGCAGGAGAGGATGCGCAGGAGCAGGAGGGCCAGGCAAAGGAGGAAGGTCTGC	32:C>G	32	0.566038	0.633333	0.366667	0.633333	0.366667	0.000000	0.464444	0.464444	0.464444	58.51064	41.56667	1.000000	1	1	1	0	0	1
28914876|F|0-30:T>C-30:T>C	TGCAGCAGAAGTGGCACGCTGCCTGAACAGTGCCCTCCAGGTGGGCTGTGGTGCCTTCGCCTGTTTGGA	TGCAGCAGAAGTGGCACGCTGCCTGAACAGTGCCCTCCAGGTGGGCTGTGGTGCCTTCGCCTGTTTGGA	30:T>C	30	0.556604	0.627119	0.372881	0.627119	0.372881	0.000000	0.467682	0.467682	0.467682	34.34783	26.06667	1.000000	1	1	1	0	0	1
28914892|F|0-40:A>G-40:A>G	TGCAGAGGGAGCAGCAGCGTGCCAAGGAGCTGGAGAACAGACAGAAGAAGCTAGAGCATGAGATCGGAA	TGCAGAGGGAGCAGCAGCGTGCCAAGGAGCTGGAGAACAGACAGAAGAAGCTAGAGCATG	40:A>G	40	0.481132	0.745098	0.254902	0.745098	0.254902	0.000000	0.379854	0.379854	0.379854	96.48936	63.00000	1.000000	1	1	1	0	0	NA
28914898|F|0-29:T>C-29:T>C	TGCAGTAGCGCAGGGGCTGCGCAGCGACATCCTCAGGCAACCAAGGCATGAGATCGGAAGAGCGGTTCA	TGCAGTAGCGCAGGGGCTGCGCAGCGACATCCTCAGGCAACCAAGGCATG	29:T>C	29	0.452830	0.875000	0.125000	0.875000	0.125000	0.000000	0.218750	0.218750	0.218750	79.39216	39.71429	1.000000	0	NA	NA	0	0	NA
28915020|F|0-27:G>C-27:G>C	TGCAGGCCTGTTGAAGATGCACTGGACGCCGGAGCATGAGATCGGAAGAGCGGTTCAGCAGGAATGCCG	TGCAGGCCTGTTGAAGATGCACTGGACGCCGGAGCATG	27:G>C	27	0.622642	0.075758	0.924242	0.075758	0.924242	0.000000	0.140037	0.140037	0.140037	83.20000	73.31579	1.000000	0	1	1	1	1	NA
28915092|F|0-30:G>T-30:G>T	TGCAGAAATTTTCTGAGATTTTAATTAATTGTGTGGACAGAGGCAACCATAAAAGGCATGAGATCGGAA	TGCAGAAATTTTCTGAGATTTTAATTAATTGTGTGGACAGAGGCAACCATAAAAGGCATG	30:G>T	30	0.509434	0.907407	0.092593	0.907407	0.092593	0.000000	0.168038	0.168038	0.168038	36.28788	27.60000	1.000000	1	NA	NA	0	0	0
28915158|F|0-10:T>A-10:T>A	TGCAGACACGTGATTCTAAAGCATAGATCGGAAGAGCGGTTCAGCAGGAATGCCGAGACCGATCTCGTA	TGCAGACACGTGATTCTAAACATG	10:T>A	10	0.452830	0.750000	0.250000	0.750000	0.250000	0.000000	0.375000	0.375000	0.375000	3.57778	2.42857	1.000000	1	NA	NA	0	0	NA
28915178|F|0-23:A>T-23:A>T	TGCAGACCAGCTGCTGCCCTCCCAAGAGATGGGACAGGTGTTGAATCAGCATGAGATCGGAAGAGCGGT	TGCAGACCAGCTGCTGCCCTCCCAAGAGATGGGACAGGTGTTGAATCAGCATG	23:A>T	23	0.462264	0.918367	0.081633	0.918367	0.081633	0.000000	0.149938	0.149938	0.149938	135.64815	126.00000	1.000000	0	1	0	0	0	NA
28915211|F|0-25:C>G-25:C>G	TGCAGAGAGCATGCACATTCAAACACACCCACATGGGCAAACCTGCATGAGATCGGAAGAGCGGTTCAG	TGCAGAGAGCATGCACATTCAAACACACCCACATGGGCAAACCTGCATG	25:C>G	25	0.490566	0.288462	0.711538	0.288462	0.711538	0.000000	0.410503	0.410503	0.410503	52.11765	33.02174	1.000000	0	0	0	1	1	0
28915213|F|0-7:A>G-7:A>G	TGCAGAGAGTGCTCTTTGTTGCAGATTGCAGGCAGCAGCTCCTGGCATGAGATCGGAAGAGCGGTTCAG	TGCAGAGAGTGCTCTTTGTTGCAGATTGCAGGCAGCAGCTCCTGGCATG	7:A>G	7	0.500000	0.698113	0.301887	0.698113	0.301887	0.000000	0.421502	0.421502	0.421502	82.28261	53.88889	1.000000	1	1	1	0	0	1
28915283|F|0-10:C>T-10:C>T	TGCAGATCCTCGGACACACCCTGCGAGCCAGCATAGATCGGAAGAGCGGTTCAGCAGGAATGCCGAGAC	TGCAGATCCTCGGACACACCCTGCGAGCCACATG	10:C>T	10	0.547170	0.844828	0.155172	0.844828	0.155172	0.000000	0.262188	0.262188	0.262188	3.22581	2.55556	1.000000	1	1	1	0	0	0
28915297|F|0-19:T>C-19:T>C	TGCAGATGCTGCTAAACCCTGAGCAGGGCAGCCTGGCACTGCATGAGATCGGAAGAGCGGTTCAGCAGG	TGCAGATGCTGCTAAACCCTGAGCAGGGCAGCCTGGCACTGCATG	19:T>C	19	0.462264	0.775510	0.224490	0.775510	0.224490	0.000000	0.348188	0.348188	0.348188	78.04255	57.63636	1.000000	1	1	1	0	0	NA
28915325|F|0-12:T>C-12:T>C	TGCAGCAAAGCCTACTCAGGAGACTATGAATGCTCCAGTTCCTGACATCTTAAGCAGCATGAGATCGGA	TGCAGCAAAGCCTACTCAGGAGACTATGAATGCTCCAGTTCCTGACATCTTAAGCAGCATG	12:T>C	12	0.462264	0.775510	0.224490	0.775510	0.224490	0.000000	0.348188	0.348188	0.348188	87.04255	86.27273	1.000000	1	1	1	0	0	NA
28915331|F|0-11:A>G-11:A>G	TGCAGCAAGCAAGAAAACTGGGGTAACGGCATGAGATCGGAAGAGCGGTTCAGCAGGAATGCCGAGACC	TGCAGCAAGCAAGAAAACTGGGGTAACGGCATG	11:A>G	11	0.462264	0.632653	0.367347	0.632653	0.367347	0.000000	0.464806	0.464806	0.464806	179.52500	176.38889	1.000000	0	0	0	0	1	NA
28915361|F|0-20:C>T-20:C>T	TGCAGCACGCTGCGCCTGCTCCGTTGCATGAGATCGGAAGAGCGGTTCAGCAGGAATGCCGAGACCGAT	TGCAGCACGCTGCGCCTGCTCCGTTGCATG	20:C>T	20	0.462264	0.979592	0.020408	0.979592	0.020408	0.000000	0.039983	0.039983	0.039983	143.08772	79.00000	1.000000	0	0	0	0	0	NA
28915375|F|0-13:T>C-13:T>C	TGCAGCAGATCCGTGCGCGTCCTCCCATCCGCCGCGGTGCCAGCCTGCATGAGATCGGAAGAGCGGTTC	TGCAGCAGATCCGTGCGCGTCCTCCCATCCGCCGCGGTGCCAGCCTGCATG	13:T>C	13	0.500000	0.698113	0.301887	0.698113	0.301887	0.000000	0.421502	0.421502	0.421502	60.73913	40.77778	1.000000	1	1	1	0	0	1
28915376|F|0-14:C>T-14:C>T	TGCAGCAGCAAGAACTGAAAAAGCGCAGCATAGATCGGAAGAGCGGTTCAGCAGGAATGCCGAGACCGA	TGCAGCAGCAAGAACTGAAAAAGCGCACATG	14:C>T	14	0.518868	0.945455	0.054545	0.945455	0.054545	0.000000	0.103140	0.103140	0.103140	2.16949	1.75000	1.000000	0	0	NA	0	0	1
28915403|F|0-33:T>C-33:T>C	TGCAGCATAAACATAGTTTGAATATTTTATGTGTGTATCACGCATGAGATCGGAAGAGCGGTTCAGCAG	TGCAGCATAAACATAGTTTGAATATTTTATGTGTGTATCACGCATG	33:T>C	33	0.462264	0.591837	0.428571	0.571429	0.408163	0.020408	0.483132	0.489796	0.486464	76.24138	75.86667	1.000000	0	0	0	1	0	NA
28915459|F|0-5:C>T-5:C>T	TGCAGCCGGCCAAATGATCCGGGTTCGAACCCGATGCATGAGATCGGAAGAGCGGTTCAGCAGGAATGC	TGCAGCCGGCCAAATGATCCGGGTTCGAACCCGATGCATG	5:C>T	5	0.462264	0.979592	0.040816	0.959184	0.020408	0.020408	0.039983	0.078301	0.059142	130.64912	69.00000	1.000000	0	0	1	0	0	NA
28915460|F|0-16:G>A-16:G>A	TGCAGCCAGCCAAATGGTCCGGGTTTGAACCCGATGCATGAGATCGGAAGAGCGGTTCAGCAGGAATGC	TGCAGCCAGCCAAATGGTCCGGGTTTGAACCCGATGCATG	16:G>A	16	0.462264	0.102041	0.897959	0.102041	0.897959	0.000000	0.183257	0.183257	0.183257	134.80000	130.39623	1.000000	0	1	1	1	1	NA
28915477|F|0-13:G>A-13:G>A	TGCAGCCTTCTGTGTTTGGTCCTTACGCTGCATGAGATCGGAAGAGCGGTTCAGCAGGAATGCCGAGAC	TGCAGCCTTCTGTGTTTGGTCCTTACGCTGCATG	13:G>A	13	0.452830	0.104167	0.895833	0.104167	0.895833	0.000000	0.186632	0.186632	0.186632	129.40000	128.88679	1.000000	0	1	1	1	1	NA
28915506|F|0-13:A>C-13:A>C	TGCAGCGGCGCCCAGATCGACGGCAGCGCATGAGATCGGAAGAGCGGTTCAGCAGGAATGCCGAGACCG	TGCAGCGGCGCCCAGATCGACGGCAGCGCATG	13:A>C	13	0.462264	0.877551	0.122449	0.877551	0.122449	0.000000	0.214910	0.214910	0.214910	114.28846	98.16667	1.000000	1	0	0	0	0	NA
28915565|F|0-19:C>T-19:C>T	TGCAGCTGATGAGAGCCAGCGAGCCAAGGCTGGCATGAGATCGGAAGAGCGGTTCAGCAGGAATGCCGA	TGCAGCTGATGAGAGCCAGCGAGCCAAGGCTGGCATG	19:C>T	19	0.462264	0.897959	0.102041	0.897959	0.102041	0.000000	0.183257	0.183257	0.183257	136.00000	123.40000	1.000000	0	1	1	0	0	NA
28915584|F|0-9:T>G-9:T>G	TGCAGCTGTTCTGGGATGCATAAGGCATGAGATCGGAAGAGCGGTTCAGCAGGAATGCCGAGACCGATC	TGCAGCTGTTCTGGGATGCATAAGGCATG	9:T>G	9	0.537736	0.035088	0.964912	0.035088	0.964912	0.000000	0.067713	0.067713	0.067713	178.00000	160.37143	1.000000	1	1	1	1	1	NA
28915602|F|0-6:A>G-6:A>G	TGCAGGAAAATAAATCTTCTCAAATGGCATGAGATCGGAAGAGCGGTTCAGCAGGAATGCCGAGACCGA	TGCAGGAAAATAAATCTTCTCAAATGGCATG	6:A>G	6	0.462264	0.918367	0.081633	0.918367	0.081633	0.000000	0.149938	0.149938	0.149938	149.94444	86.50000	1.000000	0	1	NA	0	0	NA
28915634|F|0-17:G>A-17:G>A	TGCAGGACCACCTTGCGGAGTTCCTTGTTCTCCTTCTCGAGGCGCTCCAGCATGAGATCGGAAGAGCGG	TGCAGGACCACCTTGCGGAGTTCCTTGTTCTCCTTCTCGAGGCGCTCCAGCATG	17:G>A	17	0.471698	0.900000	0.100000	0.900000	0.100000	0.000000	0.180000	0.180000	0.180000	100.92593	67.20000	1.000000	0	1	0	0	0	NA
28915639|F|0-23:C>T-23:C>T	TGCAGGATCTGGGCCTGATCCTCCGCTGTGATGCCAATCACGTCCATCGCATGAGATCGGAAGAGCGGT	TGCAGGATCTGGGCCTGATCCTCCGCTGTGATGCCAATCACGTCCATCGCATG	23:C>T	23	0.462264	0.204082	0.795918	0.204082	0.795918	0.000000	0.324865	0.324865	0.324865	121.50000	100.20833	1.000000	0	0	0	1	1	NA
28915657|F|0-7:A>G-7:A>G	TGCAGGAACTGAAGTGGAGGCGAGTGCTACCCAAACCAGGGAGCAGAGGGAGCATGAGATCGGAAGAGC	TGCAGGAACTGAAGTGGAGGCGAGTGCTACCCAAACCAGGGAGCAGAGGGAGCATG	7:A>G	7	0.462264	0.102041	0.897959	0.102041	0.897959	0.000000	0.183257	0.183257	0.183257	121.60000	66.98113	1.000000	1	0	0	1	1	NA
28915658|F|0-27:C>T-27:C>T	TGCAGGAGCTGAAGCGGAGGCGAGTGCCACCCAAACCAGGGAGCACAGGGAGCATGAGATCGGAAGAGC	TGCAGGAGCTGAAGCGGAGGCGAGTGCCACCCAAACCAGGGAGCACAGGGAGCATG	27:C>T	27	0.462264	0.122449	0.877551	0.122449	0.877551	0.000000	0.214910	0.214910	0.214910	85.66667	70.07692	1.000000	0	1	1	1	1	NA
28915692|F|0-6:C>T-6:C>T	TGCAGGCCAGTCTGTCCTGTTTAATCATGCATGAGATCGGAAGAGCGGTTCAGCAGGAATGCCGAGACC	TGCAGGCCAGTCTGTCCTGTTTAATCATGCATG	6:C>T	6	0.462264	0.755102	0.244898	0.755102	0.244898	0.000000	0.369846	0.369846	0.369846	157.78261	148.75000	1.000000	1	1	1	0	0	NA
28915719|F|0-20:G>A-20:G>A	TGCAGGCTGTCTGTGAATTCGGCTTCTGTGGGGGGCTTGGCTCGCAGGGTCAGCATGAGATCGGAAGAG	TGCAGGCTGTCTGTGAATTCGGCTTCTGTGGGGGGCTTGGCTCGCAGGGTCAGCATG	20:G>A	20	0.462264	0.081633	0.918367	0.081633	0.918367	0.000000	0.149938	0.149938	0.149938	81.50000	74.88889	1.000000	1	0	1	1	1	NA
28915769|F|0-11:G>C-11:G>C	TGCAGGGTGCTGCTAAGGGTGCGCATGAGATCGGAAGAGCGGTTCAGCAGGAATGCCGAGACCGATCTC	TGCAGGGTGCTGCTAAGGGTGCGCATG	11:G>C	11	0.471698	0.980000	0.020000	0.980000	0.020000	0.000000	0.039200	0.039200	0.039200	158.00000	60.50000	1.000000	0	0	0	0	0	NA
28915790|F|0-35:T>C-35:T>C	TGCAGGTCATTTCCCTCCTGGACTGGGGGGTCCCATGCATGAGATCGGAAGAGCGGTTCAGCAGGAATG	TGCAGGTCATTTCCCTCCTGGACTGGGGGGTCCCATGCATG	35:T>C	35	0.509434	0.222222	0.777778	0.222222	0.777778	0.000000	0.345679	0.345679	0.345679	122.64286	85.52941	1.000000	0	1	0	1	1	0
28915799|F|0-20:C>T-20:C>T	TGCAGGTCCTTCGGGTGCTGCTGTCTTCTCCCATGGCTCACGCAGAGAAAAGTCAGCATGAGATCGGAA	TGCAGGTCCTTCGGGTGCTGCTGTCTTCTCCCATGGCTCACGCAGAGAAAAGTCAGCATG	20:C>T	20	0.462264	0.897959	0.102041	0.897959	0.102041	0.000000	0.183257	0.183257	0.183257	116.30189	104.20000	1.000000	1	0	0	0	0	NA
28915839|F|0-12:C>T-12:C>T	TGCAGGTTGCCACGGTTTCCCGTCTGCCCTGCATGAGATCGGAAGAGCGGTTCAGCAGGAATGCCGAGA	TGCAGGTTGCCACGGTTTCCCGTCTGCCCTGCATG	12:C>T	12	0.462264	0.428571	0.571429	0.428571	0.571429	0.000000	0.489796	0.489796	0.489796	117.50000	116.57143	1.000000	1	1	1	0	1	NA
28915847|F|0-8:G>A-8:G>A	TGCAGTAAGACCTGCTCTGTGTGCTGGGCAGGGGCTCAAGGACAGCATGAGATCGGAAGAGCGGTTCAG	TGCAGTAAGACCTGCTCTGTGTGCTGGGCAGGGGCTCAAGGACAGCATG	8:G>A	8	0.452830	0.125000	0.875000	0.125000	0.875000	0.000000	0.218750	0.218750	0.218750	178.33333	137.67308	1.000000	0	1	0	1	1	NA
28916010|F|0-8:T>C-8:T>C	TGCAGTGGTTCCACTGTGTTGCTCTGGGAGTCAGAGCTGGGCATGAGATCGGAAGAGCGGTTCAGCAGG	TGCAGTGGTTCCACTGTGTTGCTCTGGGAGTCAGAGCTGGGCATG	8:T>C	8	0.518868	0.090909	0.927273	0.072727	0.909091	0.018182	0.165289	0.134876	0.150083	101.20000	95.93939	1.000000	1	0	1	1	1	NA
28916049|F|0-10:C>T-10:C>T	TGCAGTTAGTCGACGATGAGCATAGATCGGAAGAGCGGTTCAGCAGGAATGCCGAGACCGATCTCGTAT	TGCAGTTAGTCGACGATGACATG	10:C>T	10	0.471698	0.800000	0.200000	0.800000	0.200000	0.000000	0.320000	0.320000	0.320000	4.40000	3.80000	1.000000	1	1	1	0	0	NA
28916305|F|0-5:C>A-5:C>A	TGCAGCTCAGACGTAGCCGAGCATGAGATCGGAAGAGCGGTTCAGCAGGAATGCCGAGACCGATCTCGT	TGCAGCTCAGACGTAGCCGAGCATG	5:C>A	5	0.528302	0.892857	0.107143	0.892857	0.107143	0.000000	0.191327	0.191327	0.191327	95.91525	70.12500	1.000000	0	0	0	0	0	NA
28916318|F|0-10:G>A-10:G>A	TGCAGGCTCCGCCTCCTGCTGCATGAGATCGGAAGAGCGGTTCAGCAGGAATGCCGAGACCGATCTCGT	TGCAGGCTCCGCCTCCTGCTGCATG	10:G>A	10	0.462264	0.877551	0.122449	0.877551	0.122449	0.000000	0.214910	0.214910	0.214910	133.53846	93.50000	1.000000	1	0	0	0	0	NA
28916340|F|0-8:A>T-8:A>T	TGCAGTCAAATGAAACACAGCATAGATCGGAAGAGCGGTTCAGCAGGAATGCCGAGACCGATCTCGTAT	TGCAGTCAAATGAAACACACATG	8:A>T	8	0.490566	0.903846	0.096154	0.903846	0.096154	0.000000	0.173817	0.173817	0.173817	2.90385	2.14286	1.000000	0	0	0	0	0	NA
28916387|F|0-6:G>A-6:G>A	TGCAGCGGCAAACCTGCGCATGAGATCGGAAGAGCGGTTCAGCAGGAATGCCGAGACCGATCTCGTATG	TGCAGCGGCAAACCTGCGCATG	6:G>A	6	0.462264	0.897959	0.102041	0.897959	0.102041	0.000000	0.183257	0.183257	0.183257	150.94340	130.40000	1.000000	1	0	0	0	0	NA
28916392|F|0-10:A>G-10:A>G	TGCAGGAGCAAAAGGGTGGCATGAGATCGGAAGAGCGGTTCAGCAGGAATGCCGAGACCGATCTCGTAT	TGCAGGAGCAAAAGGGTGGCATG	10:A>G	10	0.556604	0.915254	0.084746	0.915254	0.084746	0.000000	0.155128	0.155128	0.155128	109.24638	53.60000	1.000000	0	0	0	0	0	NA
28916439|F|0-11:T>A-11:T>A	TGCAGCAGCTTTGACCCAGCATGAGATCGGAAGAGCGGTTCAGCAGGAATGCCGAGACCGATCTCGTAT	TGCAGCAGCTTTGACCCAGCATG	11:T>A	11	0.462264	0.897959	0.102041	0.897959	0.102041	0.000000	0.183257	0.183257	0.183257	174.28302	167.40000	1.000000	1	0	0	0	0	NA
28916470|F|0-24:A>T-24:A>T	TGCAGAATGACACAAATAGGAAACACTTTGTCAGGAGTAACAGGCCAACAGTGAATCTGGTGGATGCTT	TGCAGAATGACACAAATAGGAAACACTTTGTCAGGAGTAACAGGCCAACAGTGAATCTGGTGGATGCTT	24:A>T	24	0.698113	0.905405	0.094595	0.905405	0.094595	0.000000	0.171293	0.171293	0.171293	20.35366	18.46154	1.000000	0	0	0	0	0	NA
28916550|F|0-51:C>A-51:C>A	TGCAGCTGTGTGATGGGGGTGGGGTCCTGGGGCACTGATAATGACATAGCGCCAGAGACAGGAAGCTGG	TGCAGCTGTGTGATGGGGGTGGGGTCCTGGGGCACTGATAATGACATAGCGCCAGAGACAGGAAGCTGG	51:C>A	51	0.490566	0.096154	0.903846	0.096154	0.903846	0.000000	0.173817	0.173817	0.173817	44.40000	40.46552	1.000000	0	1	1	1	1	1
28916551|F|0-60:A>G-60:A>G	TGCAGCTGTGTGATGGGGGTGGGGTCCTGGGGCACTGATAATGACATAGCGACAGAGACAAGAAGCTGG	TGCAGCTGTGTGATGGGGGTGGGGTCCTGGGGCACTGATAATGACATAGCGACAGAGACAAGAAGCTGG	60:A>G	60	0.490566	0.076923	0.923077	0.076923	0.923077	0.000000	0.142012	0.142012	0.142012	57.75000	39.62712	1.000000	1	0	1	1	1	1
28916555|F|0-12:C>T-12:C>T	TGCAGTACTGAGCAGCTCTGTTTGGCGTAGTGTGACTGTCAGCTCCACCCACACAGCTTCCACAGAGGT	TGCAGTACTGAGCAGCTCTGTTTGGCGTAGTGTGACTGTCAGCTCCACCCACACAGCTTCCACAGAGGT	12:C>T	12	0.462264	0.102041	0.897959	0.102041	0.897959	0.000000	0.183257	0.183257	0.183257	59.80000	44.26415	1.000000	0	1	1	1	1	NA
28916556|F|0-68:T>G-68:T>G	TGCAGTACTGAGTAGCTCTGCTTGGCGTAGTGCGACTGTCAGCTCCACCCACACAGCTTCCACAGAAGT	TGCAGTACTGAGTAGCTCTGCTTGGCGTAGTGCGACTGTCAGCTCCACCCACACAGCTTCCACAGAAGT	68:T>G	68	0.462264	0.775510	0.224490	0.775510	0.224490	0.000000	0.348188	0.348188	0.348188	46.38298	42.27273	1.000000	0	0	0	0	1	NA
28916575|F|0-16:C>G-16:C>G	TGCAGTGCTTGTACTTCGGAGTGGGGTTAGTGTCAGCACACAGGTCTCCCGTCTCGAAGGAAGGATCAG	TGCAGTGCTTGTACTTCGGAGTGGGGTTAGTGTCAGCACACAGGTCTCCCGTCTCGAAGGAAGGATCAG	16:C>G	16	0.490566	0.076923	0.923077	0.076923	0.923077	0.000000	0.142012	0.142012	0.142012	89.50000	55.63793	1.000000	1	0	1	1	1	1
28916576|F|0-34:G>A-34:G>A	TGCAGTGCTTGTACTTGGGAGTGGGGTTAGTGTCGGCACACAGGTCTCCCGTCTCAAAAGAAGGATCAG	TGCAGTGCTTGTACTTGGGAGTGGGGTTAGTGTCGGCACACAGGTCTCCCGTCTCAAAAGAAGGATCAG	34:G>A	34	0.490566	0.711538	0.288462	0.711538	0.288462	0.000000	0.410503	0.410503	0.410503	61.23913	48.00000	1.000000	1	1	1	0	0	1
28916585|F|0-32:T>G-32:T>G	TGCAGGCATGGGCATAGAGGAGAGAAGCCAGATGAGCGGCCTACCAAAGGCCTGGGAGATGTAGTAGCT	TGCAGGCATGGGCATAGAGGAGAGAAGCCAGATGAGCGGCCTACCAAAGGCCTGGGAGATGTAGTAGCT	32:T>G	32	0.500000	0.716981	0.283019	0.716981	0.283019	0.000000	0.405838	0.405838	0.405838	31.93617	27.17647	1.000000	1	1	1	0	0	1
28916621|F|0-28:A>G-28:A>G	TGCAGAATTCCTGGTACTCAGAAGGCAGAATGAAGCTCTGTGGGATGATGTGGAAGCGCTTGAACCCAT	TGCAGAATTCCTGGTACTCAGAAGGCAGAATGAAGCTCTGTGGGATGATGTGGAAGCGCTTGAACCCAT	28:A>G	28	0.509434	0.907407	0.092593	0.907407	0.092593	0.000000	0.168038	0.168038	0.168038	32.78333	27.80000	1.000000	1	0	0	0	0	0
28916628|F|0-7:A>G-7:A>G	TGCAGACAATGACGATGACCACAACAGCGATGAGGAAGACGAGACCGGCCGCAGCAGACCCGATGATGA	TGCAGACAATGACGATGACCACAACAGCGATGAGGAAGACGAGACCGGCCGCAGCAGACCCGATGATGA	7:A>G	7	0.518868	0.090909	0.909091	0.090909	0.909091	0.000000	0.165289	0.165289	0.165289	52.20000	37.23077	1.000000	1	0	0	1	1	NA
28916645|F|0-53:A>G-53:A>G	TGCAGAGAGTAACAAGAGACACACTTCACAGTCACTCTTTAACCAGGACACTAATGGTCACATGCACAA	TGCAGAGAGTAACAAGAGACACACTTCACAGTCACTCTTTAACCAGGACACTAATGGTCACATGCACAA	53:A>G	53	0.556604	0.288136	0.711864	0.288136	0.711864	0.000000	0.410227	0.410227	0.410227	19.47059	15.01695	1.000000	1	1	1	1	0	1
28916650|F|0-22:C>T-22:C>T	TGCAGAGCGAGGAGGAGTTCATCGAGCACTGCCAGATGCATCCAGACTTGAGGAACTCATTGACAGGCT	TGCAGAGCGAGGAGGAGTTCATCGAGCACTGCCAGATGCATCCAGACTTGAGGAACTCATTGACAGGCT	22:C>T	22	0.518868	0.709091	0.290909	0.709091	0.290909	0.000000	0.412562	0.412562	0.412562	39.45833	35.44444	1.000000	1	1	1	0	0	1
28916654|F|0-44:G>A-44:G>A	TGCAGAGGGGCAAGAGGAGAAGAATGTCAGGACTCGTGGGAGAGGAACGTTAAGGGGATTGTGGCAAAG	TGCAGAGGGGCAAGAGGAGAAGAATGTCAGGACTCGTGGGAGAGGAACGTTAAGGGGATTGTGGCAAAG	44:G>A	44	0.462264	0.224490	0.775510	0.224490	0.775510	0.000000	0.348188	0.348188	0.348188	67.09091	63.93617	1.000000	0	0	0	1	1	NA
28916675|F|0-31:T>C-31:T>C	TGCAGATGGCCAACGACAGCACGGAGACCAGTGAGGCGGGCGAGGAGGAGGAGGAACATGAGGGCGACA	TGCAGATGGCCAACGACAGCACGGAGACCAGTGAGGCGGGCGAGGAGGAGGAGGAACATGAGGGCGACA	31:T>C	31	0.500000	0.094340	0.905660	0.094340	0.905660	0.000000	0.170879	0.170879	0.170879	14.20000	10.30159	1.000000	1	0	0	1	1	NA
28916676|F|0-58:C>T-58:C>T	TGCAGATGGCCAACGACAGCACGGAGACCAGCGAGGCGGGCGAGGAGGAGGAGGAACACGAGGGTGACA	TGCAGATGGCCAACGACAGCACGGAGACCAGCGAGGCGGGCGAGGAGGAGGAGGAACACGAGGGTGACA	58:C>T	58	0.500000	0.226415	0.773585	0.226415	0.773585	0.000000	0.350303	0.350303	0.350303	11.55556	10.24000	1.000000	0	1	1	1	1	NA
28916700|F|0-16:C>T-16:C>T	TGCAGCAGAAGCAGGACACGGGAGATGCCGAGTACCACGACCATGCCATCTTCCTCACGCGCCAGGAGT	TGCAGCAGAAGCAGGACACGGGAGATGCCGAGTACCACGACCATGCCATCTTCCTCACGCGCCAGGAGT	16:C>T	16	0.500000	0.924528	0.075472	0.924528	0.075472	0.000000	0.139551	0.139551	0.139551	42.71875	22.25000	1.000000	1	0	0	0	0	NA
28916701|F|0-46:T>C-46:T>C	TGCAGCAGAAGCAGGACACAGGAGATGCTGAGTACCACGACCATGCTATCTTCCTCACGCGCCAGGAGT	TGCAGCAGAAGCAGGACACAGGAGATGCTGAGTACCACGACCATGCTATCTTCCTCACGCGCCAGGAGT	46:T>C	46	0.500000	0.094340	0.905660	0.094340	0.905660	0.000000	0.170879	0.170879	0.170879	59.40000	40.09524	1.000000	1	0	0	1	1	NA
28916705|F|0-8:C>T-8:C>T	TGCAGCAGCGACTGCGGCACGTTGACCAGGGCCTTGATGATGACGAAGATGTGGATGGGCGTCCAGCAC	TGCAGCAGCGACTGCGGCACGTTGACCAGGGCCTTGATGATGACGAAGATGTGGATGGGCGTCCAGCAC	8:C>T	8	0.500000	0.886792	0.113208	0.886792	0.113208	0.000000	0.200783	0.200783	0.200783	8.75000	6.25000	1.000000	0	0	0	0	0	1
28916749|F|0-7:T>G-7:T>G	TGCAGCGTCCGGGAGGAAATTACACTCTCCTCTGTCTCGTAAATATCTCCCCAAGTCAGGGCTTCCCGC	TGCAGCGTCCGGGAGGAAATTACACTCTCCTCTGTCTCGTAAATATCTCCCCAAGTCAGGGCTTCCCGC	7:T>G	7	0.556604	0.050847	0.949153	0.050847	0.949153	0.000000	0.096524	0.096524	0.096524	58.66667	38.52055	1.000000	1	0	1	1	1	1
28916769|F|0-5:T>C-5:T>C	TGCAGTTGGAGATAATGAGAGCCTCAGGCAACCGCACAAGCTTTCTTGACTTCTTTCTTCTGTTGCTTT	TGCAGTTGGAGATAATGAGAGCCTCAGGCAACCGCACAAGCTTTCTTGACTTCTTTCTTCTGTTGCTTT	5:T>C	5	0.556604	0.169492	0.830508	0.169492	0.830508	0.000000	0.281528	0.281528	0.281528	53.90000	47.33333	1.000000	0	0	0	1	1	1
28916780|F|0-44:G>A-44:G>A	TGCAGCTTCTTCAACTTGCCCTCGTTGACCGCAATGAAGTCCTTGAGCAGCGTGTTGTGTCCGTGCATG	TGCAGCTTCTTCAACTTGCCCTCGTTGACCGCAATGAAGTCCTTGAGCAGCGTGTTGTGTCCGTGCATG	44:G>A	44	0.556604	0.932203	0.067797	0.932203	0.067797	0.000000	0.126400	0.126400	0.126400	78.62500	70.25000	1.000000	1	0	0	0	0	0
28916781|F|0-9:C>T-9:C>T	TGCAGCTTTCGTATGGTGGCAAGCACGGAGGGGTCGATGGTCTCTCCATCCTCCACTGAAAGAGATCAG	TGCAGCTTTCGTATGGTGGCAAGCACGGAGGGGTCGATGGTCTCTCCATCCTCCACTGAAAGAGATCAG	9:C>T	9	0.481132	0.901961	0.098039	0.901961	0.098039	0.000000	0.176855	0.176855	0.176855	2.50000	1.60000	1.000000	1	0	0	0	0	0
28916783|F|0-37:G>A-37:G>A	TGCAGCTTTTTACTGTACTGCCTGTCAGTTTATCTTGGACCAGGAGAAGAGTCACTCTCAATTGGAATA	TGCAGCTTTTTACTGTACTGCCTGTCAGTTTATCTTGGACCAGGAGAAGAGTCACTCTCAATTGGAATA	37:G>A	37	0.462264	0.897959	0.102041	0.897959	0.102041	0.000000	0.183257	0.183257	0.183257	2.36538	1.71429	1.000000	0	0	NA	0	0	1
28916784|F|0-41:G>A-41:G>A	TGCAGCTTTTTACTGTACTGCCTGTCAGTTTATCTTGGACCGGGAGAAGAGTCACTCTCCATTGGAATA	TGCAGCTTTTTACTGTACTGCCTGTCAGTTTATCTTGGACCGGGAGAAGAGTCACTCTCCATTGGAATA	41:G>A	41	0.518868	0.363636	0.636364	0.363636	0.636364	0.000000	0.462810	0.462810	0.462810	2.44000	2.32558	1.000000	0	0	NA	1	1	0
28916800|F|0-47:C>T-47:C>T	TGCAGGAGATGGAACCAATGTGTAAGTGATTAATCCTACAACTGCTACATGTTTGTTTTTGCATGAGAT	TGCAGGAGATGGAACCAATGTGTAAGTGATTAATCCTACAACTGCTACATGTTTGTTTTTGCATG	47:C>T	47	0.471698	0.640000	0.360000	0.640000	0.360000	0.000000	0.460800	0.460800	0.460800	77.29268	59.33333	1.000000	0	0	0	0	1	NA
28916801|F|0-43:T>G-43:T>G	TGCAGGAGATGGAACCAATGTGTAAGTGATTAATCCTACAACTTCTACATGTTTGTTTTAGCATGAGAT	TGCAGGAGATGGAACCAATGTGTAAGTGATTAATCCTACAACTTCTACATGTTTGTTTTAGCATG	43:T>G	43	0.471698	0.080000	0.920000	0.080000	0.920000	0.000000	0.147200	0.147200	0.147200	110.75000	69.00000	1.000000	1	0	1	1	1	NA
28916804|F|0-25:G>C-25:G>C	TGCAGGAGGAGGTGCGTGCCAACGCGCGGCTGGGCGATGAGGTGGAGGCCCTGGTGCTGGCCGTGTGCC	TGCAGGAGGAGGTGCGTGCCAACGCGCGGCTGGGCGATGAGGTGGAGGCCCTGGTGCTGGCCGTGTGCC	25:G>C	25	0.490566	0.711538	0.288462	0.711538	0.288462	0.000000	0.410503	0.410503	0.410503	21.41304	20.58824	1.000000	1	1	1	0	0	1
28916813|F|0-17:A>G-17:A>G	TGCAGGATCCGAACCCCATAGAAGAGCCAGTAGGACACGACTACGAGCAGCACAAGCAGCATGAGCAGG	TGCAGGATCCGAACCCCATAGAAGAGCCAGTAGGACACGACTACGAGCAGCACAAGCAGCATGAGCAGG	17:A>G	17	0.556604	0.084746	0.915254	0.084746	0.915254	0.000000	0.155128	0.155128	0.155128	26.40000	24.81690	1.000000	0	1	1	1	1	1
28916817|F|0-7:T>C-7:T>C	TGCAGGATGCCCATGACAAAGAGTATATCAACTGTGACAAGTATTTCCAGCAAGTAAAGCACCTCTGCA	TGCAGGATGCCCATGACAAAGAGTATATCAACTGTGACAAGTATTTCCAGCAAGTAAAGCACCTCTGCA	7:T>C	7	0.471698	0.800000	0.220000	0.780000	0.200000	0.020000	0.320000	0.343200	0.331600	52.02041	44.63636	1.000000	1	1	1	0	0	NA
28916822|F|0-9:A>G-9:A>G	TGCAGGCAAAAGAGAACAAACTGTGGGATGTAGTGCAGGAGGGAAAGAACCAGGCAAAGAAAGACACAA	TGCAGGCAAAAGAGAACAAACTGTGGGATGTAGTGCAGGAGGGAAAGAACCAGGCAAAGAAAGACACAA	9:A>G	9	0.462264	0.775510	0.224490	0.775510	0.224490	0.000000	0.348188	0.348188	0.348188	71.57447	61.36364	1.000000	1	1	1	0	0	NA
28916832|F|0-24:C>G-24:C>G	TGCAGGCCCTGTTATGCCGGTTCACAGATCCAGATCACTGCACTTTCACACTGTGCGAGCATGAGATCG	TGCAGGCCCTGTTATGCCGGTTCACAGATCCAGATCACTGCACTTTCACACTGTGCGAGCATG	24:C>G	24	0.490566	0.076923	0.923077	0.076923	0.923077	0.000000	0.142012	0.142012	0.142012	122.00000	92.33333	1.000000	1	1	1	1	1	NA
28916833|F|0-55:T>C-55:T>C	TGCAGGCCCTGTTATGCCGGTTCAGAGATCCAGATCACTGCACTTTCAGACGGTGTGAGCATGAGATCG	TGCAGGCCCTGTTATGCCGGTTCAGAGATCCAGATCACTGCACTTTCAGACGGTGTGAGCATG	55:T>C	55	0.490566	0.192308	0.807692	0.192308	0.807692	0.000000	0.310651	0.310651	0.310651	97.80000	94.60377	1.000000	0	0	0	1	1	NA
28916844|F|0-23:C>G-23:C>G	TGCAGGCGCTGAGTGGTGACAGGCCTTGCGCTAGCAGTGCACGCGCAGGTCTGATGTGGATGTTAAACT	TGCAGGCGCTGAGTGGTGACAGGCCTTGCGCTAGCAGTGCACGCGCAGGTCTGATGTGGATGTTAAACT	23:C>G	23	0.452830	0.895833	0.104167	0.895833	0.104167	0.000000	0.186632	0.186632	0.186632	36.44231	5.28571	1.000000	0	NA	0	0	0	1
28916848|F|0-16:G>A-16:G>A	TGCAGGCGTCGCGCGCGCTCATGATCACGGCCATCGTGCTGGGCACGTGCGGCGTGCTCGCGACCCTGG	TGCAGGCGTCGCGCGCGCTCATGATCACGGCCATCGTGCTGGGCACGTGCGGCGTGCTCGCGACCCTGG	16:G>A	16	0.509434	0.722222	0.314815	0.685185	0.277778	0.037037	0.401235	0.431413	0.416324	17.10714	16.00000	1.000000	0	NA	NA	0	1	0
28916855|F|0-11:T>C-11:T>C	TGCAGGGAACATGGGGTGACACACACTGGGTCACAGGAGTTCAGGACGGCAGCCAGGCTGGCTACAGGG	TGCAGGGAACATGGGGTGACACACACTGGGTCACAGGAGTTCAGGACGGCAGCCAGGCTGGCTACAGGG	11:T>C	11	0.528302	0.857143	0.142857	0.857143	0.142857	0.000000	0.244898	0.244898	0.244898	3.19643	3.10000	1.000000	0	0	0	0	0	1
28916856|F|0-35:A>G-35:A>G	TGCAGGGAACATGGGGTGACACACACCGGGTCACAAGAGTTCAGGACGGCAGCCAGGCTGGCTACAGGG	TGCAGGGAACATGGGGTGACACACACCGGGTCACAAGAGTTCAGGACGGCAGCCAGGCTGGCTACAGGG	35:A>G	35	0.528302	0.178571	0.821429	0.178571	0.821429	0.000000	0.293367	0.293367	0.293367	4.40000	2.96429	1.000000	0	0	0	1	1	1
28916900|F|0-65:G>C-65:G>C	TGCAGGTGCTGGATAAGTGCATGTCCCCAAACTCGAAAGGATAGGATGAATTTCTTTTCATTCTGGCCG	TGCAGGTGCTGGATAAGTGCATGTCCCCAAACTCGAAAGGATAGGATGAATTTCTTTTCATTCTGGCCG	65:G>C	65	0.556604	0.898305	0.101695	0.898305	0.101695	0.000000	0.182706	0.182706	0.182706	47.08571	45.83333	1.000000	1	0	1	0	0	0
28916906|F|0-34:C>T-34:C>T	TGCAGGTGGCGTTTGGGTCTTTGTACCGGGATGACGTTCTGATCAAACCCAGCAGAGTTGTCAGCATCC	TGCAGGTGGCGTTTGGGTCTTTGTACCGGGATGACGTTCTGATCAAACCCAGCAGAGTTGTCAGCATCC	34:C>T	34	0.490566	0.288462	0.711538	0.288462	0.711538	0.000000	0.410503	0.410503	0.410503	26.52632	24.56522	1.000000	0	0	0	1	1	NA
28916907|F|0-61:T>C-61:T>C	TGCAGGTGGCGTTTGGGTCTTTGTACCGGGATGATGTTCTGATCAAACCCAGCAGAGTCGTTAGCATCC	TGCAGGTGGCGTTTGGGTCTTTGTACCGGGATGATGTTCTGATCAAACCCAGCAGAGTCGTTAGCATCC	61:T>C	61	0.537736	0.105263	0.894737	0.105263	0.894737	0.000000	0.188366	0.188366	0.188366	38.16667	24.63636	1.000000	1	1	1	1	1	1
28916910|F|0-40:C>T-40:C>T	TGCAGGTGTAACTCTTATCCTAAAACACATCTGGCAGAAGCGTGAAAGGGGGCTCCATTTACTTCCCAG	TGCAGGTGTAACTCTTATCCTAAAACACATCTGGCAGAAGCGTGAAAGGGGGCTCCATTTACTTCCCAG	40:C>T	40	0.462264	0.775510	0.224490	0.775510	0.224490	0.000000	0.348188	0.348188	0.348188	61.23404	55.72727	1.000000	1	1	1	0	0	NA
28916923|F|0-26:A>G-26:A>G	TGCAGTATCTACTTCTTGGTTTTGGTAAGTGCTGATCGATATATTGCACTGGTACACACAATGTCAATT	TGCAGTATCTACTTCTTGGTTTTGGTAAGTGCTGATCGATATATTGCACTGGTACACACAATGTCAATT	26:A>G	26	0.481132	0.901961	0.098039	0.901961	0.098039	0.000000	0.176855	0.176855	0.176855	5.10526	3.80000	1.000000	1	0	0	0	0	0
28916924|F|0-47:G>A-47:G>A	TGCAGTATCTACTTCTTGGTTTTGGTAAGTGCTGATCGATATATTGCGCTGGTACACACAATGTCAACT	TGCAGTATCTACTTCTTGGTTTTGGTAAGTGCTGATCGATATATTGCGCTGGTACACACAATGTCAACT	47:G>A	47	0.481132	0.078431	0.921569	0.078431	0.921569	0.000000	0.144560	0.144560	0.144560	5.25000	4.98276	1.000000	1	0	1	1	1	1
28916974|F|0-7:T>C-7:T>C	TGCAGTGTGGGTAAGAAGTGTCTCTGGGACGCTAAGATGAGCAGGGGCCGCTGTGCCGTTTGCAACGAG	TGCAGTGTGGGTAAGAAGTGTCTCTGGGACGCTAAGATGAGCAGGGGCCGCTGTGCCGTTTGCAACGAG	7:T>C	7	0.462264	0.755102	0.244898	0.755102	0.244898	0.000000	0.369846	0.369846	0.369846	6.71739	5.00000	1.000000	1	NA	NA	0	0	NA
28917021|F|0-35:C>T-35:C>T	TGCAGGTGGCCTACGTAGGCCTCGGCTTTGTGTGCCGGGGAGCGGGTGGTGGATGAGATGTCGAAGTGC	TGCAGGTGGCCTACGTAGGCCTCGGCTTTGTGTGCCGGGGAGCGGGTGGTGGATGAGATGTCGAAGTGC	35:C>T	35	0.443396	0.787234	0.212766	0.787234	0.212766	0.000000	0.334993	0.334993	0.334993	39.23913	34.75000	1.000000	1	NA	NA	0	0	1
28917023|F|0-23:C>T-23:C>T	TGCAGTTGTAATTTGAAAAGGCTCGCAGGGCGCGTGCGTCACTGCTCCTTGATAAAGCTTCCCCGAGCA	TGCAGTTGTAATTTGAAAAGGCTCGCAGGGCGCGTGCGTCACTGCTCCTTGATAAAGCTTCCCCGAGCA	23:C>T	23	0.556604	0.084746	0.915254	0.084746	0.915254	0.000000	0.155128	0.155128	0.155128	20.60000	20.33803	1.000000	0	1	1	1	1	1
28917032|F|0-17:C>T-17:C>T	TGCAGACCCTTCACTTTCGACTTCTCTTGCTCGAGGGAGGCATGAGATCGGAAGAGCGGTTCAGCAGGA	TGCAGACCCTTCACTTTCGACTTCTCTTGCTCGAGGGAGGCATG	17:C>T	17	0.575472	0.278689	0.721311	0.278689	0.721311	0.000000	0.402042	0.402042	0.402042	117.00000	110.59322	1.000000	1	1	1	1	0	NA
28917034|F|0-5:G>C-5:G>C	TGCAGGACCGAGTGGGACAGCTGCATGAGATCGGAAGAGCGGTTCAGCAGGAATGCCGAGACCGATCTC	TGCAGGACCGAGTGGGACAGCTGCATG	5:G>C	5	0.632075	0.701493	0.298507	0.701493	0.298507	0.000000	0.418802	0.418802	0.418802	160.26786	49.59259	1.000000	0	0	0	0	0	NA
28917039|F|0-15:A>G-15:A>G	TGCAGGAGGTGGCCAATGGGCTGCGGAATCCCTTGGCTATGGTGCATGAGATCGGAAGAGCGGTTCAGC	TGCAGGAGGTGGCCAATGGGCTGCGGAATCCCTTGGCTATGGTGCATG	15:A>G	15	0.537736	0.912281	0.087719	0.912281	0.087719	0.000000	0.160049	0.160049	0.160049	122.27692	98.40000	1.000000	0	1	1	0	0	NA
28917040|F|0-8:G>A-8:G>A	TGCAGGCTGAAGAAGTTTGGCATAGATCGGAAGAGCGGTTCAGCAGGAATGCCGAGACCGATCTCGTAT	TGCAGGCTGAAGAAGTTTGCATG	8:G>A	8	0.518868	0.909091	0.090909	0.909091	0.090909	0.000000	0.165289	0.165289	0.165289	3.76190	3.20000	1.000000	1	NA	NA	0	0	NA
28917044|F|0-9:A>G-9:A>G	TGCAGATCAAGGAAAGGACAGAGGAGCTGCAGAGCATGAGATCGGAAGAGCGGTTCAGCAGGAATGCCG	TGCAGATCAAGGAAAGGACAGAGGAGCTGCAGAGCATG	9:A>G	9	0.462264	0.061224	0.938776	0.061224	0.938776	0.000000	0.114952	0.114952	0.114952	15.33333	8.69091	1.000000	1	1	NA	1	1	NA
28917045|F|0-19:G>A-19:G>A	TGCAGATCAGGGAGAGGACGGAGGAGCTGCAGAGCATGAGATCGGAAGAGCGGTTCAGCAGGAATGCCG	TGCAGATCAGGGAGAGGACGGAGGAGCTGCAGAGCATG	19:G>A	19	0.462264	0.163265	0.836735	0.163265	0.836735	0.000000	0.273219	0.273219	0.273219	20.62500	8.39216	1.000000	0	0	NA	1	1	NA
28917046|F|0-20:C>G-20:C>G	TGCAGATCAGGGAGAGGACACAGGAGCTGCAGAGCATGAGATCGGAAGAGCGGTTCAGCAGGAATGCCG	TGCAGATCAGGGAGAGGACACAGGAGCTGCAGAGCATG	20:C>G	20	0.462264	0.102041	0.938776	0.061224	0.897959	0.040816	0.183257	0.114952	0.149105	12.33333	8.60000	1.000000	1	1	NA	1	1	NA
28917051|F|0-10:C>T-10:C>T	TGCAGGTGGACGAGGACCTGATCTGCAGCATGAGATCGGAAGAGCGGTTCAGCAGGAATGCCGAGACCG	TGCAGGTGGACGAGGACCTGATCTGCAGCATG	10:C>T	10	0.481132	0.078431	0.921569	0.078431	0.921569	0.000000	0.144560	0.144560	0.144560	5.75000	4.24138	1.000000	0	1	NA	1	1	NA
28917052|F|0-13:G>A-13:G>A	TGCAGGTGGATGAGGGTCTGATCTGCAGCATGAGATCGGAAGAGCGGTTCAGCAGGAATGCCGAGACCG	TGCAGGTGGATGAGGGTCTGATCTGCAGCATG	13:G>A	13	0.481132	0.941176	0.058824	0.941176	0.058824	0.000000	0.110727	0.110727	0.110727	4.44068	2.33333	1.000000	0	0	NA	0	0	NA
28917089|F|0-5:A>C-5:A>C	TGCAGAAACTCAGTATCCCAGCATAGATCGGAAGAGCGGTTCAGCAGGAATGCCGAGACCGATCTCGTA	TGCAGAAACTCAGTATCCCACATG	5:A>C	5	0.471698	0.100000	0.900000	0.100000	0.900000	0.000000	0.180000	0.180000	0.180000	5.60000	3.56364	1.000000	0	NA	NA	1	1	NA
28917091|F|0-8:C>G-8:C>G	TGCAGCTTCTCCGTATCCCAGCATAGATCGGAAGAGCGGTTCAGCAGGAATGCCGAGACCGATCTCGTA	TGCAGCTTCTCCGTATCCCACATG	8:C>G	8	0.471698	0.100000	0.900000	0.100000	0.900000	0.000000	0.180000	0.180000	0.180000	9.80000	3.56364	1.000000	0	NA	NA	1	1	NA
28917168|F|0-23:G>A-23:G>A	TGCAGAAATCCCGGCTCTTTTCCGTTTGCTCAATGGTTTTCGGCTTTTGTTAGCATGAGATCGGAAGAG	TGCAGAAATCCCGGCTCTTTTCCGTTTGCTCAATGGTTTTCGGCTTTTGTTAGCATG	23:G>A	23	0.462264	0.775510	0.224490	0.775510	0.224490	0.000000	0.348188	0.348188	0.348188	97.38298	93.15385	1.000000	1	NA	1	0	0	1
28917188|F|0-14:G>A-14:G>A	TGCAGAAGGAGGTGGGCCCGCTGCCCCGCAGCATAGATCGGAAGAGCGGTTCAGCAGGAATGCCGAGAC	TGCAGAAGGAGGTGGGCCCGCTGCCCCGCACATG	14:G>A	14	0.500000	0.207547	0.792453	0.207547	0.792453	0.000000	0.328943	0.328943	0.328943	2.20000	2.10638	1.000000	1	NA	NA	1	1	0
28917189|F|0-11:T>G-11:T>G	TGCAGCAGGAGTTGAGCACGCTGCCCCGCGGCATAGATCGGAAGAGCGGTTCAGCAGGAATGCCGAGAC	TGCAGCAGGAGTTGAGCACGCTGCCCCGCGCATG	11:T>G	11	0.500000	0.037736	0.962264	0.037736	0.962264	0.000000	0.072624	0.072624	0.072624	4.50000	2.05000	1.000000	1	NA	NA	1	1	1
28917230|F|0-13:A>C-13:A>C	TGCAGACTCAACAAACGAATAACAGTTCGCTTAAGAAAAGCCAGTAGCATGAGATCGGAAGAGCGGTTC	TGCAGACTCAACAAACGAATAACAGTTCGCTTAAGAAAAGCCAGTAGCATG	13:A>C	13	0.490566	0.711538	0.288462	0.711538	0.288462	0.000000	0.410503	0.410503	0.410503	146.56522	145.82353	1.000000	1	1	1	0	0	1
28917231|F|0-53:T>C-53:T>C	TGCAGACTCAAGGGGTAGGGGACAGTCTGTACAGGGGGCAAGGCCTGGTGATGTTGCATGAGATCGGAA	TGCAGACTCAAGGGGTAGGGGACAGTCTGTACAGGGGGCAAGGCCTGGTGATGTTGCATG	53:T>C	53	0.462264	0.102041	0.897959	0.102041	0.897959	0.000000	0.183257	0.183257	0.183257	92.40000	87.52830	1.000000	0	1	1	1	1	NA
28917268|F|0-28:A>C-28:A>C	TGCAGAGCAGAAGTAACCCTTCACTGTTATGGTCCAGTGTGCATGAGATCGGAAGAGCGGTTCAGCAGG	TGCAGAGCAGAAGTAACCCTTCACTGTTATGGTCCAGTGTGCATG	28:A>C	28	0.452830	0.208333	0.791667	0.208333	0.791667	0.000000	0.329861	0.329861	0.329861	158.40000	146.33333	1.000000	0	0	0	1	1	NA
28917274|F|0-9:A>G-9:A>G	TGCAGAGGGAGAAAGGCTGGTAGGCATGAGATCGGAAGAGCGGTTCAGCAGGAATGCCGAGACCGATCT	TGCAGAGGGAGAAAGGCTGGTAGGCATG	9:A>G	9	0.452830	0.791667	0.208333	0.791667	0.208333	0.000000	0.329861	0.329861	0.329861	139.89362	122.41667	1.000000	1	NA	NA	0	0	1
28917281|F|0-12:A>G-12:A>G	TGCAGAGTCCATATCCTCCATACCTACCTGCATGAGATCGGAAGAGCGGTTCAGCAGGAATGCCGAGAC	TGCAGAGTCCATATCCTCCATACCTACCTGCATG	12:A>G	12	0.462264	0.775510	0.224490	0.775510	0.224490	0.000000	0.348188	0.348188	0.348188	133.68085	114.75000	1.000000	1	1	1	0	0	NA
28917356|F|0-17:T>A-17:T>A	TGCAGCTGAATCAATTTTCTTTTCAAAGATGTATATCCTTGTGGCATGAGATCGGAAGAGCGGTTCAGC	TGCAGCTGAATCAATTTTCTTTTCAAAGATGTATATCCTTGTGGCATG	17:T>A	17	0.518868	0.090909	0.909091	0.090909	0.909091	0.000000	0.165289	0.165289	0.165289	63.20000	54.07692	1.000000	0	1	1	1	1	NA
28917367|F|0-8:C>T-8:C>T	TGCAGCAGCCGGGCCCTGACACTTCTGTCCTCGGTGTTTGGGGCATGAGATCGGAAGAGCGGTTCAGCA	TGCAGCAGCCGGGCCCTGACACTTCTGTCCTCGGTGTTTGGGGCATG	8:C>T	8	0.547170	0.913793	0.103448	0.896552	0.086207	0.017241	0.157551	0.185493	0.171522	51.21429	48.00000	1.000000	0	1	1	0	0	NA
28917369|F|0-24:G>A-24:G>A	TGCAGCAGGGTGATGTTCAGGGCCGCAGGCATGAGATCGGAAGAGCGGTTCAGCAGGAATGCCGAGACC	TGCAGCAGGGTGATGTTCAGGGCCGCAGGCATG	24:G>A	24	0.452830	0.937500	0.062500	0.937500	0.062500	0.000000	0.117188	0.117188	0.117188	155.16364	45.00000	1.000000	0	0	0	0	0	NA
28917380|F|0-44:T>C-44:T>C	TGCAGCATCTCGCAGGTCATGAGCGTGTAGAACACAGCCGTGCATGTCAGGGGCATGAGATCGGAAGAG	TGCAGCATCTCGCAGGTCATGAGCGTGTAGAACACAGCCGTGCATGTCAGGGGCATG	44:T>C	44	0.556604	0.084746	0.915254	0.084746	0.915254	0.000000	0.155128	0.155128	0.155128	102.60000	85.76056	1.000000	1	0	0	1	1	1
28917414|F|0-15:T>C-15:T>C	TGCAGCCTCCTCCGCTGGCAGCCCACTGAGAGATGCATGAGATCGGAAGAGCGGTTCAGCAGGAATGCC	TGCAGCCTCCTCCGCTGGCAGCCCACTGAGAGATGCATG	15:T>C	15	0.471698	0.960000	0.040000	0.960000	0.040000	0.000000	0.076800	0.076800	0.076800	118.49123	73.25000	1.000000	0	0	0	0	0	NA
28917424|F|0-6:G>A-6:G>A	TGCAGCGAACCGCTTCTTCCAAGAGCTCTCCTACAAGTCCGCATGAGATCGGAAGAGCGGTTCAGCAGG	TGCAGCGAACCGCTTCTTCCAAGAGCTCTCCTACAAGTCCGCATG	6:G>A	6	0.471698	0.900000	0.100000	0.900000	0.100000	0.000000	0.180000	0.180000	0.180000	114.09259	93.00000	1.000000	0	1	1	0	0	NA
28917432|F|0-8:G>C-8:G>C	TGCAGCGCGGGTGTGGGCAGGACGGGGACCTACATCGTCATCGACAGCATGAGATCGGAAGAGCGGTTC	TGCAGCGCGGGTGTGGGCAGGACGGGGACCTACATCGTCATCGACAGCATG	8:G>C	8	0.462264	0.979592	0.020408	0.979592	0.020408	0.000000	0.039983	0.039983	0.039983	90.35088	86.00000	1.000000	0	0	1	0	0	NA
28917433|F|0-11:C>T-11:C>T	TGCAGCGCGGGCGTGGGCAGAACGGGGACCTACATCGTCATCGACAGCATGAGATCGGAAGAGCGGTTC	TGCAGCGCGGGCGTGGGCAGAACGGGGACCTACATCGTCATCGACAGCATG	11:C>T	11	0.462264	0.183673	0.816327	0.183673	0.816327	0.000000	0.299875	0.299875	0.299875	110.77778	86.51020	1.000000	0	0	1	1	1	NA
28917441|F|0-5:T>C-5:T>C	TGCAGTGGGTCTCCAAGCAGACGGATGCCTCTGTGCGGATTAGGGATTCCAGGCATGAGATCGGAAGAG	TGCAGTGGGTCTCCAAGCAGACGGATGCCTCTGTGCGGATTAGGGATTCCAGGCATG	5:T>C	5	0.575472	0.180328	0.819672	0.180328	0.819672	0.000000	0.295619	0.295619	0.295619	45.54545	41.19403	1.000000	0	0	0	1	1	1
28917449|F|0-22:T>C-22:T>C	TGCAGCTACTGAGAAGGTCCAGTCCAGAGTCCCGCATGAGATCGGAAGAGCGGTTCAGCAGGAATGCCG	TGCAGCTACTGAGAAGGTCCAGTCCAGAGTCCCGCATG	22:T>C	22	0.518868	0.690909	0.309091	0.690909	0.309091	0.000000	0.427107	0.427107	0.427107	118.10638	90.82609	1.000000	1	1	1	0	0	NA
28917464|F|0-17:C>A-17:C>A	TGCAGCTCCTCTGGAGCCACGGATGACATTCTCCACCAGAAGCACACGCATGAGATCGGAAGAGCGGTT	TGCAGCTCCTCTGGAGCCACGGATGACATTCTCCACCAGAAGCACACGCATG	17:C>A	17	0.462264	0.816327	0.183673	0.816327	0.183673	0.000000	0.299875	0.299875	0.299875	96.73469	80.88889	1.000000	NA	1	1	0	0	NA
28917473|F|0-21:A>G-21:A>G	TGCAGCTCTTTGGACTCTCCAAGGAGGAGACCACAGCCCAGCGGACCGGCATGAGATCGGAAGAGCGGT	TGCAGCTCTTTGGACTCTCCAAGGAGGAGACCACAGCCCAGCGGACCGGCATG	21:A>G	21	0.490566	0.096154	0.903846	0.096154	0.903846	0.000000	0.173817	0.173817	0.173817	93.00000	74.74138	1.000000	0	1	NA	1	1	1
28917477|F|0-16:C>G-16:C>G	TGCAGCTGATCGAAGTCCACAACAGGGAGTATGAGCTGGGCATGAGATCGGAAGAGCGGTTCAGCAGGA	TGCAGCTGATCGAAGTCCACAACAGGGAGTATGAGCTGGGCATG	16:C>G	16	0.462264	0.938776	0.183673	0.816327	0.061224	0.122449	0.114952	0.299875	0.207414	128.98182	57.88889	1.000000	0	0	0	0	0	NA
28917483|F|0-29:C>T-29:C>T	TGCAGCTGGGCGTCATCGAACGTGTGGCACGTCGGCTCCAGCATGAGATCGGAAGAGCGGTTCAGCAGG	TGCAGCTGGGCGTCATCGAACGTGTGGCACGTCGGCTCCAGCATG	29:C>T	29	0.481132	0.980392	0.019608	0.980392	0.019608	0.000000	0.038447	0.038447	0.038447	133.80000	116.00000	1.000000	0	NA	1	0	0	NA
28917485|F|0-12:A>G-12:A>G	TGCAGCTGGTGTAGCAGACATTCACAGGCATGAGATCGGAAGAGCGGTTCAGCAGGAATGCCGAGACCG	TGCAGCTGGTGTAGCAGACATTCACAGGCATG	12:A>G	12	0.575472	0.163934	0.836066	0.163934	0.836066	0.000000	0.274120	0.274120	0.274120	177.60000	154.58824	1.000000	0	0	0	1	1	1
28917490|F|0-18:A>G-18:A>G	TGCAGCTGTCCAGCCTTGAGAGCAGAGAGAGGCGCCTCTCGCATGAGATCGGAAGAGCGGTTCAGCAGG	TGCAGCTGTCCAGCCTTGAGAGCAGAGAGAGGCGCCTCTCGCATG	18:A>G	18	0.566038	0.083333	0.916667	0.083333	0.916667	0.000000	0.152778	0.152778	0.152778	67.80000	66.56944	1.000000	1	0	0	1	1	1
28917494|F|0-5:T>C-5:T>C	TGCAGTGGTTGAACTCTGATGCATAGATCGGAAGAGCGGTTCAGCAGGAATGCCGAGACCGATCTCGTA	TGCAGTGGTTGAACTCTGATCATG	5:T>C	5	0.660377	0.185714	0.814286	0.185714	0.814286	0.000000	0.302449	0.302449	0.302449	2.93333	2.64384	1.000000	1	1	1	1	1	1
28917495|F|0-16:T>C-16:T>C	TGCAGCTGTGGAAATTTGATGCATAGATCGGAAGAGCGGTTCAGCAGGAATGCCGAGACCGATCTCGTA	TGCAGCTGTGGAAATTTGATCATG	16:T>C	16	0.660377	0.942857	0.057143	0.942857	0.057143	0.000000	0.107755	0.107755	0.107755	2.70732	2.50000	1.000000	0	0	0	0	0	1
28917500|F|0-17:G>C-17:G>C	TGCAGCTTCTCCCTGCCGCCAGAGAGGACCCCGCTAGGCAGCATGAGATCGGAAGAGCGGTTCAGCAGG	TGCAGCTTCTCCCTGCCGCCAGAGAGGACCCCGCTAGGCAGCATG	17:G>C	17	0.500000	0.716981	0.283019	0.716981	0.283019	0.000000	0.405838	0.405838	0.405838	139.36170	111.70588	1.000000	1	1	1	0	0	1
28917507|F|0-18:G>A-18:G>A	TGCAGCTTTTTAACATTAGCTAATGCTTTGAAGTATTGACTGCCTAGACAAGCATGAGATCGGAAGAGC	TGCAGCTTTTTAACATTAGCTAATGCTTTGAAGTATTGACTGCCTAGACAAGCATG	18:G>A	18	0.462264	0.897959	0.102041	0.897959	0.102041	0.000000	0.183257	0.183257	0.183257	115.03390	103.60000	1.000000	1	NA	NA	0	0	NA
28917510|F|0-19:G>A-19:G>A	TGCAGGAAAGGGTAAAGGAGAAGAATGGAAGGGTAGCAGGCGCATGAGATCGGAAGAGCGGTTCAGCAG	TGCAGGAAAGGGTAAAGGAGAAGAATGGAAGGGTAGCAGGCGCATG	19:G>A	19	0.462264	0.591837	0.408163	0.591837	0.408163	0.000000	0.483132	0.483132	0.483132	65.65517	50.75862	1.000000	0	0	0	1	0	NA
28917517|F|0-12:C>T-12:C>T	TGCAGGAACGTACCAGGGCCAGTGGGTGGGGGGCATGAGATCGGAAGAGCGGTTCAGCAGGAATGCCGA	TGCAGGAACGTACCAGGGCCAGTGGGTGGGGGGCATG	12:C>T	12	0.547170	0.913793	0.103448	0.896552	0.086207	0.017241	0.157551	0.185493	0.171522	102.86765	71.83333	1.000000	0	1	1	0	0	NA
28917532|F|0-9:G>C-9:G>C	TGCAGGACAGTGGGATGCTCAATTACCAGAGGTGCTGCTGACAGGTGCATGAGATCGGAAGAGCGGTTC	TGCAGGACAGTGGGATGCTCAATTACCAGAGGTGCTGCTGACAGGTGCATG	9:G>C	9	0.462264	0.795918	0.204082	0.795918	0.204082	0.000000	0.324865	0.324865	0.324865	145.02083	140.60000	1.000000	1	1	1	0	0	NA
28917553|F|0-13:A>G-13:A>G	TGCAGGATGTAACACTACCTTACCTGCCTGCATGAGATCGGAAGAGCGGTTCAGCAGGAATGCCGAGAC	TGCAGGATGTAACACTACCTTACCTGCCTGCATG	13:A>G	13	0.462264	0.857143	0.142857	0.857143	0.142857	0.000000	0.244898	0.244898	0.244898	152.58824	82.57143	1.000000	0	1	1	0	0	NA
28917561|F|0-17:G>T-17:G>T	TGCAGGCACACTATTTTGGTGCGTGTGCATGAGATCGGAAGAGCGGTTCAGCAGGAATGCCGAGACCGA	TGCAGGCACACTATTTTGGTGCGTGTGCATG	17:G>T	17	0.462264	0.795918	0.204082	0.795918	0.204082	0.000000	0.324865	0.324865	0.324865	150.97959	92.90000	1.000000	1	1	1	0	0	NA
28917579|F|0-7:A>G-7:A>G	TGCAGGCAGAATAAAGCCACCAGGCTGTTATTAGCTGCTGCAATAAAGACTTCTGCATGAGATCGGAAG	TGCAGGCAGAATAAAGCCACCAGGCTGTTATTAGCTGCTGCAATAAAGACTTCTGCATG	7:A>G	7	0.462264	0.204082	0.795918	0.204082	0.795918	0.000000	0.324865	0.324865	0.324865	84.60000	64.14583	1.000000	0	0	0	1	1	NA
28917601|F|0-7:T>C-7:T>C	TGCAGGGTGATGGCTAATGACAGCGGCTGCGAGGCGGGCATGAGATCGGAAGAGCGGTTCAGCAGGAAT	TGCAGGGTGATGGCTAATGACAGCGGCTGCGAGGCGGGCATG	7:T>C	7	0.566038	0.083333	0.916667	0.083333	0.916667	0.000000	0.152778	0.152778	0.152778	46.80000	37.98611	1.000000	1	0	0	1	1	1
28917603|F|0-5:T>G-5:T>G	TGCAGTGCGTAGAACTCTTGTTGCCGTAGAAACTGAGATCGGGAGAACACGGTGGCATGAGATCGGAAG	TGCAGTGCGTAGAACTCTTGTTGCCGTAGAAACTGAGATCGGGAGAACACGGTGGCATG	5:T>G	5	0.509434	0.296296	0.703704	0.296296	0.703704	0.000000	0.417010	0.417010	0.417010	99.16667	94.51064	1.000000	0	0	0	1	1	0
28917610|F|0-8:C>T-8:C>T	TGCAGGGGCACCACGGTTTGGCTTACCTTGTCCTATGCATGGGCCAACTTCAGCATGAGATCGGAAGAG	TGCAGGGGCACCACGGTTTGGCTTACCTTGTCCTATGCATGGGCCAACTTCAGCATG	8:C>T	8	0.462264	0.204082	0.795918	0.204082	0.795918	0.000000	0.324865	0.324865	0.324865	130.20000	111.37500	1.000000	0	0	0	1	1	NA
28917618|F|0-10:G>A-10:G>A	TGCAGGGTTCGGGCCCTGGGGACCGCCTTCCCCCGCAGGCATTACCTGTCAGCATGAGATCGGAAGAGC	TGCAGGGTTCGGGCCCTGGGGACCGCCTTCCCCCGCAGGCATTACCTGTCAGCATG	10:G>A	10	0.528302	0.089286	0.910714	0.089286	0.910714	0.000000	0.162628	0.162628	0.162628	99.00000	93.89394	1.000000	0	1	1	1	1	NA
28917619|F|0-44:G>C-44:G>C	TGCAGGGTTCAGGCCCTGGGGACCGCCTTCCCCCGTAGGCATTAGCTGTCAGCATGAGATCGGAAGAGC	TGCAGGGTTCAGGCCCTGGGGACCGCCTTCCCCCGTAGGCATTAGCTGTCAGCATG	44:G>C	44	0.528302	0.375000	0.625000	0.375000	0.625000	0.000000	0.468750	0.468750	0.468750	97.96667	91.48780	1.000000	1	1	1	0	1	NA
28917631|F|0-21:A>T-21:A>T	TGCAGGTAGAGAAGAAAGTGCAGAGCTTCTCTTTGCATGAGATCGGAAGAGCGGTTCAGCAGGAATGCC	TGCAGGTAGAGAAGAAAGTGCAGAGCTTCTCTTTGCATG	21:A>T	21	0.462264	0.795918	0.204082	0.795918	0.204082	0.000000	0.324865	0.324865	0.324865	154.75000	136.60000	1.000000	1	1	1	0	0	NA
28917643|F|0-41:G>A-41:G>A	TGCAGGTGAGTCCGAGTTTTGATGTAAGCCAAGCCACTATGGGAAAACCAGCATGAGATCGGAAGAGCG	TGCAGGTGAGTCCGAGTTTTGATGTAAGCCAAGCCACTATGGGAAAACCAGCATG	41:G>A	41	0.471698	0.900000	0.100000	0.900000	0.100000	0.000000	0.180000	0.180000	0.180000	115.27778	103.60000	1.000000	1	0	0	0	0	NA
28917646|F|0-5:A>G-5:A>G	TGCAGATTCGAGTGGACACCAAGAAAGGCATAGATCGGAAGAGCGGTTCAGCAGGAATGCCGAGACCGA	TGCAGATTCGAGTGGACACCAAGAAAGCATG	5:A>G	5	0.537736	0.087719	0.912281	0.087719	0.912281	0.000000	0.160049	0.160049	0.160049	2.83333	2.38462	1.000000	1	NA	NA	1	1	0
28917647|F|0-21:G>A-21:G>A	TGCAGGTGCGAGTCGACACCAGAAATGGCATAGATCGGAAGAGCGGTTCAGCAGGAATGCCGAGACCGA	TGCAGGTGCGAGTCGACACCAGAAATGCATG	21:G>A	21	0.537736	0.087719	0.912281	0.087719	0.912281	0.000000	0.160049	0.160049	0.160049	2.42857	2.42188	1.000000	1	NA	NA	1	1	1
28917648|F|0-25:T>C-25:T>C	TGCAGGTGCGAGTAGAAACCAAGAATGGCATAGATCGGAAGAGCGGTTCAGCAGGAATGCCGAGACCGA	TGCAGGTGCGAGTAGAAACCAAGAATGCATG	25:T>C	25	0.490566	0.788462	0.211538	0.788462	0.211538	0.000000	0.333580	0.333580	0.333580	2.44231	2.15385	1.000000	1	NA	NA	0	0	NA
28917704|F|0-20:A>C-20:A>C	TGCAGTCAAACTCGTATCCAAAGCATGAAAAGCACGCAAGGCATGAGATCGGAAGAGCGGTTCAGCAGG	TGCAGTCAAACTCGTATCCAAAGCATGAAAAGCACGCAAGGCATG	20:A>C	20	0.481132	0.274510	0.725490	0.274510	0.725490	0.000000	0.398308	0.398308	0.398308	138.68750	11.97826	1.000000	0	0	NA	1	1	0
28917727|F|0-21:C>A-21:C>A	TGCAGTCCTTGCTCGGTAGGACGGGGGCAGGGGTGGGACCGGGAGCATGAGATCGGAAGAGCGGTTCAG	TGCAGTCCTTGCTCGGTAGGACGGGGGCAGGGGTGGGACCGGGAGCATG	21:C>A	21	0.452830	0.104167	0.895833	0.104167	0.895833	0.000000	0.186632	0.186632	0.186632	103.60000	102.67925	1.000000	0	1	1	1	1	NA
28917728|F|0-26:A>G-26:A>G	TGCAGTCCTTGCTTGGTAGGAAGGGGACAGGGGTGAGACTGGGAGCATGAGATCGGAAGAGCGGTTCAG	TGCAGTCCTTGCTTGGTAGGAAGGGGACAGGGGTGAGACTGGGAGCATG	26:A>G	26	0.452830	0.083333	0.916667	0.083333	0.916667	0.000000	0.152778	0.152778	0.152778	157.75000	98.68519	1.000000	1	0	1	1	1	NA
28917738|F|0-5:T>G-5:T>G	TGCAGTCTCAAGTTGAGGAGTACCAGGGCATAGATCGGAAGAGCGGTTCAGCAGGAATGCCGAGACCGA	TGCAGTCTCAAGTTGAGGAGTACCAGGCATG	5:T>G	5	0.547170	0.741379	0.258621	0.741379	0.258621	0.000000	0.383472	0.383472	0.383472	2.62745	2.05263	1.000000	0	NA	NA	0	0	NA
28917764|F|0-8:C>T-8:C>T	TGCAGTGCCGAACACATCTCAAGTGCATTTAATGCATGAGATCGGAAGAGCGGTTCAGCAGGAATGCCG	TGCAGTGCCGAACACATCTCAAGTGCATTTAATGCATG	8:C>T	8	0.462264	0.775510	0.224490	0.775510	0.224490	0.000000	0.348188	0.348188	0.348188	219.68085	167.90909	1.000000	1	1	1	0	0	NA
28917828|F|0-21:C>T-21:C>T	TGCAGTTTCGATACAGGGGTACGGAGGTGGGGGCATGAGATCGGAAGAGCGGTTCAGCAGGAATGCCGA	TGCAGTTTCGATACAGGGGTACGGAGGTGGGGGCATG	21:C>T	21	0.509434	0.907407	0.092593	0.907407	0.092593	0.000000	0.168038	0.168038	0.168038	78.75000	63.00000	1.000000	0	1	1	0	0	NA
28917836|F|0-5:G>T-5:G>T	TGCAGGTTTAAAAGGACAAAGATTAGAAGGCATGAGATCGGAAGAGCGGTTCAGCAGGAATGCCGAGAC	TGCAGGTTTAAAAGGACAAAGATTAGAAGGCATG	5:G>T	5	0.509434	0.092593	0.907407	0.092593	0.907407	0.000000	0.168038	0.168038	0.168038	144.20000	94.04688	1.000000	1	0	0	1	1	NA
28917898|F|0-7:G>A-7:G>A	TGCAGTCGCTGGTCAACTTCCAGTACCGCGAAGAGCATAGATCGGAAGAGCGGTTCAGCAGGAATGCCG	TGCAGTCGCTGGTCAACTTCCAGTACCGCGAAGACATG	7:G>A	7	0.452830	0.145833	0.854167	0.145833	0.854167	0.000000	0.249132	0.249132	0.249132	2.57143	2.43396	1.000000	0	NA	0	1	1	NA
28917899|F|0-13:C>G-13:C>G	TGCAGTCACTGGTCAACTTCCAGTACCGCGAGGAGCATAGATCGGAAGAGCGGTTCAGCAGGAATGCCG	TGCAGTCACTGGTCAACTTCCAGTACCGCGAGGACATG	13:C>G	13	0.462264	0.959184	0.040816	0.959184	0.040816	0.000000	0.078301	0.078301	0.078301	2.50847	2.00000	1.000000	0	0	0	0	0	NA
28917904|F|0-6:G>C-6:G>C	TGCAGTGTTATCCCAACCCAGCATAGATCGGAAGAGCGGTTCAGCAGGAATGCCGAGACCGATCTCGTA	TGCAGTGTTATCCCAACCCACATG	6:G>C	6	0.500000	0.245283	0.754717	0.245283	0.754717	0.000000	0.370239	0.370239	0.370239	3.30769	3.07692	1.000000	0	0	0	1	1	NA
28917905|F|0-10:A>T-10:A>T	TGCAGTCTTAACCACCCCCAGCATAGATCGGAAGAGCGGTTCAGCAGGAATGCCGAGACCGATCTCGTA	TGCAGTCTTAACCACCCCCACATG	10:A>T	10	0.471698	0.140000	0.860000	0.140000	0.860000	0.000000	0.240800	0.240800	0.240800	3.16667	3.08000	1.000000	1	1	1	1	1	NA
28917941|F|0-13:C>T-13:C>T	TGCAGGTGGTCTTCGGAAGCATAGATCGGAAGAGCGGTTCAGCAGGAATGCCGAGACCGATCTCGTATG	TGCAGGTGGTCTTCGGAACATG	13:C>T	13	0.641509	0.882353	0.117647	0.882353	0.117647	0.000000	0.207612	0.207612	0.207612	3.56757	2.30000	1.000000	0	0	0	0	0	1
28917961|F|0-15:T>C-15:T>C	TGCAGCTGTGGAAATTTGATGCATGAGATCGGAAGAGCGGTTCAGCAGGAATGCCGAGACCGATCTCGT	TGCAGCTGTGGAAATTTGATGCATG	15:T>C	15	0.556604	0.796610	0.220339	0.779661	0.203390	0.016949	0.324045	0.343579	0.333812	190.42857	128.42857	1.000000	0	0	0	0	0	1
28917971|F|0-7:T>A-7:T>A	TGCAGGTTAACAGTTTTCAGCATAGATCGGAAGAGCGGTTCAGCAGGAATGCCGAGACCGATCTCGTAT	TGCAGGTTAACAGTTTTCACATG	7:T>A	7	0.603774	0.906250	0.093750	0.906250	0.093750	0.000000	0.169922	0.169922	0.169922	2.82192	2.57143	1.000000	0	0	0	0	0	0
28917976|F|0-14:G>C-14:G>C	TGCAGTGATTGTTTGCACACTGCATGAGATCGGAAGAGCGGTTCAGCAGGAATGCCGAGACCGATCTCG	TGCAGTGATTGTTTGCACACTGCATG	14:G>C	14	0.471698	0.760000	0.240000	0.760000	0.240000	0.000000	0.364800	0.364800	0.364800	177.23404	117.83333	1.000000	1	1	1	0	0	NA
28918011|F|0-16:A>C-16:A>C	TGCAGAGCAAGAGTGAAAGGCATGAGATCGGAAGAGCGGTTCAGCAGGAATGCCGAGACCGATCTCGTA	TGCAGAGCAAGAGTGAAAGGCATG	16:A>C	16	0.481132	0.098039	0.901961	0.098039	0.901961	0.000000	0.176855	0.176855	0.176855	198.60000	172.54098	1.000000	0	NA	NA	1	1	NA
28918072|F|0-20:A>G-20:A>G	TGCAGACCCCACAGGTAGGCAAGCAGAAGAAGACAAGCTCCAAGAGATACAAGCAGGTACCTCTTCTTG	TGCAGACCCCACAGGTAGGCAAGCAGAAGAAGACAAGCTCCAAGAGATACAAGCAGGTACCTCTTCTTG	20:A>G	20	0.660377	0.071429	0.928571	0.071429	0.928571	0.000000	0.132653	0.132653	0.132653	6.16667	5.41250	1.000000	1	1	1	1	1	0
28918115|F|0-41:G>C-41:G>C	TGCAGGATTTCTCTCTTATAGTAGTCAAGCACCTTCTGCTTGAGGCCATTGTTGCACACTGACTGCATG	TGCAGGATTTCTCTCTTATAGTAGTCAAGCACCTTCTGCTTGAGGCCATTGTTGCACACTGACTGCATG	41:G>C	41	0.556604	0.915254	0.084746	0.915254	0.084746	0.000000	0.155128	0.155128	0.155128	58.52113	42.60000	1.000000	1	0	0	0	0	0
28918128|F|0-20:C>A-20:C>A	TGCAGGCTTCACCTGTCTCCCAGCCCCTCGCAGCACGGCGCTGTGGCCCGCACACATATGCCGGCCTCC	TGCAGGCTTCACCTGTCTCCCAGCCCCTCGCAGCACGGCGCTGTGGCCCGCACACATATGCCGGCCTCC	20:C>A	20	0.443396	0.106383	0.893617	0.106383	0.893617	0.000000	0.190131	0.190131	0.190131	12.20000	9.71698	1.000000	0	NA	NA	1	1	1
28918133|F|0-13:G>A-13:G>A	TGCAGAACAAGCAGATGATCGAGTGGGCCATGACAGGGTTCCAGCCCACCGGGCCCAAGGGCCTGGAGC	TGCAGAACAAGCAGATGATCGAGTGGGCCATGACAGGGTTCCAGCCCACCGGGCCCAAGGGCCTGGAGC	13:G>A	13	0.547170	0.965517	0.103448	0.896552	0.034483	0.068966	0.066587	0.185493	0.126040	6.26389	5.00000	1.000000	0	0	0	0	0	0
28918141|F|0-13:C>T-13:C>T	TGCAGAAGTTGCTCGTGGTCTGATAAAGAGGGGAGCTGGAGATGCAAGACAGATGGCGCGTGGCGAGAT	TGCAGAAGTTGCTCGTGGTCTGATAAAGAGGGGAGCTGGAGATGCAAGACAGATGGCGCGTGGCGAGAT	13:C>T	13	0.528302	0.392857	0.607143	0.392857	0.607143	0.000000	0.477041	0.477041	0.477041	4.70000	3.82927	1.000000	0	0	0	1	1	0
28918142|F|0-38:A>G-38:A>G	TGCAGAAGTTGCTCGCGGTCTGACAAAGAGGGGAGCTGAAGATGCAAGACAGATGGCGCATGGCTAGAT	TGCAGAAGTTGCTCGCGGTCTGACAAAGAGGGGAGCTGAAGATGCAAGACAGATGGCGCATGGCTAGAT	38:A>G	38	0.509434	0.092593	0.907407	0.092593	0.907407	0.000000	0.168038	0.168038	0.168038	5.80000	3.98438	1.000000	1	0	0	1	1	1
28918155|F|0-7:C>T-7:C>T	TGCAGAGCTCGGCACGCGAAGCCATCGTCCTGCTCAAAGCCATGATTGGGGAGGTGCGGGCCAACGTGG	TGCAGAGCTCGGCACGCGAAGCCATCGTCCTGCTCAAAGCCATGATTGGGGAGGTGCGGGCCAACGTGG	7:C>T	7	0.547170	0.931034	0.068966	0.931034	0.068966	0.000000	0.128419	0.128419	0.128419	28.23944	13.75000	1.000000	1	0	0	0	0	0
28918156|F|0-37:G>A-37:G>A	TGCAGAGCTCGGCACGCGAAGCCATCGTCCTGCTCAAGGCCATGATTGGGGAGGTGCGGACCAACGTGG	TGCAGAGCTCGGCACGCGAAGCCATCGTCCTGCTCAAGGCCATGATTGGGGAGGTGCGGACCAACGTGG	37:G>A	37	0.547170	0.155172	0.844828	0.155172	0.844828	0.000000	0.262188	0.262188	0.262188	27.66667	27.43939	1.000000	0	0	0	1	1	1
28918159|F|0-5:A>C-5:A>C	TGCAGAGCTTTGAAGTGGATCAGTGTGCGAAGGGAAACCACTGGTTCTTCAACACACACCAGTGCAACC	TGCAGAGCTTTGAAGTGGATCAGTGTGCGAAGGGAAACCACTGGTTCTTCAACACACACCAGTGCAACC	5:A>C	5	0.462264	0.979592	0.020408	0.979592	0.020408	0.000000	0.039983	0.039983	0.039983	56.15789	5.00000	1.000000	0	0	0	0	0	NA
28918160|F|0-8:T>G-8:T>G	TGCAGAGGTCCGTCATCACACAGGTGTCCCCAGACATCCTCTACCTGTTCCGGGTGCAGGCCGTGTGTG	TGCAGAGGTCCGTCATCACACAGGTGTCCCCAGACATCCTCTACCTGTTCCGGGTGCAGGCCGTGTGTG	8:T>G	8	0.490566	0.711538	0.288462	0.711538	0.288462	0.000000	0.410503	0.410503	0.410503	22.43478	22.23529	1.000000	1	1	1	0	0	1
28918163|F|0-19:A>C-19:A>C	TGCAGATCTTAATGAAGCCAGCCATCAGCATGATGAGTGCGATGCCCATCAACAGCACAGCCCACCAGT	TGCAGATCTTAATGAAGCCAGCCATCAGCATGATGAGTGCGATGCCCATCAACAGCACAGCCCACCAGT	19:A>C	19	0.509434	0.907407	0.092593	0.907407	0.092593	0.000000	0.168038	0.168038	0.168038	18.07812	1.80000	1.000000	1	0	0	0	0	NA
28918164|F|0-64:T>A-64:T>A	TGCAGATGCACCCCGATGGCACTGTCGATGGAACCAAGGATGAGAACAGCGACTACAGTGAGTCTCGAG	TGCAGATGCACCCCGATGGCACTGTCGATGGAACCAAGGATGAGAACAGCGACTACAGTGAGTCTCGAG	64:T>A	64	0.566038	0.083333	0.916667	0.083333	0.916667	0.000000	0.152778	0.152778	0.152778	63.20000	57.02778	1.000000	0	1	1	1	1	1
28918167|F|0-41:T>C-41:T>C	TGCAGATGTTAAAAGCTACTTTAGTGAGGACAGCTGAGCTGTAAAGGAATATCAATTGGCGCACAATTC	TGCAGATGTTAAAAGCTACTTTAGTGAGGACAGCTGAGCTGTAAAGGAATATCAATTGGCGCACAATTC	41:T>C	41	0.509434	0.685185	0.314815	0.685185	0.314815	0.000000	0.431413	0.431413	0.431413	18.59615	15.52941	1.000000	0	0	0	0	1	NA
28918171|F|0-14:T>C-14:T>C	TGCAGCACAGTCTCTGGTAGTGTGAGCAAGAGCACCTCTATCAGCCGGAGGACAGAAACATCCGCCTGC	TGCAGCACAGTCTCTGGTAGTGTGAGCAAGAGCACCTCTATCAGCCGGAGGACAGAAACATCCGCCTGC	14:T>C	14	0.490566	0.288462	0.711538	0.288462	0.711538	0.000000	0.410503	0.410503	0.410503	11.64706	8.30435	1.000000	0	0	0	1	1	0
28918174|F|0-7:C>G-7:C>G	TGCAGCACTGCTTCTAATGGAAAGGGAATACACTAACACATCACAAGACCTGTGTTTTGCATGAGATCG	TGCAGCACTGCTTCTAATGGAAAGGGAATACACTAACACATCACAAGACCTGTGTTTTGCATG	7:C>G	7	0.490566	0.711538	0.288462	0.711538	0.288462	0.000000	0.410503	0.410503	0.410503	90.10870	78.17647	1.000000	1	1	1	0	0	1
28918192|F|0-35:G>A-35:G>A	TGCAGCGAGAGGCAGTTGGGCTTCTCGCGGTCCTCGTACGAGCACACTGGCACGATGGTCTGGCGCCGG	TGCAGCGAGAGGCAGTTGGGCTTCTCGCGGTCCTCGTACGAGCACACTGGCACGATGGTCTGGCGCCGG	35:G>A	35	0.509434	0.185185	0.814815	0.185185	0.814815	0.000000	0.301783	0.301783	0.301783	17.80000	13.96610	1.000000	0	0	0	1	1	NA
28918194|F|0-55:A>G-55:A>G	TGCAGCGCCTCAACTTGCAGGACAATGCCCTCATACACATGCCACGGGGCTCCCTAGATGGCATGAGAT	TGCAGCGCCTCAACTTGCAGGACAATGCCCTCATACACATGCCACGGGGCTCCCTAGATGGCATG	55:A>G	55	0.443396	0.106383	0.893617	0.106383	0.893617	0.000000	0.190131	0.190131	0.190131	73.80000	58.24528	1.000000	0	NA	NA	1	1	1
28918212|F|0-61:T>C-61:T>C	TGCAGGAAGCGATTCTGGCAGGCCAATATCTGTGCGAGGATATGTGCCCCCAGAGGGGCCCTTCGGCAT	TGCAGGAAGCGATTCTGGCAGGCCAATATCTGTGCGAGGATATGTGCCCCCAGAGGGGCCCTTCGGCAT	61:T>C	61	0.556604	0.033898	0.983051	0.016949	0.966102	0.016949	0.065498	0.033324	0.049411	50.50000	34.12000	1.000000	1	1	1	1	1	1
28918213|F|0-51:G>T-51:G>T	TGCAGGAGTGAGCCTTCACATGCTTCCGCAAGGAGCTGGGGTCTGTGTATCGTTTTGAACAGCCAGGGA	TGCAGGAGTGAGCCTTCACATGCTTCCGCAAGGAGCTGGGGTCTGTGTATCGTTTTGAACAGCCAGGGA	51:G>T	51	0.556604	0.983051	0.016949	0.983051	0.016949	0.000000	0.033324	0.033324	0.033324	48.50667	40.00000	1.000000	0	0	1	0	0	0
28918218|F|0-22:C>G-22:C>G	TGCAGGAGCTGAAGGTGCGGGGCCGCAAGCGCCTCAACCTGCCCCCCCTCCCGGAGGACAGCATCAAAG	TGCAGGAGCTGAAGGTGCGGGGCCGCAAGCGCCTCAACCTGCCCCCCCTCCCGGAGGACAGCATCAAAG	22:C>G	22	0.490566	0.076923	0.923077	0.076923	0.923077	0.000000	0.142012	0.142012	0.142012	47.25000	32.42373	1.000000	1	0	1	1	1	1
28918223|F|0-29:C>A-29:C>A	TGCAGGAGGTGCTACACCCCCTCTGCCAACTAACCACATGACTGCACACAGGCTCCCTGTCTCCTGTTT	TGCAGGAGGTGCTACACCCCCTCTGCCAACTAACCACATGACTGCACACAGGCTCCCTGTCTCCTGTTT	29:C>A	29	0.490566	0.076923	0.923077	0.076923	0.923077	0.000000	0.142012	0.142012	0.142012	37.25000	14.79661	1.000000	1	0	1	1	1	1
28918231|F|0-13:A>G-13:A>G	TGCAGGCAATTAGAATTGCAAAACTCTGCCAATGAGGGCCCCTTTAAAGCACACAGGTCGTCTGAGGAC	TGCAGGCAATTAGAATTGCAAAACTCTGCCAATGAGGGCCCCTTTAAAGCACACAGGTCGTCTGAGGAC	13:A>G	13	0.462264	0.897959	0.102041	0.897959	0.102041	0.000000	0.183257	0.183257	0.183257	15.28814	12.40000	1.000000	1	NA	NA	0	0	NA
28918234|F|0-15:G>T-15:G>T	TGCAGGCAGGCTAATGCTGTGTTATCTGCCGCTCTGCCAGCCCCTGCTCCAAAGTCCACAGCGCGGCAC	TGCAGGCAGGCTAATGCTGTGTTATCTGCCGCTCTGCCAGCCCCTGCTCCAAAGTCCACAGCGCGGCAC	15:G>T	15	0.462264	0.959184	0.040816	0.959184	0.040816	0.000000	0.078301	0.078301	0.078301	25.89286	24.50000	1.000000	0	0	1	0	0	NA
28918235|F|0-60:A>G-60:A>G	TGCAGGCAGGCTAATGCTGTGTTATCTGCCGCTCTGCCAGCCCCTGCTCCAAAGTCCACAACGCAGCAT	TGCAGGCAGGCTAATGCTGTGTTATCTGCCGCTCTGCCAGCCCCTGCTCCAAAGTCCACAACGCAGCAT	60:A>G	60	0.462264	0.122449	0.877551	0.122449	0.877551	0.000000	0.214910	0.214910	0.214910	29.33333	25.44231	1.000000	0	1	1	1	1	NA
28918239|F|0-47:A>G-47:A>G	TGCAGGCCCGGCCGCTTCAAGGAGGGCCCCGGGCCGCACAAGTGCAAACCCTGCCTGGATTGCGCCCTG	TGCAGGCCCGGCCGCTTCAAGGAGGGCCCCGGGCCGCACAAGTGCAAACCCTGCCTGGATTGCGCCCTG	47:A>G	47	0.481132	0.098039	0.901961	0.098039	0.901961	0.000000	0.176855	0.176855	0.176855	9.20000	8.91228	1.000000	0	1	1	1	1	1
28918240|F|0-54:C>T-54:C>T	TGCAGGCCCGGCCGCTTCAAGGAGGGCCCCGGGCGGCACAAGTGCAAGCCCTGCCTGGACTGCGCCCTG	TGCAGGCCCGGCCGCTTCAAGGAGGGCCCCGGGCGGCACAAGTGCAAGCCCTGCCTGGACTGCGCCCTG	54:C>T	54	0.443396	0.978723	0.021277	0.978723	0.021277	0.000000	0.041648	0.041648	0.041648	8.57895	8.00000	1.000000	0	NA	NA	0	0	0
28918244|F|0-5:T>G-5:T>G	TGCAGTCGCAGGGCAAAGACCTGCTCAGAGTGTACGCTGCTGAGGGTCCTCAGGCTCACCAGCTTCATT	TGCAGTCGCAGGGCAAAGACCTGCTCAGAGTGTACGCTGCTGAGGGTCCTCAGGCTCACCAGCTTCATT	5:T>G	5	0.462264	0.102041	0.897959	0.102041	0.897959	0.000000	0.183257	0.183257	0.183257	85.60000	68.06780	1.000000	0	NA	NA	1	1	NA
28918253|F|0-24:G>A-24:G>A	TGCAGGGATTGTAATCTGGGTGCGGATAATTAGTGACTGAGTTATATGTGAACCCTCTTGGCCCAATTT	TGCAGGGATTGTAATCTGGGTGCGGATAATTAGTGACTGAGTTATATGTGAACCCTCTTGGCCCAATTT	24:G>A	24	0.509434	0.092593	0.907407	0.092593	0.907407	0.000000	0.168038	0.168038	0.168038	14.80000	14.28125	1.000000	1	0	0	1	1	NA
28918256|F|0-48:C>T-48:C>T	TGCAGGGCTCAGCACGGAGGGGATCTACCGGGTCAGTGGGAACAAGGCCGAGATGGAGAGCATGAGATC	TGCAGGGCTCAGCACGGAGGGGATCTACCGGGTCAGTGGGAACAAGGCCGAGATGGAGAGCATG	48:C>T	48	0.509434	0.092593	0.907407	0.092593	0.907407	0.000000	0.168038	0.168038	0.168038	102.20000	96.85938	1.000000	1	0	0	1	1	NA
28918266|F|0-9:T>C-9:T>C	TGCAGGGTTTTGGAGCAGCACAAACTAACCAAGGAGCAGTGGGAGGAAAGGATACAGACGTGGCATGAG	TGCAGGGTTTTGGAGCAGCACAAACTAACCAAGGAGCAGTGGGAGGAAAGGATACAGACGTGGCATGAG	9:T>C	9	0.556604	0.084746	0.915254	0.084746	0.915254	0.000000	0.155128	0.155128	0.155128	26.40000	16.39437	1.000000	1	0	0	1	1	1
28918267|F|0-59:G>A-59:G>A	TGCAGGGTTCTGGAGCAGCACAAACTAACTAAGGAGCAGTGGGAGGAAAGGATACAGACGTGGCATGAG	TGCAGGGTTCTGGAGCAGCACAAACTAACTAAGGAGCAGTGGGAGGAAAGGATACAGACGTGGCATGAG	59:G>A	59	0.556604	0.813559	0.186441	0.813559	0.186441	0.000000	0.303361	0.303361	0.303361	17.74603	13.69231	1.000000	1	0	1	0	0	1
28918268|F|0-33:G>A-33:G>A	TGCAGGTAAACAAAGGAAACGCAAAAAGCTAAAGGCCTACAAGAATTTATTGGTATCATAATAAAAAAA	TGCAGGTAAACAAAGGAAACGCAAAAAGCTAAAGGCCTACAAGAATTTATTGGTATCATAATAAAAAAA	33:G>A	33	0.547170	0.879310	0.120690	0.879310	0.120690	0.000000	0.212247	0.212247	0.212247	5.13333	3.25000	1.000000	0	0	0	0	0	0
28918269|F|0-38:G>A-38:G>A	TGCAGGTAAACAAAGGAAACGCAAAAAGCTAAAGGCCTGCAAGAATTTATTGGTATCATAATAAAAAAG	TGCAGGTAAACAAAGGAAACGCAAAAAGCTAAAGGCCTGCAAGAATTTATTGGTATCATAATAAAAAAG	38:G>A	38	0.547170	0.068966	0.931034	0.068966	0.931034	0.000000	0.128419	0.128419	0.128419	6.50000	4.72059	1.000000	1	0	1	1	1	1
28918327|F|0-5:C>T-5:C>T	TGCAGCACACCAAGGAGTGCCGTCGGGCCCTGCTCAAGATGCTCTACTGCCCCCACTGCCAGGGGCTGA	TGCAGCACACCAAGGAGTGCCGTCGGGCCCTGCTCAAGATGCTCTACTGCCCCCACTGCCAGGGGCTGA	5:C>T	5	0.500000	0.226415	0.773585	0.226415	0.773585	0.000000	0.350303	0.350303	0.350303	3.90000	3.02083	1.000000	1	1	NA	1	1	0
28918328|F|0-31:T>C-31:T>C	TGCAGATCACCGGGCTGCCCTGCTACTGGGGTGTAATGGACCGCTATGAAGCAGAAGCGTTGCTGGAGG	TGCAGATCACCGGGCTGCCCTGCTACTGGGGTGTAATGGACCGCTATGAAGCAGAAGCGTTGCTGGAGG	31:T>C	31	0.481132	0.294118	0.705882	0.294118	0.705882	0.000000	0.415225	0.415225	0.415225	6.35294	5.04444	1.000000	0	0	0	1	1	0
28918335|F|0-6:A>G-6:A>G	TGCAGCACGCGCGCCTGGCCCTGCAGGTGCATGAGATCGGAAGAGCGGTTCAGCAGGAATGCCGAGACC	TGCAGCACGCGCGCCTGGCCCTGCAGGTGCATG	6:A>G	6	0.500000	0.264151	0.735849	0.264151	0.735849	0.000000	0.388750	0.388750	0.388750	5.07143	5.04167	1.000000	NA	1	NA	1	1	NA
28918345|F|0-26:C>T-26:C>T	TGCAGAAGTAACATCTGTGCCTCCCTCGGTTTGCATAAAAGATGGTGGCATGAGATCGGAAGAGCGGTT	TGCAGAAGTAACATCTGTGCCTCCCTCGGTTTGCATAAAAGATGGTGGCATG	26:C>T	26	0.783019	0.903614	0.096386	0.903614	0.096386	0.000000	0.174191	0.174191	0.174191	73.97895	56.90000	1.000000	0	0	0	0	0	1
28918440|F|0-43:C>T-43:C>T	TGCAGAATGCATTTTAAAATGTATGCAATAGTACAGTGTATTTCACGATGCATGAGATCGGAAGAGCGG	TGCAGAATGCATTTTAAAATGTATGCAATAGTACAGTGTATTTCACGATGCATG	43:C>T	43	0.566038	0.333333	0.666667	0.333333	0.666667	0.000000	0.444444	0.444444	0.444444	89.51724	45.02083	1.000000	1	1	1	0	1	1
28918469|F|0-33:C>T-33:C>T	TGCAGAGCACTGCAACAGCAGGTTAATGGCCAGCTATTATATCATACGCATGAGATCGGAAGAGCGGTT	TGCAGAGCACTGCAACAGCAGGTTAATGGCCAGCTATTATATCATACGCATG	33:C>T	33	0.490566	0.711538	0.288462	0.711538	0.288462	0.000000	0.410503	0.410503	0.410503	114.60870	91.70588	1.000000	1	1	1	0	0	1
28918472|F|0-22:T>C-22:T>C	TGCAGAGCCAGCCAATGGGAAATAAGGTGGAGATGGAGATCGCCAGCATGAGATCGGAAGAGCGGTTCA	TGCAGAGCCAGCCAATGGGAAATAAGGTGGAGATGGAGATCGCCAGCATG	22:T>C	22	0.452830	0.770833	0.250000	0.750000	0.229167	0.020833	0.353299	0.375000	0.364149	163.71739	108.57143	1.000000	1	NA	NA	0	0	1
28918484|F|0-28:A>G-28:A>G	TGCAGAGGCATTCCAGAGTAATGAAACCACAGCGCTAATCCACAATTACACACAGCATGAGATCGGAAG	TGCAGAGGCATTCCAGAGTAATGAAACCACAGCGCTAATCCACAATTACACACAGCATG	28:A>G	28	0.509434	0.185185	0.814815	0.185185	0.814815	0.000000	0.301783	0.301783	0.301783	129.00000	122.47273	1.000000	0	0	0	1	1	1
28918499|F|0-28:C>A-28:C>A	TGCAGATGCTCTGCCATTTTAGGTGTTCCATTTTATCCTATCTGTGATAATGCATGAGATCGGAAGAGC	TGCAGATGCTCTGCCATTTTAGGTGTTCCATTTTATCCTATCTGTGATAATGCATG	28:C>A	28	0.462264	0.102041	0.897959	0.102041	0.897959	0.000000	0.183257	0.183257	0.183257	137.40000	113.96226	1.000000	0	1	1	1	1	NA
28918500|F|0-37:C>G-37:C>G	TGCAGATGCTCTGCCATTTTAGGTGTTCAATTTTACCCTATCTGTGATCATGCATGAGATCGGAAGAGC	TGCAGATGCTCTGCCATTTTAGGTGTTCAATTTTACCCTATCTGTGATCATGCATG	37:C>G	37	0.462264	0.897959	0.102041	0.897959	0.102041	0.000000	0.183257	0.183257	0.183257	118.11321	93.40000	1.000000	0	1	1	0	0	NA
28918509|F|0-20:C>T-20:C>T	TGCAGATTTCTGGATCTTTCCCCAGCTCCTTCCCGGCAGTGAGGCATGAGATCGGAAGAGCGGTTCAGC	TGCAGATTTCTGGATCTTTCCCCAGCTCCTTCCCGGCAGTGAGGCATG	20:C>T	20	0.471698	0.760000	0.240000	0.760000	0.240000	0.000000	0.364800	0.364800	0.364800	123.21277	76.42857	1.000000	1	1	NA	0	0	1
28918512|F|0-7:A>G-7:A>G	TGCAGCAAAGCCCCCAGTTTCTAGCCAGCATGAGATCGGAAGAGCGGTTCAGCAGGAATGCCGAGACCG	TGCAGCAAAGCCCCCAGTTTCTAGCCAGCATG	7:A>G	7	0.462264	0.775510	0.244898	0.755102	0.224490	0.020408	0.348188	0.369846	0.359017	179.78723	122.58333	1.000000	1	1	1	0	0	NA
28918514|F|0-15:G>A-15:G>A	TGCAGCAAGCGGACAGTGGCGGGAAGCGGGATCAACGTGGTTTAGACCCAGCATGAGATCGGAAGAGCG	TGCAGCAAGCGGACAGTGGCGGGAAGCGGGATCAACGTGGTTTAGACCCAGCATG	15:G>A	15	0.500000	0.094340	0.905660	0.094340	0.905660	0.000000	0.170879	0.170879	0.170879	116.00000	102.94915	1.000000	0	1	1	1	1	1
28918515|F|0-16:T>C-16:T>C	TGCAGCAAGCGGACAATGGCAGGAGGCGGGATCAACGTGGTTTAGGCCCAGCATGAGATCGGAAGAGCG	TGCAGCAAGCGGACAATGGCAGGAGGCGGGATCAACGTGGTTTAGGCCCAGCATG	16:T>C	16	0.500000	0.905660	0.094340	0.905660	0.094340	0.000000	0.170879	0.170879	0.170879	107.11864	66.80000	1.000000	0	1	1	0	0	0
28918516|F|0-5:T>C-5:T>C	TGCAGTAAGTGTTTATCCCCTGGGAGCCTGATGCAGGCCTTCAGCCTTGGCAGCATGAGATCGGAAGAG	TGCAGTAAGTGTTTATCCCCTGGGAGCCTGATGCAGGCCTTCAGCCTTGGCAGCATG	5:T>C	5	0.556604	0.169492	0.830508	0.169492	0.830508	0.000000	0.281528	0.281528	0.281528	91.10000	83.92424	1.000000	0	0	0	1	1	1
28918542|F|0-5:C>T-5:C>T	TGCAGCATTGTGTGGGCCAGTGGGCATGAGATCGGAAGAGCGGTTCAGCAGGAATGCCGAGACCGATCT	TGCAGCATTGTGTGGGCCAGTGGGCATG	5:C>T	5	0.490566	0.980769	0.019231	0.980769	0.019231	0.000000	0.037722	0.037722	0.037722	203.81667	174.00000	1.000000	0	0	1	0	0	NA
28918547|F|0-8:A>G-8:A>G	TGCAGCCAACAACCCATTCCCGAGAGGCTCCGGATCCGAGTGAGCCGGATCAGCATGAGATCGGAAGAG	TGCAGCCAACAACCCATTCCCGAGAGGCTCCGGATCCGAGTGAGCCGGATCAGCATG	8:A>G	8	0.471698	0.740000	0.260000	0.740000	0.260000	0.000000	0.384800	0.384800	0.384800	98.78261	76.84615	1.000000	1	1	1	0	0	NA
28918588|F|0-6:C>T-6:C>T	TGCAGCCCAATAAACAGCACAGCATGAGATCGGAAGAGCGGTTCAGCAGGAATGCCGAGACCGATCTCG	TGCAGCCCAATAAACAGCACAGCATG	6:C>T	6	0.490566	0.057692	0.942308	0.057692	0.942308	0.000000	0.108728	0.108728	0.108728	162.20000	127.56452	1.000000	NA	1	1	1	1	NA
28918595|F|0-13:A>G-13:A>G	TGCAGCTGGCTCAACTGCGCCGACACAGACTCCATGCGCATGAGATCGGAAGAGCGGTTCAGCAGGAAT	TGCAGCTGGCTCAACTGCGCCGACACAGACTCCATGCGCATG	13:A>G	13	0.518868	0.090909	0.909091	0.090909	0.909091	0.000000	0.165289	0.165289	0.165289	113.60000	83.75385	1.000000	0	1	1	1	1	NA
28918596|F|0-17:C>T-17:C>T	TGCAGCTGGCTCAGCTGCGCCGACGCGGACTCCATGCGCATGAGATCGGAAGAGCGGTTCAGCAGGAAT	TGCAGCTGGCTCAGCTGCGCCGACGCGGACTCCATGCGCATG	17:C>T	17	0.518868	0.181818	0.818182	0.181818	0.818182	0.000000	0.297521	0.297521	0.297521	95.90000	84.21667	1.000000	0	0	0	1	1	NA
28918621|F|0-22:G>C-22:G>C	TGCAGGACCATAGAGGTGAGTGGCTCAGCATGAGATCGGAAGAGCGGTTCAGCAGGAATGCCGAGACCG	TGCAGGACCATAGAGGTGAGTGGCTCAGCATG	22:G>C	22	0.471698	0.780000	0.220000	0.780000	0.220000	0.000000	0.343200	0.343200	0.343200	224.35417	186.18182	1.000000	1	1	1	0	0	NA
28918636|F|0-24:G>C-24:G>C	TGCAGGAGGTCATCACACGAAACAGTCCCTTCTGCATGAGATCGGAAGAGCGGTTCAGCAGGAATGCCG	TGCAGGAGGTCATCACACGAAACAGTCCCTTCTGCATG	24:G>C	24	0.518868	0.090909	0.909091	0.090909	0.909091	0.000000	0.165289	0.165289	0.165289	151.00000	141.79104	1.000000	0	NA	NA	1	1	1
28918652|F|0-13:T>C-13:T>C	TGCAGGCTATTTATGTGTACCAGAAAGCCGCTATCCTGAGCATGAGATCGGAAGAGCGGTTCAGCAGGA	TGCAGGCTATTTATGTGTACCAGAAAGCCGCTATCCTGAGCATG	13:T>C	13	0.462264	0.204082	0.795918	0.204082	0.795918	0.000000	0.324865	0.324865	0.324865	157.30000	156.31250	1.000000	0	0	0	1	1	NA
28918655|F|0-11:C>T-11:C>T	TGCAGACTCTGCGCCGAGGGTTTCGGTCGCCTCTAAAGTGCATGAGATCGGAAGAGCGGTTCAGCAGGA	TGCAGACTCTGCGCCGAGGGTTTCGGTCGCCTCTAAAGTGCATG	11:C>T	11	0.462264	0.979592	0.020408	0.979592	0.020408	0.000000	0.039983	0.039983	0.039983	102.01754	77.00000	1.000000	0	0	1	0	0	NA
28918674|F|0-19:A>G-19:A>G	TGCAGGTAAGCCTGGCCCCAGGTTCTGAGTCCTGCTCGCTGCATGAGATCGGAAGAGCGGTTCAGCAGG	TGCAGGTAAGCCTGGCCCCAGGTTCTGAGTCCTGCTCGCTGCATG	19:A>G	19	0.566038	0.716667	0.283333	0.716667	0.283333	0.000000	0.406111	0.406111	0.406111	95.15000	85.41176	1.000000	0	0	0	0	1	0
28918675|F|0-22:C>T-22:C>T	TGCAGGTACGAATATCCCTTGGCAGCATGAGATCGGAAGAGCGGTTCAGCAGGAATGCCGAGACCGATC	TGCAGGTACGAATATCCCTTGGCAGCATG	22:C>T	22	0.471698	0.880000	0.120000	0.880000	0.120000	0.000000	0.211200	0.211200	0.211200	190.79245	157.00000	1.000000	1	0	0	0	0	NA
28918680|F|0-17:C>T-17:C>T	TGCAGGTGCAGGCCAGCCCACAAGCATGAGATCGGAAGAGCGGTTCAGCAGGAATGCCGAGACCGATCT	TGCAGGTGCAGGCCAGCCCACAAGCATG	17:C>T	17	0.462264	0.102041	0.897959	0.102041	0.897959	0.000000	0.183257	0.183257	0.183257	132.80000	89.03774	1.000000	0	1	1	1	1	NA
28918683|F|0-26:A>G-26:A>G	TGCAGGTGCGCCTCCAGGTCTCCCCGAGGCATGAGATCGGAAGAGCGGTTCAGCAGGAATGCCGAGACC	TGCAGGTGCGCCTCCAGGTCTCCCCGAGGCATG	26:A>G	26	0.500000	0.905660	0.094340	0.905660	0.094340	0.000000	0.170879	0.170879	0.170879	115.20339	85.80000	1.000000	1	0	0	0	0	0
28918689|F|0-8:T>A-8:T>A	TGCAGGTGTACGTGCGTCCCGAGTCCTTATCGTCCGGGACCAGGGGCAGCATGAGATCGGAAGAGCGGT	TGCAGGTGTACGTGCGTCCCGAGTCCTTATCGTCCGGGACCAGGGGCAGCATG	8:T>A	8	0.509434	0.888889	0.111111	0.888889	0.111111	0.000000	0.197531	0.197531	0.197531	96.27119	75.00000	1.000000	0	1	1	0	0	0
28918690|F|0-13:A>G-13:A>G	TGCAGGTGTACGTACGTCCCGAGTCCTTATCATCCGGGACCAGGGGCAGCATGAGATCGGAAGAGCGGT	TGCAGGTGTACGTACGTCCCGAGTCCTTATCATCCGGGACCAGGGGCAGCATG	13:A>G	13	0.509434	0.092593	0.907407	0.092593	0.907407	0.000000	0.168038	0.168038	0.168038	111.80000	92.86667	1.000000	0	1	1	1	1	1
28918701|F|0-5:A>T-5:A>T	TGCAGATGTTTAAGTCCAGATTTGCATGAGATCGGAAGAGCGGTTCAGCAGGAATGCCGAGACCGATCT	TGCAGATGTTTAAGTCCAGATTTGCATG	5:A>T	5	0.566038	0.216667	0.783333	0.216667	0.783333	0.000000	0.339444	0.339444	0.339444	71.62500	38.94643	1.000000	1	1	1	1	1	NA
28918702|F|0-19:G>A-19:G>A	TGCAGTAATTTAAATGAACGTTTGCATGAGATCGGAAGAGCGGTTCAGCAGGAATGCCGAGACCGATCT	TGCAGTAATTTAAATGAACGTTTGCATG	19:G>A	19	0.566038	0.083333	0.916667	0.083333	0.916667	0.000000	0.152778	0.152778	0.152778	73.00000	44.20896	1.000000	0	1	1	1	1	NA
28918724|F|0-28:C>T-28:C>T	TGCAGTCCAGCAAGGAAGACAAACTGTCCAGTCGTATCCAGAGCATGAGATCGGAAGAGCGGTTCAGCA	TGCAGTCCAGCAAGGAAGACAAACTGTCCAGTCGTATCCAGAGCATG	28:C>T	28	0.462264	0.224490	0.775510	0.224490	0.775510	0.000000	0.348188	0.348188	0.348188	179.09091	159.70213	1.000000	0	0	0	1	1	NA
28918752|F|0-13:T>G-13:T>G	TGCAGTGACGAGATGAACAGGACGCATGAGATCGGAAGAGCGGTTCAGCAGGAATGCCGAGACCGATCT	TGCAGTGACGAGATGAACAGGACGCATG	13:T>G	13	0.481132	0.784314	0.215686	0.784314	0.215686	0.000000	0.338331	0.338331	0.338331	207.59184	189.72727	1.000000	1	1	1	0	0	NA
28918757|F|0-15:C>T-15:C>T	TGCAGTGCACTTGTCCGCTTGGTGCCTGCATCAATAGGCATGAGATCGGAAGAGCGGTTCAGCAGGAAT	TGCAGTGCACTTGTCCGCTTGGTGCCTGCATCAATAGGCATG	15:C>T	15	0.471698	0.200000	0.800000	0.200000	0.800000	0.000000	0.320000	0.320000	0.320000	162.90000	147.77551	1.000000	0	0	0	1	1	NA
28918758|F|0-20:A>G-20:A>G	TGCAGTGCACTTGTCTGCTCAGTGCCTGCGTCAATAGGCATGAGATCGGAAGAGCGGTTCAGCAGGAAT	TGCAGTGCACTTGTCTGCTCAGTGCCTGCGTCAATAGGCATG	20:A>G	20	0.471698	0.420000	0.580000	0.420000	0.580000	0.000000	0.487200	0.487200	0.487200	164.50000	135.65517	1.000000	1	1	1	0	1	NA
28918763|F|0-20:T>C-20:T>C	TGCAGTGGAGAAATGGAAGATGGTGATCCGTGAGGCCCAGACCTTCTCCCGCATGAGATCGGAAGAGCG	TGCAGTGGAGAAATGGAAGATGGTGATCCGTGAGGCCCAGACCTTCTCCCGCATG	20:T>C	20	0.556604	0.084746	0.915254	0.084746	0.915254	0.000000	0.155128	0.155128	0.155128	71.60000	70.56338	1.000000	0	1	1	1	1	1
28918765|F|0-10:T>G-10:T>G	TGCAGTGGCATTCCAGTCCAAGCATGAGATCGGAAGAGCGGTTCAGCAGGAATGCCGAGACCGATCTCG	TGCAGTGGCATTCCAGTCCAAGCATG	10:T>G	10	0.462264	0.979592	0.020408	0.979592	0.020408	0.000000	0.039983	0.039983	0.039983	189.70175	67.00000	1.000000	0	0	0	0	0	NA
28918772|F|0-8:A>G-8:A>G	TGCAGTGTACACGTGGCCTACACGCCGTAGACTGCATGAGATCGGAAGAGCGGTTCAGCAGGAATGCCG	TGCAGTGTACACGTGGCCTACACGCCGTAGACTGCATG	8:A>G	8	0.462264	0.775510	0.224490	0.775510	0.224490	0.000000	0.348188	0.348188	0.348188	165.87234	111.72727	1.000000	1	1	1	0	0	NA
28918803|F|0-11:A>T-11:A>T	TGCAGTTTGTGAGGTGAAGGGCATGAGATCGGAAGAGCGGTTCAGCAGGAATGCCGAGACCGATCTCGT	TGCAGTTTGTGAGGTGAAGGGCATG	11:A>T	11	0.518868	0.818182	0.181818	0.818182	0.181818	0.000000	0.297521	0.297521	0.297521	174.90000	170.90000	1.000000	1	1	1	0	0	NA
28918848|F|0-10:T>C-10:T>C	TGCAGGACAATGCCCTGGCCCATATGCCACGGGGGTCCCTGGACGGCATGAGATCGGAAGAGCGGTTCA	TGCAGGACAATGCCCTGGCCCATATGCCACGGGGGTCCCTGGACGGCATG	10:T>C	10	0.500000	0.698113	0.301887	0.698113	0.301887	0.000000	0.421502	0.421502	0.421502	75.86957	47.82353	1.000000	1	1	1	0	0	NA
28918849|F|0-9:A>G-9:A>G	TGCAGGTAAACAGGCATGGTCAAGTAAAATGCATGCATGAGATCGGAAGAGCGGTTCAGCAGGAATGCC	TGCAGGTAAACAGGCATGGTCAAGTAAAATGCATGCATG	9:A>G	9	0.518868	0.090909	0.909091	0.090909	0.909091	0.000000	0.165289	0.165289	0.165289	109.60000	90.00000	1.000000	0	NA	NA	1	1	1
28918881|F|0-6:G>A-6:G>A	TGCAGAGCCTACACCGGAGGAGCATGAGATCGGAAGAGCGGTTCAGCAGGAATGCCGAGACCGATCTCG	TGCAGAGCCTACACCGGAGGAGCATG	6:G>A	6	0.594340	0.031746	0.968254	0.031746	0.968254	0.000000	0.061476	0.061476	0.061476	201.25000	115.34211	1.000000	1	1	1	1	1	1
28918888|F|0-16:G>A-16:G>A	TGCAGGCAGCTGTGTTGTGCATAGATCGGAAGAGCGGTTCAGCAGGAATGCCGAGACCGATCTCGTATG	TGCAGGCAGCTGTGTTGTCATG	16:G>A	16	0.556604	0.423729	0.661017	0.338983	0.576271	0.084746	0.488365	0.448147	0.468256	4.97059	3.33333	0.958333	1	2	2	0	1	1
28918889|F|0-9:C>A-9:C>A	TGCAGCCACCTCTGATATGCATAGATCGGAAGAGCGGTTCAGCAGGAATGCCGAGACCGATCTCGTATG	TGCAGCCACCTCTGATATCATG	9:C>A	9	0.547170	0.913793	0.086207	0.913793	0.086207	0.000000	0.157551	0.157551	0.157551	4.25000	3.00000	1.000000	0	0	0	0	0	1
28918902|F|0-11:C>T-11:C>T	TGCAGCTACTTCCTGAAGAGCATAGATCGGAAGAGCGGTTCAGCAGGAATGCCGAGACCGATCTCGTAT	TGCAGCTACTTCCTGAAGACATG	11:C>T	11	0.867925	0.945652	0.054348	0.945652	0.054348	0.000000	0.102788	0.102788	0.102788	2.99029	2.50000	1.000000	0	0	0	0	0	0
28918931|F|0-11:G>A-11:G>A	TGCAGGAATTAGTGGGCTGCATGAGATCGGAAGAGCGGTTCAGCAGGAATGCCGAGACCGATCTCGTAT	TGCAGGAATTAGTGGGCTGCATG	11:G>A	11	0.471698	0.780000	0.220000	0.780000	0.220000	0.000000	0.343200	0.343200	0.343200	204.29167	92.27273	1.000000	1	1	1	0	0	NA
28918935|F|0-15:T>C-15:T>C	TGCAGGTTTAGCTCTTATGCATGAGATCGGAAGAGCGGTTCAGCAGGAATGCCGAGACCGATCTCGTAT	TGCAGGTTTAGCTCTTATGCATG	15:T>C	15	0.471698	0.800000	0.220000	0.780000	0.200000	0.020000	0.320000	0.343200	0.331600	132.59184	109.36364	1.000000	1	1	1	0	0	NA
28918940|F|0-15:T>A-15:T>A	TGCAGTGCATCTTCTTGCATGAGATCGGAAGAGCGGTTCAGCAGGAATGCCGAGACCGATCTCGTATGC	TGCAGTGCATCTTCTTGCATG	15:T>A	15	0.462264	0.204082	0.795918	0.204082	0.795918	0.000000	0.324865	0.324865	0.324865	88.60000	60.08333	1.000000	0	0	0	1	1	NA
28918949|F|0-13:T>A-13:T>A	TGCAGGTGCTCCCTGGCATGAGATCGGAAGAGCGGTTCAGCAGGAATGCCGAGACCGATCTCGTATGCC	TGCAGGTGCTCCCTGGCATG	13:T>A	13	0.603774	0.890625	0.156250	0.843750	0.109375	0.046875	0.194824	0.263672	0.229248	115.93056	93.76923	1.000000	2	0	0	0	0	NA
28918955|F|0-11:C>A-11:C>A	TGCAGTCAGCACACTGCATGAGATCGGAAGAGCGGTTCAGCAGGAATGCCGAGACCGATCTCGTATGCC	TGCAGTCAGCACACTGCATG	11:C>A	11	0.509434	0.907407	0.092593	0.907407	0.092593	0.000000	0.168038	0.168038	0.168038	97.88333	60.14286	1.000000	0	0	0	0	0	NA
28919001|F|0-16:C>T-16:C>T	TGCAGTGCGTGGCCTCCTTCCTCTTCCTCTACTGTGCCTGCATGTCCCCTGTCATCACCTTTGGCGGGC	TGCAGTGCGTGGCCTCCTTCCTCTTCCTCTACTGTGCCTGCATGTCCCCTGTCATCACCTTTGGCGGGC	16:C>T	16	0.698113	0.810811	0.189189	0.810811	0.189189	0.000000	0.306793	0.306793	0.306793	24.32432	2.61111	1.000000	0	0	0	0	0	NA
28919002|F|0-46:T>C-46:T>C	TGCAGTGCGTGGCCTCCTTCCTCTTCCTCTACTGTGCCTGCATGTCTCCTGTCATCACCTTCGGCGGGC	TGCAGTGCGTGGCCTCCTTCCTCTTCCTCTACTGTGCCTGCATGTCTCCTGTCATCACCTTCGGCGGGC	46:T>C	46	0.698113	0.067568	0.932432	0.067568	0.932432	0.000000	0.126004	0.126004	0.126004	38.80000	19.00000	1.000000	0	1	1	1	1	NA
28919005|F|0-27:T>C-27:T>C	TGCAGATGCTAACATTGACTCTGAAGATGATTCTGAAACTCTCCCAACAGACAGAACGCTCACTTACAG	TGCAGATGCTAACATTGACTCTGAAGATGATTCTGAAACTCTCCCAACAGACAGAACGCTCACTTACAG	27:T>C	27	0.471698	0.640000	0.360000	0.640000	0.360000	0.000000	0.460800	0.460800	0.460800	76.14286	59.38889	1.000000	0	0	0	0	1	NA
28919018|F|0-64:T>C-64:T>C	TGCAGTTAGCTCCAGATTCACAGACACCGTGTTCTTGATGGTCTTGGCCCTGCAAAGATAGCAATGGTG	TGCAGTTAGCTCCAGATTCACAGACACCGTGTTCTTGATGGTCTTGGCCCTGCAAAGATAGCAATGGTG	64:T>C	64	0.462264	0.224490	0.775510	0.224490	0.775510	0.000000	0.348188	0.348188	0.348188	98.81818	91.76596	1.000000	0	0	0	1	1	NA
28919019|F|0-65:G>A-65:G>A	TGCAGTTAGCTCCAGATTCACAGACACAGTGTTCTTGATGGTCTTGGCCCTGCAAAGATAGCAACGGTG	TGCAGTTAGCTCCAGATTCACAGACACAGTGTTCTTGATGGTCTTGGCCCTGCAAAGATAGCAACGGTG	65:G>A	65	0.462264	0.632653	0.367347	0.632653	0.367347	0.000000	0.464806	0.464806	0.464806	93.40000	92.38889	1.000000	0	0	0	0	1	NA
28919020|F|0-23:A>G-23:A>G	TGCAGCAGGAAGTCCATCACCACAGCAAGGGCTGCATAAAGAGCGAAGGACTTGACGGCTGGCATGAGA	TGCAGCAGGAAGTCCATCACCACAGCAAGGGCTGCATAAAGAGCGAAGGACTTGACGGCTGGCATGAGA	23:A>G	23	0.462264	0.224490	0.775510	0.224490	0.775510	0.000000	0.348188	0.348188	0.348188	72.90909	65.80851	1.000000	0	0	0	1	1	NA
28919029|F|0-7:T>C-7:T>C	TGCAGAATGAGCGCTCGGAGCGCATCAGAACCCTGCTGGAGCGCCAAGCCCGCGAGATCGAGGCCTTTG	TGCAGAATGAGCGCTCGGAGCGCATCAGAACCCTGCTGGAGCGCCAAGCCCGCGAGATCGAGGCCTTTG	7:T>C	7	0.509434	0.092593	0.907407	0.092593	0.907407	0.000000	0.168038	0.168038	0.168038	33.00000	22.70312	1.000000	1	0	0	1	1	NA
28919031|F|0-40:A>G-40:A>G	TGCAGAACGAGCGCTCGGAGCGCATCAGAACCCTGCTGGAACGCCAAGCCCGTGAGATCGAGGCCTTTG	TGCAGAACGAGCGCTCGGAGCGCATCAGAACCCTGCTGGAACGCCAAGCCCGTGAGATCGAGGCCTTTG	40:A>G	40	0.509434	0.592593	0.407407	0.592593	0.407407	0.000000	0.482853	0.482853	0.482853	23.68085	22.95455	1.000000	0	1	1	0	1	NA
28919032|F|0-7:T>G-7:T>G	TGCAGAATCGGATGTAAGGCTGCATGTGGGGCAGCTGGGCAGTCAGGATGTCGCCGATCATCTTCACAG	TGCAGAATCGGATGTAAGGCTGCATGTGGGGCAGCTGGGCAGTCAGGATGTCGCCGATCATCTTCACAG	7:T>G	7	0.556604	0.084746	0.915254	0.084746	0.915254	0.000000	0.155128	0.155128	0.155128	39.20000	36.74648	1.000000	0	1	1	1	1	1
28919033|F|0-19:T>C-19:T>C	TGCAGAAGCGGATGTAAGGTTGCATGTGGGGCAGCTGGGCAGTCAGGATGTCACCGATCATCTTCACAG	TGCAGAAGCGGATGTAAGGTTGCATGTGGGGCAGCTGGGCAGTCAGGATGTCACCGATCATCTTCACAG	19:T>C	19	0.556604	0.084746	0.915254	0.084746	0.915254	0.000000	0.155128	0.155128	0.155128	49.60000	36.01408	1.000000	1	0	0	1	1	1
28919035|F|0-64:C>T-64:C>T	TGCAGAAGTGCCACTATCACCACGGAGGCAACCCTTGCTACACCAAGCCCAAGATTCCTTTACCCGTGT	TGCAGAAGTGCCACTATCACCACGGAGGCAACCCTTGCTACACCAAGCCCAAGATTCCTTTACCCGTGT	64:C>T	64	0.528302	0.392857	0.607143	0.392857	0.607143	0.000000	0.477041	0.477041	0.477041	19.91667	17.14286	1.000000	NA	NA	NA	1	0	0
28919064|F|0-50:T>G-50:T>G	TGCAGGCCGTGACTCCAGATGCGCTCCAGCAGATCACACAGACTGGCGATTAGTGTGTTCTCCTCCAGA	TGCAGGCCGTGACTCCAGATGCGCTCCAGCAGATCACACAGACTGGCGATTAGTGTGTTCTCCTCCAGA	50:T>G	50	0.547170	0.155172	0.844828	0.155172	0.844828	0.000000	0.262188	0.262188	0.262188	18.77778	13.68182	1.000000	0	0	NA	1	1	1
28919065|F|0-38:C>G-38:C>G	TGCAGGCCATGACTCCAGATGCGCTCCAGCAGATCACACAGACTGGCGATGAGTGTGTTCTCCTCCAGA	TGCAGGCCATGACTCCAGATGCGCTCCAGCAGATCACACAGACTGGCGATGAGTGTGTTCTCCTCCAGA	38:C>G	38	0.547170	0.913793	0.086207	0.913793	0.086207	0.000000	0.157551	0.157551	0.157551	14.20000	11.00000	1.000000	1	0	NA	0	0	0
28919066|F|0-31:G>A-31:G>A	TGCAGGCCTTAATCTACCCCATCTCCTCCACGACGCCCCATAACTTTGAAGTGTGGACAGCGACGGCTC	TGCAGGCCTTAATCTACCCCATCTCCTCCACGACGCCCCATAACTTTGAAGTGTGGACAGCGACGGCTC	31:G>A	31	0.537736	0.912281	0.087719	0.912281	0.087719	0.000000	0.160049	0.160049	0.160049	4.72464	4.40000	1.000000	1	0	NA	0	0	0
28919069|F|0-22:C>T-22:C>T	TGCAGGGTGACATGGAGTCCAACGGCAAGTACATCACCAACCAGGGCACACGTGTGAATTGCCACACTG	TGCAGGGTGACATGGAGTCCAACGGCAAGTACATCACCAACCAGGGCACACGTGTGAATTGCCACACTG	22:C>T	22	0.556604	0.084746	0.915254	0.084746	0.915254	0.000000	0.155128	0.155128	0.155128	33.60000	23.29577	1.000000	1	0	0	1	1	1
28919071|F|0-25:A>G-25:A>G	TGCAGGGTGACCAGGGCAGGGTCTGATTCAGCTGCACAAAGAAGGGAGCCATCATGTGGTGCTGGTCCA	TGCAGGGTGACCAGGGCAGGGTCTGATTCAGCTGCACAAAGAAGGGAGCCATCATGTGGTGCTGGTCCA	25:A>G	25	0.556604	0.796610	0.203390	0.796610	0.203390	0.000000	0.324045	0.324045	0.324045	19.28571	13.10000	1.000000	0	0	0	0	0	1
28919072|F|0-43:G>A-43:G>A	TGCAGGTAAGAAATAAAACACAAGATCACTAGCAAGTATACCTGGATATGGAGAAGAGATGGTTTTAAA	TGCAGGTAAGAAATAAAACACAAGATCACTAGCAAGTATACCTGGATATGGAGAAGAGATGGTTTTAAA	43:G>A	43	0.452830	0.437500	0.562500	0.437500	0.562500	0.000000	0.492188	0.492188	0.492188	9.72414	3.35484	1.000000	0	NA	0	1	1	0
28919073|F|0-64:A>T-64:A>T	TGCAGGTAAGAAATAAAACACAAGATCACTAGCAAGTATACCTGGATATGCAGAAGAGATGGTTAAAAA	TGCAGGTAAGAAATAAAACACAAGATCACTAGCAAGTATACCTGGATATGCAGAAGAGATGGTTAAAAA	64:A>T	64	0.452830	0.916667	0.083333	0.916667	0.083333	0.000000	0.152778	0.152778	0.152778	6.60714	4.00000	1.000000	0	NA	1	0	0	0
28919075|F|0-41:C>G-41:C>G	TGCAGGTGCTCCAGCTCAGCCTCGTACATCATCTCCTGCATCAGGTACTTCTCCCGCCGCATGAGATCG	TGCAGGTGCTCCAGCTCAGCCTCGTACATCATCTCCTGCATCAGGTACTTCTCCCGCCGCATG	41:C>G	41	0.613208	0.953846	0.046154	0.953846	0.046154	0.000000	0.088047	0.088047	0.088047	28.44156	15.33333	1.000000	0	0	0	0	0	0
28919076|F|0-23:A>G-23:A>G	TGCAGGTGCTCCAGCTCAGCCTCATACATCATCTCCTGCATCAGGTACTTTTCCCGTCGCATGAGATCG	TGCAGGTGCTCCAGCTCAGCCTCATACATCATCTCCTGCATCAGGTACTTTTCCCGTCGCATG	23:A>G	23	0.632075	0.253731	0.746269	0.253731	0.746269	0.000000	0.378703	0.378703	0.378703	39.47368	24.71429	1.000000	0	0	0	1	1	0
28919104|F|0-7:C>G-7:C>G	TGCAGACCCGATGGCCCGTGGTGGGCTGGAAGGTACTGAAGCAGCCGCTTACCCCGGCCCGGGAGATGT	TGCAGACCCGATGGCCCGTGGTGGGCTGGAAGGTACTGAAGCAGCCGCTTACCCCGGCCCGGGAGATGT	7:C>G	7	0.500000	0.226415	0.773585	0.226415	0.773585	0.000000	0.350303	0.350303	0.350303	2.81250	2.77551	1.000000	NA	1	1	NA	1	NA
28919115|F|0-10:A>G-10:A>G	TGCAGTCTCAAGTTGAGGAGTACCAGGGCATGAGATCGGAAGAGCGGTTCAGCAGGAATGCCGAGACCG	TGCAGTCTCAAGTTGAGGAGTACCAGGGCATG	10:A>G	10	0.650943	0.434783	0.565217	0.434783	0.565217	0.000000	0.491493	0.491493	0.491493	132.51163	130.51064	1.000000	1	1	NA	0	1	NA
28919120|F|0-6:C>T-6:C>T	TGCAGCCGCCCCGCCCATATGCATAGATCGGAAGAGCGGTTCAGCAGGAATGCCGAGACCGATCTCGTA	TGCAGCCGCCCCGCCCATATCATG	6:C>T	6	0.462264	0.857143	0.142857	0.857143	0.142857	0.000000	0.244898	0.244898	0.244898	3.03846	2.72727	1.000000	0	NA	NA	0	0	0
28919121|F|0-12:A>G-12:A>G	TGCAGCCGCCCCACCCGTATGCATAGATCGGAAGAGCGGTTCAGCAGGAATGCCGAGACCGATCTCGTA	TGCAGCCGCCCCACCCGTATCATG	12:A>G	12	0.462264	0.142857	0.857143	0.142857	0.857143	0.000000	0.244898	0.244898	0.244898	3.00000	2.98148	1.000000	1	NA	NA	1	1	0
28919126|F|0-7:C>G-7:C>G	TGCAGTCCATGGATGCCAGCAGGAACTTCTCTGAGTTCCGCCAGGAGGCTAGCATGAGATCGGAAGAGC	TGCAGTCCATGGATGCCAGCAGGAACTTCTCTGAGTTCCGCCAGGAGGCTAGCATG	7:C>G	7	0.509434	0.907407	0.092593	0.907407	0.092593	0.000000	0.168038	0.168038	0.168038	95.16949	92.00000	1.000000	1	0	0	0	0	NA
28919166|F|0-11:A>G-11:A>G	TGCAGAAGGGTATAAGTGTTTCCCAGGCTGTAGCATGAGATCGGAAGAGCGGTTCAGCAGGAATGCCGA	TGCAGAAGGGTATAAGTGTTTCCCAGGCTGTAGCATG	11:A>G	11	0.462264	0.448980	0.551020	0.448980	0.551020	0.000000	0.494794	0.494794	0.494794	174.77273	166.86842	1.000000	NA	0	0	1	0	NA
28919183|F|0-6:T>C-6:T>C	TGCAGATCTGGGGTCTTTGAGTTGTGAATGCATCAGCATGAGATCGGAAGAGCGGTTCAGCAGGAATGC	TGCAGATCTGGGGTCTTTGAGTTGTGAATGCATCAGCATG	6:T>C	6	0.452830	0.104167	0.895833	0.104167	0.895833	0.000000	0.186632	0.186632	0.186632	185.60000	141.96226	1.000000	0	1	1	1	1	NA
28919184|F|0-25:G>A-25:G>A	TGCAGACCAGGGGTCTTTGAGTTGTGAATGCATCAGCATGAGATCGGAAGAGCGGTTCAGCAGGAATGC	TGCAGACCAGGGGTCTTTGAGTTGTGAATGCATCAGCATG	25:G>A	25	0.452830	0.208333	0.791667	0.208333	0.791667	0.000000	0.329861	0.329861	0.329861	160.90000	142.54167	1.000000	0	0	0	1	1	NA
28919193|F|0-13:C>G-13:C>G	TGCAGACTGCACTCTCCCATGTGCACGCCACGACTGATCACCCTGCATGAGATCGGAAGAGCGGTTCAG	TGCAGACTGCACTCTCCCATGTGCACGCCACGACTGATCACCCTGCATG	13:C>G	13	0.462264	0.775510	0.224490	0.775510	0.224490	0.000000	0.348188	0.348188	0.348188	145.29787	135.72727	1.000000	1	1	1	0	0	NA
28919197|F|0-17:A>G-17:A>G	TGCAGAGCTGACAGTGTATGCTCTAGGATAAATGGCATGAGATCGGAAGAGCGGTTCAGCAGGAATGCC	TGCAGAGCTGACAGTGTATGCTCTAGGATAAATGGCATG	17:A>G	17	0.462264	0.204082	0.795918	0.204082	0.795918	0.000000	0.324865	0.324865	0.324865	166.80000	161.70833	1.000000	0	0	0	1	1	NA
28919201|F|0-9:A>G-9:A>G	TGCAGAGGTAGTCTAGGACCAAGCACTGCTCACACAACCGTGCCGGCAGCATGAGATCGGAAGAGCGGT	TGCAGAGGTAGTCTAGGACCAAGCACTGCTCACACAACCGTGCCGGCAGCATG	9:A>G	9	0.500000	0.698113	0.301887	0.698113	0.301887	0.000000	0.421502	0.421502	0.421502	124.71739	103.72222	1.000000	1	1	1	0	0	1
28919214|F|0-20:C>T-20:C>T	TGCAGATGAAAAGCCTGAGCCGCACTTGCCAGGCTCCAGTCCCTACTGAGCATGAGATCGGAAGAGCGG	TGCAGATGAAAAGCCTGAGCCGCACTTGCCAGGCTCCAGTCCCTACTGAGCATG	20:C>T	20	0.518868	0.109091	0.890909	0.109091	0.890909	0.000000	0.194380	0.194380	0.194380	107.33333	101.79688	1.000000	0	1	1	1	1	NA
28919221|F|0-11:C>T-11:C>T	TGCAGATGGACCACGCAGCAGGACACAGCATGAGATCGGAAGAGCGGTTCAGCAGGAATGCCGAGACCG	TGCAGATGGACCACGCAGCAGGACACAGCATG	11:C>T	11	0.471698	0.220000	0.780000	0.220000	0.780000	0.000000	0.343200	0.343200	0.343200	226.72727	213.18750	1.000000	0	0	0	1	1	NA
28919239|F|0-7:C>G-7:C>G	TGCAGCACGCTCTGCCCGTCCCGGTACGCCACGCTCTGCTGCATGAGATCGGAAGAGCGGTTCAGCAGG	TGCAGCACGCTCTGCCCGTCCCGGTACGCCACGCTCTGCTGCATG	7:C>G	7	0.509434	0.814815	0.203704	0.796296	0.185185	0.018519	0.301783	0.324417	0.313100	97.10909	67.54545	1.000000	1	1	1	0	0	0
28919246|F|0-35:A>G-35:A>G	TGCAGCAGGGACGGGTCGTCGGTGGCCAGGTAGACACGCTTCTTGTCGACATGCATGAGATCGGAAGAG	TGCAGCAGGGACGGGTCGTCGGTGGCCAGGTAGACACGCTTCTTGTCGACATGCATG	35:A>G	35	0.518868	0.854545	0.145455	0.854545	0.145455	0.000000	0.248595	0.248595	0.248595	100.15517	42.25000	1.000000	1	0	NA	0	0	0
28919247|F|0-14:A>G-14:A>G	TGCAGCAGGGACGGATCGTCAGTGGCCAGGTAGACACGCTTCTTGTCGACATGCATGAGATCGGAAGAG	TGCAGCAGGGACGGATCGTCAGTGGCCAGGTAGACACGCTTCTTGTCGACATGCATG	14:A>G	14	0.518868	0.072727	0.927273	0.072727	0.927273	0.000000	0.134876	0.134876	0.134876	121.25000	91.32258	1.000000	1	0	NA	1	1	1
28919257|F|0-6:C>A-6:C>A	TGCAGCCATGGATGAAGGTGTGTTGCATGAGATCGGAAGAGCGGTTCAGCAGGAATGCCGAGACCGATC	TGCAGCCATGGATGAAGGTGTGTTGCATG	6:C>A	6	0.481132	0.803922	0.196078	0.803922	0.196078	0.000000	0.315263	0.315263	0.315263	217.04000	205.90000	1.000000	1	1	1	0	0	NA
28919271|F|0-18:G>A-18:G>A	TGCAGCGCTTTCAGATCAGGAGCATGAACGAGCGAGGCCTGCACAGCTGGCATGAGATCGGAAGAGCGG	TGCAGCGCTTTCAGATCAGGAGCATGAACGAGCGAGGCCTGCACAGCTGGCATG	18:G>A	18	0.443396	0.914894	0.085106	0.914894	0.085106	0.000000	0.155727	0.155727	0.155727	99.03846	77.50000	1.000000	0	NA	NA	0	0	NA
28919311|F|0-30:A>G-30:A>G	TGCAGGAGTGTGGGACAAAGTGCTGGCTCCAGTGGCCGAGCGCAGGAACGAGTCTGGCATGAGATCGGA	TGCAGGAGTGTGGGACAAAGTGCTGGCTCCAGTGGCCGAGCGCAGGAACGAGTCTGGCATG	30:A>G	30	0.462264	0.877551	0.122449	0.877551	0.122449	0.000000	0.214910	0.214910	0.214910	79.34615	64.16667	1.000000	1	0	1	0	0	NA
28919321|F|0-15:C>T-15:C>T	TGCAGGCCTGATCCACCTGGTGATACCGTTTGCGGAGGGCAAAGCTGGTGGCAGCATGAGATCGGAAGA	TGCAGGCCTGATCCACCTGGTGATACCGTTTGCGGAGGGCAAAGCTGGTGGCAGCATG	15:C>T	15	0.462264	0.755102	0.306122	0.693878	0.244898	0.061224	0.369846	0.424823	0.397334	83.00000	80.33333	1.000000	0	0	0	0	1	NA
28919325|F|0-26:G>C-26:G>C	TGCAGGCTAACCCTTGAAGCTGCGTGGCTCACTTGGCCCTGCATGAGATCGGAAGAGCGGTTCAGCAGG	TGCAGGCTAACCCTTGAAGCTGCGTGGCTCACTTGGCCCTGCATG	26:G>C	26	0.452830	0.625000	0.375000	0.625000	0.375000	0.000000	0.468750	0.468750	0.468750	96.87179	83.36842	1.000000	0	0	0	0	1	NA
28919331|F|0-7:A>G-7:A>G	TGCAGGGAGGGAAGGACTTTAGCATAGATCGGAAGAGCGGTTCAGCAGGAATGCCGAGACCGATCTCGT	TGCAGGGAGGGAAGGACTTTACATG	7:A>G	7	0.679245	0.652778	0.375000	0.625000	0.347222	0.027778	0.453318	0.468750	0.461034	3.17857	2.41935	1.000000	1	0	0	0	0	NA
28919339|F|0-19:T>G-19:T>G	TGCAGGGTCCTTCTGCTGTTGTGCATGAGATCGGAAGAGCGGTTCAGCAGGAATGCCGAGACCGATCTC	TGCAGGGTCCTTCTGCTGTTGTGCATG	19:T>G	19	0.452830	0.916667	0.083333	0.916667	0.083333	0.000000	0.152778	0.152778	0.152778	238.05556	149.75000	1.000000	0	1	0	0	0	NA
28919354|F|0-8:A>G-8:A>G	TGCAGGTGAGCCGCCTACGGAAATAGGAACAAGCATGAGATCGGAAGAGCGGTTCAGCAGGAATGCCGA	TGCAGGTGAGCCGCCTACGGAAATAGGAACAAGCATG	8:A>G	8	0.471698	0.240000	0.760000	0.240000	0.760000	0.000000	0.364800	0.364800	0.364800	157.91667	154.63830	1.000000	0	0	0	1	1	NA
28919381|F|0-16:T>C-16:T>C	TGCAGTCCAACTCAGCTGAGTCCGTCGCCATGGGCCTGCTGCGTCAGTTCGAGGGCATGAGATCGGAAG	TGCAGTCCAACTCAGCTGAGTCCGTCGCCATGGGCCTGCTGCGTCAGTTCGAGGGCATG	16:T>C	16	0.490566	0.384615	0.615385	0.384615	0.615385	0.000000	0.473373	0.473373	0.473373	79.37931	65.50000	1.000000	1	1	1	0	1	1
28919409|F|0-8:A>G-8:A>G	TGCAGTGGACACTGCGACACGCTGTACGTGTCACACTCACTCTTGGCATGAGATCGGAAGAGCGGTTCA	TGCAGTGGACACTGCGACACGCTGTACGTGTCACACTCACTCTTGGCATG	8:A>G	8	0.452830	0.104167	0.895833	0.104167	0.895833	0.000000	0.186632	0.186632	0.186632	186.20000	181.71698	1.000000	0	1	1	1	1	NA
28919420|F|0-7:C>T-7:C>T	TGCAGTTCCTGCGCATCCTGTACCGCATAGATCGGAAGAGCGGTTCAGCAGGAATGCCGAGACCGATCT	TGCAGTTCCTGCGCATCCTGTACCCATG	7:C>T	7	0.500000	0.377358	0.622642	0.377358	0.622642	0.000000	0.469918	0.469918	0.469918	2.52174	2.43902	1.000000	0	NA	NA	1	1	NA
28919466|F|0-17:T>C-17:T>C	TGCAGCTGGTGCAGGGATTTGAGCATGAGATCGGAAGAGCGGTTCAGCAGGAATGCCGAGACCGATCTC	TGCAGCTGGTGCAGGGATTTGAGCATG	17:T>C	17	0.481132	0.941176	0.058824	0.941176	0.058824	0.000000	0.110727	0.110727	0.110727	213.17544	61.66667	1.000000	0	0	0	0	0	NA
28919481|F|0-7:T>C-7:T>C	TGCAGCTTTTGAGGGTTATGCATGAGATCGGAAGAGCGGTTCAGCAGGAATGCCGAGACCGATCTCGTA	TGCAGCTTTTGAGGGTTATGCATG	7:T>C	7	0.490566	0.038462	0.961538	0.038462	0.961538	0.000000	0.073964	0.073964	0.073964	249.00000	217.83333	1.000000	1	1	1	1	1	NA
28919482|F|0-8:T>A-8:T>A	TGCAGCTCTTCTGGGATATGCATGAGATCGGAAGAGCGGTTCAGCAGGAATGCCGAGACCGATCTCGTA	TGCAGCTCTTCTGGGATATGCATG	8:T>A	8	0.490566	0.980769	0.019231	0.980769	0.019231	0.000000	0.037722	0.037722	0.037722	221.58333	136.50000	1.000000	0	0	0	0	0	NA
28919488|F|0-6:C>A-6:C>A	TGCAGACAGCACCTGTGCATAGATCGGAAGAGCGGTTCAGCAGGAATGCCGAGACCGATCTCGTATGCC	TGCAGACAGCACCTGTCATG	6:C>A	6	0.518868	0.254545	0.745455	0.254545	0.745455	0.000000	0.379504	0.379504	0.379504	3.68421	1.86667	1.000000	NA	NA	NA	1	1	NA
28919492|F|0-13:T>C-13:T>C	TGCAGAACTCTACTGTGAGCATGAGATCGGAAGAGCGGTTCAGCAGGAATGCCGAGACCGATCTCGTAT	TGCAGAACTCTACTGTGAGCATG	13:T>C	13	0.481132	0.784314	0.215686	0.784314	0.215686	0.000000	0.338331	0.338331	0.338331	210.81633	178.00000	1.000000	1	1	1	0	0	NA
28919501|F|0-7:A>G-7:A>G	TGCAGGAAGAGGACTCACGCATGAGATCGGAAGAGCGGTTCAGCAGGAATGCCGAGACCGATCTCGTAT	TGCAGGAAGAGGACTCACGCATG	7:A>G	7	0.518868	0.672727	0.327273	0.672727	0.327273	0.000000	0.440331	0.440331	0.440331	166.43478	109.20833	1.000000	1	1	1	0	0	NA
28919507|F|0-11:C>T-11:C>T	TGCAGGTACATCCCAGAGGGCATGAGATCGGAAGAGCGGTTCAGCAGGAATGCCGAGACCGATCTCGTA	TGCAGGTACATCCCAGAGGGCATG	11:C>T	11	0.632075	0.895522	0.104478	0.895522	0.104478	0.000000	0.187124	0.187124	0.187124	151.55556	65.00000	1.000000	0	0	0	0	0	NA
28919508|F|0-5:T>G-5:T>G	TGCAGTAAGAGTCCAGCAGCATGAGATCGGAAGAGCGGTTCAGCAGGAATGCCGAGACCGATCTCGTAT	TGCAGTAAGAGTCCAGCAGCATG	5:T>G	5	0.500000	0.905660	0.094340	0.905660	0.094340	0.000000	0.170879	0.170879	0.170879	228.85965	201.71429	1.000000	0	0	0	0	0	NA
28919529|F|0-5:G>A-5:G>A	TGCAGGAAACCGATGAGCATGAGATCGGAAGAGCGGTTCAGCAGGAATGCCGAGACCGATCTCGTATGC	TGCAGGAAACCGATGAGCATG	5:G>A	5	0.481132	0.980392	0.039216	0.960784	0.019608	0.019608	0.038447	0.075356	0.056901	151.58333	35.00000	1.000000	0	0	0	0	0	NA
28919530|F|0-6:C>A-6:C>A	TGCAGGCAACCAATGAGCATGAGATCGGAAGAGCGGTTCAGCAGGAATGCCGAGACCGATCTCGTATGC	TGCAGGCAACCAATGAGCATG	6:C>A	6	0.481132	0.980392	0.058824	0.941176	0.019608	0.039216	0.038447	0.110727	0.074587	151.52542	56.25000	1.000000	0	0	0	0	0	NA
28919537|F|0-14:A>C-14:A>C	TGCAGCAAATGTGCAGAGTTGGAAGAGGAGCTGAAAAATGTCACCAATAACTTAAAGTCCCTGGAGGCC	TGCAGCAAATGTGCAGAGTTGGAAGAGGAGCTGAAAAATGTCACCAATAACTTAAAGTCCCTGGAGGCC	14:A>C	14	0.679245	0.694444	0.347222	0.652778	0.305556	0.041667	0.424383	0.453318	0.438850	8.64407	6.45161	1.000000	0	0	0	0	0	1
28919540|F|0-5:G>C-5:G>C	TGCAGGTGAATCTTCTCCTTGATGATCTGTGACTGTTTCTTCTGGAGCCCCTTCATCTGCTTCTGCATG	TGCAGGTGAATCTTCTCCTTGATGATCTGTGACTGTTTCTTCTGGAGCCCCTTCATCTGCTTCTGCATG	5:G>C	5	0.556604	0.796610	0.203390	0.796610	0.203390	0.000000	0.324045	0.324045	0.324045	56.23214	55.30000	1.000000	0	0	0	0	0	1
28919541|F|0-8:G>A-8:G>A	TGCAGGTGGATCTTCTCCTTGATGATCTGCGACTGTTTCTTCTGGAGCCCCTTCATCTGCTTCTGCATG	TGCAGGTGGATCTTCTCCTTGATGATCTGCGACTGTTTCTTCTGGAGCCCCTTCATCTGCTTCTGCATG	8:G>A	8	0.575472	0.393443	0.606557	0.393443	0.606557	0.000000	0.477291	0.477291	0.477291	55.31250	54.19565	1.000000	0	0	0	1	1	0
28919542|F|0-12:G>A-12:G>A	TGCAGAAAAAGAGGAATATGAGCATCAGCAGCAGGAGCTGGAAAAGGTGTGCAATCCCATTATCACCAA	TGCAGAAAAAGAGGAATATGAGCATCAGCAGCAGGAGCTGGAAAAGGTGTGCAATCCCATTATCACCAA	12:G>A	12	0.660377	0.171429	0.828571	0.171429	0.828571	0.000000	0.284082	0.284082	0.284082	32.08333	28.37975	1.000000	0	0	0	1	1	NA
28919543|F|0-33:A>G-33:A>G	TGCAGAAAAGGAAGAGTATGAGCATCAGCAGCAAGAGCTGGAGAAGGTGTGCAATCCCATCATCACCAA	TGCAGAAAAGGAAGAGTATGAGCATCAGCAGCAAGAGCTGGAGAAGGTGTGCAATCCCATCATCACCAA	33:A>G	33	0.660377	0.042857	0.957143	0.042857	0.957143	0.000000	0.082041	0.082041	0.082041	29.33333	28.85227	1.000000	1	1	1	1	1	NA
28919588|F|0-10:A>T-10:A>T	TGCAGAGAGGAAATTGTGCCAGCATGAGATCGGAAGAGCGGTTCAGCAGGAATGCCGAGACCGATCTCG	TGCAGAGAGGAAATTGTGCCAGCATG	10:A>T	10	0.452830	0.895833	0.104167	0.895833	0.104167	0.000000	0.186632	0.186632	0.186632	191.55769	105.75000	1.000000	0	NA	NA	0	0	NA
28919592|F|0-10:C>A-10:C>A	TGCAGGGCGCCTTCACTGTCTGCATGAGATCGGAAGAGCGGTTCAGCAGGAATGCCGAGACCGATCTCG	TGCAGGGCGCCTTCACTGTCTGCATG	10:C>A	10	0.669811	0.957746	0.042254	0.957746	0.042254	0.000000	0.080936	0.080936	0.080936	114.98810	89.00000	1.000000	0	0	0	0	0	NA
28919593|F|0-14:G>A-14:G>A	TGCAGGGCACCTTCGCTCTCTGCATGAGATCGGAAGAGCGGTTCAGCAGGAATGCCGAGACCGATCTCG	TGCAGGGCACCTTCGCTCTCTGCATG	14:G>A	14	0.669811	0.056338	0.943662	0.056338	0.943662	0.000000	0.106328	0.106328	0.106328	217.66667	107.08642	1.000000	1	1	1	1	1	NA
28919605|F|0-14:A>T-14:A>T	TGCAGCAGATGGAGAGCTGGCAGCATGAGATCGGAAGAGCGGTTCAGCAGGAATGCCGAGACCGATCTC	TGCAGCAGATGGAGAGCTGGCAGCATG	14:A>T	14	0.481132	0.823529	0.196078	0.803922	0.176471	0.019608	0.290657	0.315263	0.302960	165.60377	131.50000	1.000000	1	1	1	0	0	NA
28919606|F|0-13:A>C-13:A>C	TGCAGGAGGCTGGAGAGGCCTGCATGAGATCGGAAGAGCGGTTCAGCAGGAATGCCGAGACCGATCTCG	TGCAGGAGGCTGGAGAGGCCTGCATG	13:A>C	13	0.528302	0.875000	0.142857	0.857143	0.125000	0.017857	0.218750	0.244898	0.231824	153.57627	34.45455	1.000000	0	0	0	0	0	NA
28919626|F|0-7:T>A-7:T>A	TGCAGGCTTTTCCATTGTGGGCATGAGATCGGAAGAGCGGTTCAGCAGGAATGCCGAGACCGATCTCGT	TGCAGGCTTTTCCATTGTGGGCATG	7:T>A	7	0.518868	0.763636	0.236364	0.763636	0.236364	0.000000	0.360992	0.360992	0.360992	145.92157	126.72222	1.000000	NA	0	0	0	0	NA
28919636|F|0-16:C>T-16:C>T	TGCAGTTCATGTACTACGGCACGCTGGAGCTCAGCATAGATCGGAAGAGCGGTTCAGCAGGAATGCCGA	TGCAGTTCATGTACTACGGCACGCTGGAGCTCACATG	16:C>T	16	0.622642	0.818182	0.181818	0.818182	0.181818	0.000000	0.297521	0.297521	0.297521	2.35821	2.20000	1.000000	0	0	NA	0	0	1
28919637|F|0-18:A>G-18:A>G	TGCAGAAAGACCCGGAGAAGGAGCTGTCCTTCAGCATGAGATCGGAAGAGCGGTTCAGCAGGAATGCCG	TGCAGAAAGACCCGGAGAAGGAGCTGTCCTTCAGCATG	18:A>G	18	0.471698	0.880000	0.120000	0.880000	0.120000	0.000000	0.211200	0.211200	0.211200	173.22642	144.50000	1.000000	1	0	0	0	0	NA
28919646|F|0-13:G>C-13:G>C	TGCAGAAGGAGCTGAAGGCCAAGCACGAGCTGAGCATGAGATCGGAAGAGCGGTTCAGCAGGAATGCCG	TGCAGAAGGAGCTGAAGGCCAAGCACGAGCTGAGCATG	13:G>C	13	0.462264	0.877551	0.122449	0.877551	0.122449	0.000000	0.214910	0.214910	0.214910	173.61538	146.50000	1.000000	1	0	0	0	0	NA
28919647|F|0-10:G>A-10:G>A	TGCAGAAGGCGGCCAAGGCTCGGGGAGACGCCCAGCATGAGATCGGAAGAGCGGTTCAGCAGGAATGCC	TGCAGAAGGCGGCCAAGGCTCGGGGAGACGCCCAGCATG	10:G>A	10	0.575472	0.278689	0.737705	0.262295	0.721311	0.016393	0.402042	0.386993	0.394518	134.58824	127.19355	1.000000	1	1	1	1	0	1
28919653|F|0-7:C>A-7:C>A	TGCAGACCTTCTCCTGGACTTTGCATGAGATCGGAAGAGCGGTTCAGCAGGAATGCCGAGACCGATCTC	TGCAGACCTTCTCCTGGACTTTGCATG	7:C>A	7	0.462264	0.204082	0.795918	0.204082	0.795918	0.000000	0.324865	0.324865	0.324865	202.90000	189.10417	1.000000	0	0	0	1	1	NA
28919656|F|0-15:T>C-15:T>C	TGCAGACGGCGCGGCTGGGGGTGGTCTCAGCCAGTGGCAGCATGAGATCGGAAGAGCGGTTCAGCAGGA	TGCAGACGGCGCGGCTGGGGGTGGTCTCAGCCAGTGGCAGCATG	15:T>C	15	0.509434	0.981481	0.018519	0.981481	0.018519	0.000000	0.036351	0.036351	0.036351	100.79688	94.50000	1.000000	0	0	0	0	0	0
28919662|F|0-9:C>G-9:C>G	TGCAGAGCACCTGCCTGTGCTGCATGAGATCGGAAGAGCGGTTCAGCAGGAATGCCGAGACCGATCTCG	TGCAGAGCACCTGCCTGTGCTGCATG	9:C>G	9	0.481132	0.941176	0.058824	0.941176	0.058824	0.000000	0.110727	0.110727	0.110727	141.42373	80.60000	1.000000	0	NA	NA	0	0	0
28919678|F|0-25:T>G-25:T>G	TGCAGATGTACAGTAGCACACTTGATTTTTGATGCATGAGATCGGAAGAGCGGTTCAGCAGGAATGCCG	TGCAGATGTACAGTAGCACACTTGATTTTTGATGCATG	25:T>G	25	0.528302	0.696429	0.303571	0.696429	0.303571	0.000000	0.422832	0.422832	0.422832	197.47917	175.43478	1.000000	1	1	1	0	0	NA
28919680|F|0-20:G>A-20:G>A	TGCAGATTACCAGAAATGACGCTGAGCGAGCTGCCTCCCAGCATGAGATCGGAAGAGCGGTTCAGCAGG	TGCAGATTACCAGAAATGACGCTGAGCGAGCTGCCTCCCAGCATG	20:G>A	20	0.462264	0.775510	0.224490	0.775510	0.224490	0.000000	0.348188	0.348188	0.348188	170.68085	137.27273	1.000000	1	1	1	0	0	NA
28919681|F|0-23:C>T-23:C>T	TGCAGATTGGGGTAGGTGACACGCTCCCAGCATGAGATCGGAAGAGCGGTTCAGCAGGAATGCCGAGAC	TGCAGATTGGGGTAGGTGACACGCTCCCAGCATG	23:C>T	23	0.471698	0.900000	0.100000	0.900000	0.100000	0.000000	0.180000	0.180000	0.180000	193.85185	179.40000	1.000000	0	1	1	0	0	NA
28919682|F|0-40:C>T-40:C>T	TGCAGCAAAATGCAACGGCACGGTGGAAGCTGACAGCTCGCCGCCCGCTGCTCTGCATGAGATCGGAAG	TGCAGCAAAATGCAACGGCACGGTGGAAGCTGACAGCTCGCCGCCCGCTGCTCTGCATG	40:C>T	40	0.462264	0.795918	0.204082	0.795918	0.204082	0.000000	0.324865	0.324865	0.324865	77.02083	64.10000	1.000000	1	1	1	0	0	NA
28919683|F|0-49:G>A-49:G>A	TGCAGCAAAATGCAACGGCACGGTGGAAGCTGACAGCTCGTCGCCCACCGCTCTGCATGAGATCGGAAG	TGCAGCAAAATGCAACGGCACGGTGGAAGCTGACAGCTCGTCGCCCACCGCTCTGCATG	49:G>A	49	0.462264	0.959184	0.040816	0.959184	0.040816	0.000000	0.078301	0.078301	0.078301	75.69643	49.50000	1.000000	0	0	1	0	0	NA
28919684|F|0-29:C>T-29:C>T	TGCAGCAAGGGAGACAAGAGCCTGGACAGCAGCCTTCTGGGCATGAGATCGGAAGAGCGGTTCAGCAGG	TGCAGCAAGGGAGACAAGAGCCTGGACAGCAGCCTTCTGGGCATG	29:C>T	29	0.452830	0.895833	0.104167	0.895833	0.104167	0.000000	0.186632	0.186632	0.186632	89.90566	51.40000	1.000000	0	1	1	0	0	NA
28919686|F|0-30:T>C-30:T>C	TGCAGCGCAGGAGGACCCCAACTCCATCATTGCTGGCATGAGATCGGAAGAGCGGTTCAGCAGGAATGC	TGCAGCGCAGGAGGACCCCAACTCCATCATTGCTGGCATG	30:T>C	30	0.509434	0.962963	0.037037	0.962963	0.037037	0.000000	0.071331	0.071331	0.071331	127.28571	82.00000	1.000000	0	0	0	0	0	0
28919691|F|0-33:T>C-33:T>C	TGCAGCAGCAGACAGCTTCCCTCCTCGTTGTGTTGGGGCTTGTTTGCAGGGCATGAGATCGGAAGAGCG	TGCAGCAGCAGACAGCTTCCCTCCTCGTTGTGTTGGGGCTTGTTTGCAGGGCATG	33:T>C	33	0.566038	0.300000	0.700000	0.300000	0.700000	0.000000	0.420000	0.420000	0.420000	86.00000	85.81356	1.000000	1	1	1	1	0	1
28919693|F|0-23:C>T-23:C>T	TGCAGCAGGATGCACATTTGCCACAGACTCAGCATGAGATCGGAAGAGCGGTTCAGCAGGAATGCCGAG	TGCAGCAGGATGCACATTTGCCACAGACTCAGCATG	23:C>T	23	0.471698	0.880000	0.120000	0.880000	0.120000	0.000000	0.211200	0.211200	0.211200	222.22642	152.50000	1.000000	1	0	0	0	0	NA
28919704|F|0-8:T>C-8:T>C	TGCAGCCTTATTCTTCTGAAGTTCCCAGCAGTGGAGCACACAGACAGCATGAGATCGGAAGAGCGGTTC	TGCAGCCTTATTCTTCTGAAGTTCCCAGCAGTGGAGCACACAGACAGCATG	8:T>C	8	0.462264	0.224490	0.775510	0.224490	0.775510	0.000000	0.348188	0.348188	0.348188	177.09091	116.27660	1.000000	0	0	0	1	1	NA
28919705|F|0-39:A>G-39:A>G	TGCAGCCTCATTCTTCTGAAGTTCCCAGCAGCGGAGCACACGGACAGCATGAGATCGGAAGAGCGGTTC	TGCAGCCTCATTCTTCTGAAGTTCCCAGCAGCGGAGCACACGGACAGCATG	39:A>G	39	0.462264	0.591837	0.408163	0.591837	0.408163	0.000000	0.483132	0.483132	0.483132	143.55172	111.96552	1.000000	0	0	0	1	0	NA
28919721|F|0-5:C>T-5:C>T	TGCAGCTTCAATTTTGGCTGATGATTTGTGCAAACAAATGCATGAGATCGGAAGAGCGGTTCAGCAGGA	TGCAGCTTCAATTTTGGCTGATGATTTGTGCAAACAAATGCATG	5:C>T	5	0.500000	0.716981	0.283019	0.716981	0.283019	0.000000	0.405838	0.405838	0.405838	138.06383	100.70588	1.000000	1	1	1	0	0	1
28919730|F|0-33:C>T-33:C>T	TGCAGGAAGAGATAAGGGACAGGAAAGTGTATTCGGCATGAGATCGGAAGAGCGGTTCAGCAGGAATGC	TGCAGGAAGAGATAAGGGACAGGAAAGTGTATTCGGCATG	33:C>T	33	0.575472	0.967213	0.032787	0.967213	0.032787	0.000000	0.063424	0.063424	0.063424	157.03947	86.50000	1.000000	0	0	1	0	0	0
28919732|F|0-10:T>C-10:T>C	TGCAGGACAATGGGCTCACTGATGTCATGCTGCATGAGATCGGAAGAGCGGTTCAGCAGGAATGCCGAG	TGCAGGACAATGGGCTCACTGATGTCATGCTGCATG	10:T>C	10	0.443396	0.936170	0.063830	0.936170	0.063830	0.000000	0.119511	0.119511	0.119511	179.03774	160.50000	1.000000	0	NA	NA	0	0	NA
28919734|F|0-6:T>A-6:T>A	TGCAGGTCTGGCTTGTGCCTTCAGCATAGATCGGAAGAGCGGTTCAGCAGGAATGCCGAGACCGATCTC	TGCAGGTCTGGCTTGTGCCTTCACATG	6:T>A	6	0.490566	0.711538	0.288462	0.711538	0.288462	0.000000	0.410503	0.410503	0.410503	8.08696	3.47059	1.000000	1	1	1	0	0	1
28919735|F|0-12:T>C-12:T>C	TGCAGGTCCAGGTTGTGGCTTCAGCATAGATCGGAAGAGCGGTTCAGCAGGAATGCCGAGACCGATCTC	TGCAGGTCCAGGTTGTGGCTTCACATG	12:T>C	12	0.490566	0.807692	0.192308	0.807692	0.192308	0.000000	0.310651	0.310651	0.310651	10.83019	3.70000	1.000000	1	1	1	0	0	0
28919740|F|0-19:T>C-19:T>C	TGCAGGAGCAGCAGCGCTATGACCAGCCCCACAAGGCATTCACGTTCCGCATGAGATCGGAAGAGCGGT	TGCAGGAGCAGCAGCGCTATGACCAGCCCCACAAGGCATTCACGTTCCGCATG	19:T>C	19	0.556604	0.915254	0.084746	0.915254	0.084746	0.000000	0.155128	0.155128	0.155128	109.78873	88.40000	1.000000	1	0	0	0	0	0
28919750|F|0-11:A>C-11:A>C	TGCAGGCGGCAAGTTTGCTGTCAGCTCCTTCCCCGAGACAAGCTCCTGTGCATGAGATCGGAAGAGCGG	TGCAGGCGGCAAGTTTGCTGTCAGCTCCTTCCCCGAGACAAGCTCCTGTGCATG	11:A>C	11	0.509434	0.018519	0.981481	0.018519	0.981481	0.000000	0.036351	0.036351	0.036351	110.00000	92.98438	1.000000	1	1	0	1	1	1
28919753|F|0-26:T>A-26:T>A	TGCAGGCTGTACAGCTGGAAGATGGCTCCACTGCATATATTCAGCATGAGATCGGAAGAGCGGTTCAGC	TGCAGGCTGTACAGCTGGAAGATGGCTCCACTGCATATATTCAGCATG	26:T>A	26	0.509434	0.092593	0.907407	0.092593	0.907407	0.000000	0.168038	0.168038	0.168038	186.00000	157.91667	1.000000	1	0	0	1	1	1
28919754|F|0-34:G>A-34:G>A	TGCAGGCTGTACAGCTGGAAGATGGCACCACTGCGTACATTCAGCATGAGATCGGAAGAGCGGTTCAGC	TGCAGGCTGTACAGCTGGAAGATGGCACCACTGCGTACATTCAGCATG	34:G>A	34	0.509434	0.092593	0.907407	0.092593	0.907407	0.000000	0.168038	0.168038	0.168038	169.80000	159.23333	1.000000	0	1	1	1	1	1
28919761|F|0-13:G>C-13:G>C	TGCAGGGCCCGGCGGTTTACTTATGCATGAGATCGGAAGAGCGGTTCAGCAGGAATGCCGAGACCGATC	TGCAGGGCCCGGCGGTTTACTTATGCATG	13:G>C	13	0.528302	0.910714	0.089286	0.910714	0.089286	0.000000	0.162628	0.162628	0.162628	152.33333	133.80000	1.000000	1	0	0	0	0	NA
28919765|F|0-17:T>C-17:T>C	TGCAGGGGCTGGCAAGCTTGAGCTGGGCATGAGATCGGAAGAGCGGTTCAGCAGGAATGCCGAGACCGA	TGCAGGGGCTGGCAAGCTTGAGCTGGGCATG	17:T>C	17	0.462264	0.775510	0.224490	0.775510	0.224490	0.000000	0.348188	0.348188	0.348188	152.51064	83.18182	1.000000	1	1	1	0	0	NA
28919771|F|0-20:C>T-20:C>T	TGCAGGTCATCTAAGTTGAACGAGCATGTTAAGCTTAATGAAGTCGGACTGCATGAGATCGGAAGAGCG	TGCAGGTCATCTAAGTTGAACGAGCATGTTAAGCTTAATGAAGTCGGACTGCATG	20:C>T	20	0.462264	0.775510	0.224490	0.775510	0.224490	0.000000	0.348188	0.348188	0.348188	113.95745	98.63636	1.000000	1	1	1	0	0	NA
28919784|F|0-41:T>A-41:T>A	TGCAGTAATCCACAAGATGGGAGGTTTAGACTGGCTCGTGTTTGGCATGAGATCGGAAGAGCGGTTCAG	TGCAGTAATCCACAAGATGGGAGGTTTAGACTGGCTCGTGTTTGGCATG	41:T>A	41	0.566038	0.083333	0.916667	0.083333	0.916667	0.000000	0.152778	0.152778	0.152778	152.00000	130.29167	1.000000	1	0	0	1	1	1
28919791|F|0-19:A>G-19:A>G	TGCAGTAGGAGACCTGAGCACAAAGAGAACGCACGGCATGAGATCGGAAGAGCGGTTCAGCAGGAATGC	TGCAGTAGGAGACCTGAGCACAAAGAGAACGCACGGCATG	19:A>G	19	0.462264	0.775510	0.224490	0.775510	0.224490	0.000000	0.348188	0.348188	0.348188	199.10638	185.18182	1.000000	1	1	1	0	0	NA
28919795|F|0-9:A>G-9:A>G	TGCAGTCAAAATGGAAACTTTGCATAGATCGGAAGAGCGGTTCAGCAGGAATGCCGAGACCGATCTCGT	TGCAGTCAAAATGGAAACTTTCATG	9:A>G	9	0.594340	0.936508	0.063492	0.936508	0.063492	0.000000	0.118922	0.118922	0.118922	3.15068	2.20000	1.000000	0	0	0	0	0	0
28919796|F|0-10:G>A-10:G>A	TGCAGTCAAAGTGAAAAGTCTGCATAGATCGGAAGAGCGGTTCAGCAGGAATGCCGAGACCGATCTCGT	TGCAGTCAAAGTGAAAAGTCTCATG	10:G>A	10	0.556604	0.627119	0.372881	0.627119	0.372881	0.000000	0.467682	0.467682	0.467682	3.53333	2.53571	1.000000	1	1	1	0	0	1
28919803|F|0-13:C>T-13:C>T	TGCAGTCCATTAACATGCTCTTTTCGGGAGCATGAGATCGGAAGAGCGGTTCAGCAGGAATGCCGAGAC	TGCAGTCCATTAACATGCTCTTTTCGGGAGCATG	13:C>T	13	0.462264	0.918367	0.081633	0.918367	0.081633	0.000000	0.149938	0.149938	0.149938	191.11111	180.50000	1.000000	0	1	NA	0	0	NA
28919805|F|0-12:C>T-12:C>T	TGCAGTCCCCTACGAGATCCTCATTGACTCCTTAAGCATGAGATCGGAAGAGCGGTTCAGCAGGAATGC	TGCAGTCCCCTACGAGATCCTCATTGACTCCTTAAGCATG	12:C>T	12	0.509434	0.814815	0.222222	0.777778	0.185185	0.037037	0.301783	0.345679	0.323731	216.30189	147.57143	1.000000	1	0	0	0	2	1
28919812|F|0-14:G>A-14:G>A	TGCAGTCTGCTGGTGGCGCACATCCCATCCCAGCATGAGATCGGAAGAGCGGTTCAGCAGGAATGCCGA	TGCAGTCTGCTGGTGGCGCACATCCCATCCCAGCATG	14:G>A	14	0.462264	0.897959	0.102041	0.897959	0.102041	0.000000	0.183257	0.183257	0.183257	156.13208	142.00000	1.000000	0	1	1	0	0	NA
28919820|F|0-21:C>A-21:C>A	TGCAGTGCCTTTGTGGTGGAACGGCAGCCCTGCATGAGATCGGAAGAGCGGTTCAGCAGGAATGCCGAG	TGCAGTGCCTTTGTGGTGGAACGGCAGCCCTGCATG	21:C>A	21	0.575472	0.934426	0.081967	0.918033	0.065574	0.016393	0.122548	0.150497	0.136522	96.98649	36.33333	1.000000	0	NA	NA	0	0	NA
28919821|F|0-15:A>G-15:A>G	TGCAGTGCTAAAGGGAAGGTCAGTAACTGCCATCCAGCATGAGATCGGAAGAGCGGTTCAGCAGGAATG	TGCAGTGCTAAAGGGAAGGTCAGTAACTGCCATCCAGCATG	15:A>G	15	0.471698	0.880000	0.120000	0.880000	0.120000	0.000000	0.211200	0.211200	0.211200	214.66038	178.00000	1.000000	0	1	1	0	0	NA
28919825|F|0-12:T>C-12:T>C	TGCAGTGGTTGATCACAGAGGAGGCATGAGATCGGAAGAGCGGTTCAGCAGGAATGCCGAGACCGATCT	TGCAGTGGTTGATCACAGAGGAGGCATG	12:T>C	12	0.462264	0.775510	0.244898	0.755102	0.224490	0.020408	0.348188	0.369846	0.359017	209.59574	170.33333	1.000000	1	1	1	0	0	NA
28919845|F|0-14:C>G-14:C>G	TGCAGCCTGTGTTTCCCAACTGCATGAGATCGGAAGAGCGGTTCAGCAGGAATGCCGAGACCGATCTCG	TGCAGCCTGTGTTTCCCAACTGCATG	14:C>G	14	0.660377	0.914286	0.085714	0.914286	0.085714	0.000000	0.156735	0.156735	0.156735	110.45882	52.00000	1.000000	0	NA	NA	0	0	NA
28919847|F|0-16:G>A-16:G>A	TGCAGTTGGCCTTGCCGTCGCCAACGTGCATAGATCGGAAGAGCGGTTCAGCAGGAATGCCGAGACCGA	TGCAGTTGGCCTTGCCGTCGCCAACGTCATG	16:G>A	16	0.509434	0.351852	0.666667	0.333333	0.648148	0.018519	0.456104	0.444444	0.450274	3.30435	2.64286	1.000000	2	0	NA	1	1	0
28919852|F|0-5:G>C-5:G>C	TGCAGGCGGGTGTCGCACACATGCATGAGATCGGAAGAGCGGTTCAGCAGGAATGCCGAGACCGATCTC	TGCAGGCGGGTGTCGCACACATGCATG	5:G>C	5	0.500000	0.792453	0.207547	0.792453	0.207547	0.000000	0.328943	0.328943	0.328943	150.78431	101.50000	1.000000	0	NA	NA	0	0	NA
28919853|F|0-5:T>C-5:T>C	TGCAGTGCCGAGTTGAGCGAGCGCATGAGATCGGAAGAGCGGTTCAGCAGGAATGCCGAGACCGATCTC	TGCAGTGCCGAGTTGAGCGAGCGCATG	5:T>C	5	0.462264	0.816327	0.183673	0.816327	0.183673	0.000000	0.299875	0.299875	0.299875	166.40000	149.66667	1.000000	1	1	1	0	0	NA
28919854|F|0-5:C>T-5:C>T	TGCAGCTCATCTTCTCTAATGGCATGAGATCGGAAGAGCGGTTCAGCAGGAATGCCGAGACCGATCTCG	TGCAGCTCATCTTCTCTAATGGCATG	5:C>T	5	0.490566	0.153846	0.846154	0.153846	0.846154	0.000000	0.260355	0.260355	0.260355	132.00000	93.78182	1.000000	0	0	0	1	1	1
28919871|F|0-13:C>T-13:C>T	TGCAGCGCAGGAGCCATTTGCATAGATCGGAAGAGCGGTTCAGCAGGAATGCCGAGACCGATCTCGTAT	TGCAGCGCAGGAGCCATTTCATG	13:C>T	13	0.528302	0.928571	0.071429	0.928571	0.071429	0.000000	0.132653	0.132653	0.132653	4.98413	2.75000	1.000000	0	0	0	0	0	0
28919872|F|0-10:C>G-10:C>G	TGCAGGGCAGCAACCATCTGCATAGATCGGAAGAGCGGTTCAGCAGGAATGCCGAGACCGATCTCGTAT	TGCAGGGCAGCAACCATCTCATG	10:C>G	10	0.500000	0.830189	0.245283	0.754717	0.169811	0.075472	0.281951	0.370239	0.326095	2.79245	2.71429	1.000000	2	NA	0	0	0	1
28919873|F|0-12:T>C-12:T>C	TGCAGCTGCAACTGGGCTTTGCATGAGATCGGAAGAGCGGTTCAGCAGGAATGCCGAGACCGATCTCGT	TGCAGCTGCAACTGGGCTTTGCATG	12:T>C	12	0.547170	0.068966	0.931034	0.068966	0.931034	0.000000	0.128419	0.128419	0.128419	139.75000	123.71429	1.000000	1	0	NA	1	1	1
28919874|F|0-19:C>T-19:C>T	TGCAGCTGCAACCAGGCTTCGCATGAGATCGGAAGAGCGGTTCAGCAGGAATGCCGAGACCGATCTCGT	TGCAGCTGCAACCAGGCTTCGCATG	19:C>T	19	0.556604	0.644068	0.355932	0.644068	0.355932	0.000000	0.458489	0.458489	0.458489	161.34043	62.92857	1.000000	1	1	1	0	0	1
28919878|F|0-9:A>C-9:A>C	TGCAGTGTTATCCCAACCCAGCATGAGATCGGAAGAGCGGTTCAGCAGGAATGCCGAGACCGATCTCGT	TGCAGTGTTATCCCAACCCAGCATG	9:A>C	9	0.462264	0.959184	0.040816	0.959184	0.040816	0.000000	0.078301	0.078301	0.078301	189.73214	60.00000	1.000000	0	0	NA	0	0	NA
28919897|F|0-7:A>C-7:A>C	TGCAGAAACACAGGGGCGGCATGAGATCGGAAGAGCGGTTCAGCAGGAATGCCGAGACCGATCTCGTAT	TGCAGAAACACAGGGGCGGCATG	7:A>C	7	0.490566	0.250000	0.750000	0.250000	0.750000	0.000000	0.375000	0.375000	0.375000	122.21429	120.85417	1.000000	0	0	0	1	1	NA
28919903|F|0-12:G>T-12:G>T	TGCAGGACCTTGGCTTCCGCATGAGATCGGAAGAGCGGTTCAGCAGGAATGCCGAGACCGATCTCGTAT	TGCAGGACCTTGGCTTCCGCATG	12:G>T	12	0.566038	0.983333	0.016667	0.983333	0.016667	0.000000	0.032778	0.032778	0.032778	147.55128	34.00000	1.000000	0	NA	NA	0	0	0
28919927|F|0-22:G>A-22:G>A	TGCAGCCCTGAAATCCATTTTAGGTGGCCATTGTCATGGAACCTGCGTCCAATGACATCGCTAGATGCA	TGCAGCCCTGAAATCCATTTTAGGTGGCCATTGTCATGGAACCTGCGTCCAATGACATCGCTAGATGCA	22:G>A	22	0.650943	0.753623	0.246377	0.753623	0.246377	0.000000	0.371351	0.371351	0.371351	19.04762	17.21739	1.000000	0	0	0	0	0	0
28919928|F|0-8:T>C-8:T>C	TGCAGCCCTGAAATCCATTTTAAGAGGCCATTGTCATGGAACCTGCGACCAATGACATCGCTAGATGCA	TGCAGCCCTGAAATCCATTTTAAGAGGCCATTGTCATGGAACCTGCGACCAATGACATCGCTAGATGCA	8:T>C	8	0.867925	0.967391	0.032609	0.967391	0.032609	0.000000	0.063091	0.063091	0.063091	18.23478	15.33333	1.000000	0	0	0	0	0	0
28919930|F|0-19:A>G-19:A>G	TGCAGAGGAAGTGGTCCTCAGAGAAGCGCTTTGGCTTGGAGGGCTGCGAGTCGCTCATCCCCGCCCTCA	TGCAGAGGAAGTGGTCCTCAGAGAAGCGCTTTGGCTTGGAGGGCTGCGAGTCGCTCATCCCCGCCCTCA	19:A>G	19	0.594340	0.952381	0.047619	0.952381	0.047619	0.000000	0.090703	0.090703	0.090703	13.39437	8.66667	1.000000	0	0	0	0	0	0
28919932|F|0-7:A>G-7:A>G	TGCAGAGAAAGTGGTCTTCAGAGAAGCGCTTTGGCCTGGAGGGCTGTGAGTCCCTCATCCCTGCCCTCA	TGCAGAGAAAGTGGTCTTCAGAGAAGCGCTTTGGCCTGGAGGGCTGTGAGTCCCTCATCCCTGCCCTCA	7:A>G	7	0.594340	0.285714	0.730159	0.269841	0.714286	0.015873	0.408163	0.394054	0.401109	14.11111	12.66667	1.000000	1	1	1	1	0	1
28919933|F|0-5:T>G-5:T>G	TGCAGTTCTCTGCTTCATAGGTCAGAAGCTTGTTTACTTTGTTTCCATGGCTACGCTCAGTCCCAACCA	TGCAGTTCTCTGCTTCATAGGTCAGAAGCTTGTTTACTTTGTTTCCATGGCTACGCTCAGTCCCAACCA	5:T>G	5	0.867925	0.989130	0.010870	0.989130	0.010870	0.000000	0.021503	0.021503	0.021503	31.66393	11.00000	1.000000	0	0	0	0	0	0
28919957|F|0-17:A>C-17:A>C	TGCAGGTCGGGAAAGAAAGGGATGTTCCTGGCCCATTCCACGGCGCTGAAGAGCAAGCGCGCCGCCAGT	TGCAGGTCGGGAAAGAAAGGGATGTTCCTGGCCCATTCCACGGCGCTGAAGAGCAAGCGCGCCGCCAGT	17:A>C	17	0.509434	0.907407	0.092593	0.907407	0.092593	0.000000	0.168038	0.168038	0.168038	25.69697	11.00000	1.000000	1	NA	NA	0	0	0
28919958|F|0-35:T>C-35:T>C	TGCAGGTCCGGAAAGAAAGGGATGTTCCTGGCCCATTCCACGGCGCTGAAGAGCAAGCGCGCCGCCAGC	TGCAGGTCCGGAAAGAAAGGGATGTTCCTGGCCCATTCCACGGCGCTGAAGAGCAAGCGCGCCGCCAGC	35:T>C	35	0.556604	0.830508	0.169492	0.830508	0.169492	0.000000	0.281528	0.281528	0.281528	23.56061	14.40000	1.000000	1	1	1	0	0	0
28919967|F|0-14:A>G-14:A>G	TGCAGGTCTGGGAAAAATGGGATATTCCTCGCCCACTCCACGGCGCTGAAAAGCATCCTGGCCGCCAGT	TGCAGGTCTGGGAAAAATGGGATATTCCTCGCCCACTCCACGGCGCTGAAAAGCATCCTGGCCGCCAGT	14:A>G	14	0.735849	0.051282	0.948718	0.051282	0.948718	0.000000	0.097304	0.097304	0.097304	27.33333	16.64583	1.000000	1	1	1	1	1	1
28919969|F|0-10:A>C-10:A>C	TGCAGAAGATAATGCGTCGCTCCCAGCATGAGATCGGAAGAGCGGTTCAGCAGGAATGCCGAGACCGAT	TGCAGAAGATAATGCGTCGCTCCCAGCATG	10:A>C	10	0.528302	0.857143	0.142857	0.857143	0.142857	0.000000	0.244898	0.244898	0.244898	157.27119	63.81818	1.000000	0	NA	NA	0	0	0
28919980|F|0-9:A>G-9:A>G	TGCAGAGGAAGGGAGCAGCGCACTGAGCATGAGATCGGAAGAGCGGTTCAGCAGGAATGCCGAGACCGA	TGCAGAGGAAGGGAGCAGCGCACTGAGCATG	9:A>G	9	0.518868	0.090909	0.909091	0.090909	0.909091	0.000000	0.165289	0.165289	0.165289	200.20000	173.77419	1.000000	1	0	0	1	1	NA
28919986|F|0-7:C>A-7:C>A	TGCAGCTCATGCGCTCTCCCAGCATAGATCGGAAGAGCGGTTCAGCAGGAATGCCGAGACCGATCTCGT	TGCAGCTCATGCGCTCTCCCACATG	7:C>A	7	0.509434	0.092593	0.907407	0.092593	0.907407	0.000000	0.168038	0.168038	0.168038	3.80000	2.79032	1.000000	0	1	1	1	1	NA
28919990|F|0-29:G>A-29:G>A	TGCAGGCACTCGGTGCAGAAGACATGCAGGCACTCCAGCATGAGATCGGAAGAGCGGTTCAGCAGGAAT	TGCAGGCACTCGGTGCAGAAGACATGCAGGCACTCCAGCATG	29:G>A	29	0.603774	0.359375	0.656250	0.343750	0.640625	0.015625	0.460449	0.451172	0.455811	79.87097	6.50980	1.000000	1	1	1	1	1	NA
28919991|F|0-13:T>C-13:T>C	TGCAGGCACTCGGTGCAGAAGACGTGCAGACACTGCAGCATGAGATCGGAAGAGCGGTTCAGCAGGAAT	TGCAGGCACTCGGTGCAGAAGACGTGCAGACACTGCAGCATG	13:T>C	13	0.500000	0.962264	0.037736	0.962264	0.037736	0.000000	0.072624	0.072624	0.072624	28.75758	2.00000	1.000000	0	0	0	0	0	NA
28919992|F|0-9:A>G-9:A>G	TGCAGGCCAAGAAGCACCATCCGCTGGCCCCAGACTGCATGAGATCGGAAGAGCGGTTCAGCAGGAATG	TGCAGGCCAAGAAGCACCATCCGCTGGCCCCAGACTGCATG	9:A>G	9	0.575472	0.852459	0.147541	0.852459	0.147541	0.000000	0.251545	0.251545	0.251545	96.73016	50.54545	1.000000	0	0	0	0	0	0
28919996|F|0-5:T>C-5:T>C	TGCAGTTTGCCAAAGTTGCGGTCAAATTTCTGCAGCATGAGATCGGAAGAGCGGTTCAGCAGGAATGCC	TGCAGTTTGCCAAAGTTGCGGTCAAATTTCTGCAGCATG	5:T>C	5	0.556604	0.186441	0.813559	0.186441	0.813559	0.000000	0.303361	0.303361	0.303361	48.00000	4.44068	1.000000	1	1	1	1	1	0
28919997|F|0-20:G>A-20:G>A	TGCAGCTTGCCGAAGTTGCGGTCGAATTTCTGCAGCATGAGATCGGAAGAGCGGTTCAGCAGGAATGCC	TGCAGCTTGCCGAAGTTGCGGTCGAATTTCTGCAGCATG	20:G>A	20	0.594340	0.952381	0.047619	0.952381	0.047619	0.000000	0.090703	0.090703	0.090703	14.75000	10.50000	1.000000	0	0	0	0	0	0
28920006|F|0-10:A>T-10:A>T	TGCAGAAAACAGAGAAATCTGAGTTCTTGAGTTTCTTCTACAAGCACTGCATGAGATCGGAAGAGCGGT	TGCAGAAAACAGAGAAATCTGAGTTCTTGAGTTTCTTCTACAAGCACTGCATG	10:A>T	10	0.518868	0.836364	0.163636	0.836364	0.163636	0.000000	0.273719	0.273719	0.273719	82.76364	65.76923	1.000000	0	0	NA	0	0	NA
28920009|F|0-28:C>G-28:C>G	TGCAGAACTGGTACATTCAGGAATGAATCGGGCACCAGCCATCCCAGCATGAGATCGGAAGAGCGGTTC	TGCAGAACTGGTACATTCAGGAATGAATCGGGCACCAGCCATCCCAGCATG	28:C>G	28	0.556604	0.915254	0.084746	0.915254	0.084746	0.000000	0.155128	0.155128	0.155128	113.66197	96.80000	1.000000	1	0	0	0	0	0
28920012|F|0-19:T>C-19:T>C	TGCAGAAGAGCTACAGTTCTACATTAAGGGGGATGCCATCAATGCAGAATGGCATGAGATCGGAAGAGC	TGCAGAAGAGCTACAGTTCTACATTAAGGGGGATGCCATCAATGCAGAATGGCATG	19:T>C	19	0.462264	0.775510	0.224490	0.775510	0.224490	0.000000	0.348188	0.348188	0.348188	102.46809	101.36364	1.000000	1	1	1	0	0	NA
28920014|F|0-9:A>G-9:A>G	TGCAGAAGCACCTCCTGTCACTGGGGCATGAGATCGGAAGAGCGGTTCAGCAGGAATGCCGAGACCGAT	TGCAGAAGCACCTCCTGTCACTGGGGCATG	9:A>G	9	0.556604	0.084746	0.915254	0.084746	0.915254	0.000000	0.155128	0.155128	0.155128	132.00000	117.35211	1.000000	0	1	1	1	1	1
28920033|F|0-37:G>A-37:G>A	TGCAGATGCAAGGTTCAGCTGAAAGTATTCTGGAATAGTCCTTTTCCAGCATGAGATCGGAAGAGCGGT	TGCAGATGCAAGGTTCAGCTGAAAGTATTCTGGAATAGTCCTTTTCCAGCATG	37:G>A	37	0.575472	0.360656	0.639344	0.360656	0.639344	0.000000	0.461166	0.461166	0.461166	142.50000	122.10417	1.000000	0	0	0	1	1	0
28920044|F|0-19:G>A-19:G>A	TGCAGCAAGGGAGCAGTCCGCAATCCCAGAAGGCCCACCCCCACCACAAGCATGAGATCGGAAGAGCGG	TGCAGCAAGGGAGCAGTCCGCAATCCCAGAAGGCCCACCCCCACCACAAGCATG	19:G>A	19	0.556604	0.898305	0.118644	0.881356	0.101695	0.016949	0.182706	0.209135	0.195921	88.77143	81.42857	1.000000	1	2	1	0	0	0
28920049|F|0-12:C>A-12:C>A	TGCAGCACATGCCTGTTCAGACAGCATGAGATCGGAAGAGCGGTTCAGCAGGAATGCCGAGACCGATCT	TGCAGCACATGCCTGTTCAGACAGCATG	12:C>A	12	0.462264	0.775510	0.224490	0.775510	0.224490	0.000000	0.348188	0.348188	0.348188	219.87234	142.63636	1.000000	1	1	1	0	0	NA
28920063|F|0-10:T>C-10:T>C	TGCAGCCGACTCAGGCACGAATATTTTGAACGCTAAGCATGAGATCGGAAGAGCGGTTCAGCAGGAATG	TGCAGCCGACTCAGGCACGAATATTTTGAACGCTAAGCATG	10:T>C	10	0.518868	0.909091	0.090909	0.909091	0.090909	0.000000	0.165289	0.165289	0.165289	173.35385	151.20000	1.000000	1	0	0	0	0	NA
28920066|F|0-22:G>C-22:G>C	TGCAGCCTTGTTACCGCTTGTGGCACGTCTGCATGAGATCGGAAGAGCGGTTCAGCAGGAATGCCGAGA	TGCAGCCTTGTTACCGCTTGTGGCACGTCTGCATG	22:G>C	22	0.462264	0.897959	0.102041	0.897959	0.102041	0.000000	0.183257	0.183257	0.183257	157.66038	110.20000	1.000000	0	1	1	0	0	NA
28920071|F|0-10:G>A-10:G>A	TGCAGCGGGCGGGCAGTGGCCGGCCCCGGCATGAGATCGGAAGAGCGGTTCAGCAGGAATGCCGAGACC	TGCAGCGGGCGGGCAGTGGCCGGCCCCGGCATG	10:G>A	10	0.556604	0.983051	0.016949	0.983051	0.016949	0.000000	0.033324	0.033324	0.033324	118.28000	110.00000	1.000000	0	0	1	0	0	0
28920079|F|0-11:C>T-11:C>T	TGCAGGAACTTCGAGTATTCCCGAAGCATGAGATCGGAAGAGCGGTTCAGCAGGAATGCCGAGACCGAT	TGCAGGAACTTCGAGTATTCCCGAAGCATG	11:C>T	11	0.509434	0.370370	0.629630	0.370370	0.629630	0.000000	0.466392	0.466392	0.466392	194.10345	146.16667	1.000000	1	1	1	0	1	NA
28920080|F|0-12:T>C-12:T>C	TGCAGGAAGCCTTTGACCAGCCCCAGTCAGCATGAGATCGGAAGAGCGGTTCAGCAGGAATGCCGAGAC	TGCAGGAAGCCTTTGACCAGCCCCAGTCAGCATG	12:T>C	12	0.452830	0.791667	0.208333	0.791667	0.208333	0.000000	0.329861	0.329861	0.329861	202.25000	186.10000	1.000000	1	1	1	0	0	NA
28920083|F|0-18:T>G-18:T>G	TGCAGGAGGTGAGAGCAGTAAATGCATGAGATCGGAAGAGCGGTTCAGCAGGAATGCCGAGACCGATCT	TGCAGGAGGTGAGAGCAGTAAATGCATG	18:T>G	18	0.490566	0.192308	0.807692	0.192308	0.807692	0.000000	0.310651	0.310651	0.310651	280.60000	207.54902	1.000000	0	0	0	1	1	NA
28920085|F|0-5:T>G-5:T>G	TGCAGTCACAGAACTGCACCGACGGGCTCTGCATAGATCGGAAGAGCGGTTCAGCAGGAATGCCGAGAC	TGCAGTCACAGAACTGCACCGACGGGCTCTCATG	5:T>G	5	0.622642	0.303030	0.696970	0.303030	0.696970	0.000000	0.422406	0.422406	0.422406	2.24000	2.21053	1.000000	1	1	1	1	1	NA
28920086|F|0-13:C>T-13:C>T	TGCAGGCCCAAAACTGCACCAATGGACTGTGCATAGATCGGAAGAGCGGTTCAGCAGGAATGCCGAGAC	TGCAGGCCCAAAACTGCACCAATGGACTGTCATG	13:C>T	13	0.490566	0.211538	0.788462	0.211538	0.788462	0.000000	0.333580	0.333580	0.333580	2.26667	2.20408	1.000000	1	0	0	1	1	NA
28920087|F|0-30:A>G-30:A>G	TGCAGGCTGCACATGCTCCATCCAAGCAGTATGATAGCCTACAATGTTGGCATGAGATCGGAAGAGCGG	TGCAGGCTGCACATGCTCCATCCAAGCAGTATGATAGCCTACAATGTTGGCATG	30:A>G	30	0.528302	0.089286	0.910714	0.089286	0.910714	0.000000	0.162628	0.162628	0.162628	119.80000	98.96970	1.000000	1	0	0	1	1	NA
28920091|F|0-5:G>A-5:G>A	TGCAGGGAGAGGCAGCACACAAGAGCATGAGATCGGAAGAGCGGTTCAGCAGGAATGCCGAGACCGATC	TGCAGGGAGAGGCAGCACACAAGAGCATG	5:G>A	5	0.500000	0.849057	0.150943	0.849057	0.150943	0.000000	0.256319	0.256319	0.256319	237.72222	209.75000	1.000000	1	0	0	0	0	NA
28920107|F|0-9:T>C-9:T>C	TGCAGTCCGTCATGGCCATCCTTCAGGGCATGAGATCGGAAGAGCGGTTCAGCAGGAATGCCGAGACCG	TGCAGTCCGTCATGGCCATCCTTCAGGGCATG	9:T>C	9	0.509434	0.333333	0.703704	0.296296	0.666667	0.037037	0.444444	0.417010	0.430727	147.55556	128.63265	1.000000	1	1	1	1	0	1
28920113|F|0-8:A>G-8:A>G	TGCAGTCTATGTAGCTCTCTCCTTAGGCTCAGTCTCAGCATGAGATCGGAAGAGCGGTTCAGCAGGAAT	TGCAGTCTATGTAGCTCTCTCCTTAGGCTCAGTCTCAGCATG	8:A>G	8	0.462264	0.122449	0.877551	0.122449	0.877551	0.000000	0.214910	0.214910	0.214910	204.50000	157.65385	1.000000	0	1	1	1	1	NA
28920127|F|0-8:T>C-8:T>C	TGCAGTGGTACTTAGCCTCGATGTGTGTCCTTTTGCCATCCAGCATGAGATCGGAAGAGCGGTTCAGCA	TGCAGTGGTACTTAGCCTCGATGTGTGTCCTTTTGCCATCCAGCATG	8:T>C	8	0.462264	0.102041	0.897959	0.102041	0.897959	0.000000	0.183257	0.183257	0.183257	185.20000	176.81132	1.000000	0	1	1	1	1	NA
28920128|F|0-19:A>G-19:A>G	TGCAGTGGCACTTAGCCTCAATGTGTGTCCTCCTGCCCTCTAGCATGAGATCGGAAGAGCGGTTCAGCA	TGCAGTGGCACTTAGCCTCAATGTGTGTCCTCCTGCCCTCTAGCATG	19:A>G	19	0.462264	0.102041	0.897959	0.102041	0.897959	0.000000	0.183257	0.183257	0.183257	190.60000	176.30189	1.000000	1	0	0	1	1	NA
28920149|F|0-8:T>C-8:T>C	TGCAGCTATGCAGCCCCGTACACAGCATAGATCGGAAGAGCGGTTCAGCAGGAATGCCGAGACCGATCT	TGCAGCTATGCAGCCCCGTACACACATG	8:T>C	8	0.462264	0.755102	0.265306	0.734694	0.244898	0.020408	0.369846	0.389838	0.379842	4.36170	3.92857	1.000000	1	1	1	0	0	NA
28920150|F|0-18:T>C-18:T>C	TGCAGATACGCAGCCCCATAAGCAGCATAGATCGGAAGAGCGGTTCAGCAGGAATGCCGAGACCGATCT	TGCAGATACGCAGCCCCATAAGCACATG	18:T>C	18	0.462264	0.959184	0.040816	0.959184	0.040816	0.000000	0.078301	0.078301	0.078301	4.68421	2.50000	1.000000	0	0	0	0	0	NA
28920152|F|0-8:G>A-8:G>A	TGCAGGAAGCCCACGCAGACATGGAGAGAGCATGAGATCGGAAGAGCGGTTCAGCAGGAATGCCGAGAC	TGCAGGAAGCCCACGCAGACATGGAGAGAGCATG	8:G>A	8	0.452830	0.770833	0.229167	0.770833	0.229167	0.000000	0.353299	0.353299	0.353299	218.47826	164.00000	1.000000	1	NA	NA	0	0	NA
28920158|F|0-7:G>A-7:G>A	TGCAGGTGACATTGCAGTAAGCATGAGATCGGAAGAGCGGTTCAGCAGGAATGCCGAGACCGATCTCGT	TGCAGGTGACATTGCAGTAAGCATG	7:G>A	7	0.462264	0.877551	0.122449	0.877551	0.122449	0.000000	0.214910	0.214910	0.214910	238.43396	197.16667	1.000000	1	0	0	0	0	NA
28920159|F|0-6:A>G-6:A>G	TGCAGTAGGTTGCAGCAGCATAGATCGGAAGAGCGGTTCAGCAGGAATGCCGAGACCGATCTCGTATGC	TGCAGTAGGTTGCAGCACATG	6:A>G	6	0.471698	0.860000	0.140000	0.860000	0.140000	0.000000	0.240800	0.240800	0.240800	3.61224	2.83333	1.000000	0	NA	NA	0	0	NA
28920167|F|0-11:G>A-11:G>A	TGCAGACAGAGGAGCTTTTGCATGAGATCGGAAGAGCGGTTCAGCAGGAATGCCGAGACCGATCTCGTA	TGCAGACAGAGGAGCTTTTGCATG	11:G>A	11	0.575472	0.098361	0.901639	0.098361	0.901639	0.000000	0.177372	0.177372	0.177372	190.00000	163.63889	1.000000	0	1	0	1	1	1
28920178|F|0-10:A>G-10:A>G	TGCAGTCACCAGAAGCAGCATGAGATCGGAAGAGCGGTTCAGCAGGAATGCCGAGACCGATCTCGTATG	TGCAGTCACCAGAAGCAGCATG	10:A>G	10	0.500000	0.905660	0.094340	0.905660	0.094340	0.000000	0.170879	0.170879	0.170879	231.98246	131.85714	1.000000	0	0	0	0	0	NA
28920188|F|0-19:C>T-19:C>T	TGCAGGAGGCCCAGGAGTTCGCAAACACCTACGGCTTCCCCATCATCTTCAAGGCAGCCTATGGGGGGG	TGCAGGAGGCCCAGGAGTTCGCAAACACCTACGGCTTCCCCATCATCTTCAAGGCAGCCTATGGGGGGG	19:C>T	19	0.481132	0.196078	0.803922	0.196078	0.803922	0.000000	0.315263	0.315263	0.315263	27.90000	9.63333	1.000000	0	0	0	1	NA	NA
28920191|F|0-22:T>C-22:T>C	TGCAGGGGCTGTCCTTCAACGGTGTGCCCTACCTAGACCAGTGCAAGAACGGGGACATCTCTTACTGCG	TGCAGGGGCTGTCCTTCAACGGTGTGCCCTACCTAGACCAGTGCAAGAACGGGGACATCTCTTACTGCG	22:T>C	22	0.632075	0.194030	0.805970	0.194030	0.805970	0.000000	0.312765	0.312765	0.312765	36.15385	30.89855	1.000000	0	0	0	1	1	NA
28920197|F|0-8:A>G-8:A>G	TGCAGTTAATGCTGTTGCATTACACTAAGCAGATTGCCTAGTAGCAGTATGGACTTACCAGTATTTAGA	TGCAGTTAATGCTGTTGCATTACACTAAGCAGATTGCCTAGTAGCAGTATGGACTTACCAGTATTTAGA	8:A>G	8	0.783019	0.795181	0.216867	0.783133	0.204819	0.012048	0.325737	0.339672	0.332704	66.42169	56.29167	1.000000	0	0	0	0	0	0
28920198|F|0-17:C>T-17:C>T	TGCAGTTAGTGCTGTTGCATTACACTAAGCAGATTGCCTAGTGACAGTATGGACTTACCAGTATTTAGA	TGCAGTTAGTGCTGTTGCATTACACTAAGCAGATTGCCTAGTGACAGTATGGACTTACCAGTATTTAGA	17:C>T	17	0.726415	0.974026	0.025974	0.974026	0.025974	0.000000	0.050599	0.050599	0.050599	64.43478	49.50000	1.000000	0	0	0	0	0	0
28920199|F|0-40:A>G-40:A>G	TGCAGTTAATGCTGTTGCATTACACTAAGCAGATGGCCTAATTGCAGTACGGATTTACCAGTATTTAGA	TGCAGTTAATGCTGTTGCATTACACTAAGCAGATGGCCTAATTGCAGTACGGATTTACCAGTATTTAGA	40:A>G	40	0.754717	0.037500	0.962500	0.037500	0.962500	0.000000	0.072187	0.072187	0.072187	66.33333	65.13000	1.000000	1	1	1	1	1	1
28920228|F|0-5:T>C-5:T>C	TGCAGTCAAATGCTGCTAACCGACATGTGGATGGGCCGCCTGCGCATGAGATCGGAAGAGCGGTTCAGC	TGCAGTCAAATGCTGCTAACCGACATGTGGATGGGCCGCCTGCGCATG	5:T>C	5	0.622642	0.727273	0.272727	0.727273	0.272727	0.000000	0.396694	0.396694	0.396694	101.96491	62.29167	1.000000	0	0	0	0	0	NA
28920230|F|0-17:C>A-17:C>A	TGCAGATACGTGAGCACCGTATAGCGCGCATGAGATCGGAAGAGCGGTTCAGCAGGAATGCCGAGACCG	TGCAGATACGTGAGCACCGTATAGCGCGCATG	17:C>A	17	0.452830	0.791667	0.208333	0.791667	0.208333	0.000000	0.329861	0.329861	0.329861	120.95745	99.08333	1.000000	1	NA	NA	0	0	1
28920232|F|0-7:C>A-7:C>A	TGCAGACCACAGGGGCGATCTCATCCAGGGGGTGCAGCATGAGATCGGAAGAGCGGTTCAGCAGGAATG	TGCAGACCACAGGGGCGATCTCATCCAGGGGGTGCAGCATG	7:C>A	7	0.518868	0.890909	0.109091	0.890909	0.109091	0.000000	0.194380	0.194380	0.194380	140.91667	101.37500	1.000000	0	NA	0	0	0	0
28920235|F|0-10:G>C-10:G>C	TGCAGGGTGTGCCCCGTAAAGCATGAGATCGGAAGAGCGGTTCAGCAGGAATGCCGAGACCGATCTCGT	TGCAGGGTGTGCCCCGTAAAGCATG	10:G>C	10	0.462264	0.040816	0.959184	0.040816	0.959184	0.000000	0.078301	0.078301	0.078301	144.50000	127.57143	1.000000	1	1	1	1	1	NA
28920237|F|0-14:G>A-14:G>A	TGCAGATCATCAAAGGAGTTCCTCTCAATGGTGTGAATTTGGGCATGAGATCGGAAGAGCGGTTCAGCA	TGCAGATCATCAAAGGAGTTCCTCTCAATGGTGTGAATTTGGGCATG	14:G>A	14	0.500000	0.962264	0.037736	0.962264	0.037736	0.000000	0.072624	0.072624	0.072624	154.29508	66.00000	1.000000	0	0	0	0	0	NA
28920240|F|0-22:A>G-22:A>G	TGCAGAACAGTGCCTGTTGCTGATCAGCAAGAGGCTGCATCTCAGTGCAGTGTGCATGAGATCGGAAGA	TGCAGAACAGTGCCTGTTGCTGATCAGCAAGAGGCTGCATCTCAGTGCAGTGTGCATG	22:A>G	22	0.764151	0.049383	0.962963	0.037037	0.950617	0.012346	0.093888	0.071331	0.082609	79.71429	75.67647	1.000000	1	1	1	1	1	1
28920241|F|0-5:A>C-5:A>C	TGCAGAATAGCGCCTGCTGCTGGTCAGGAAGAGGCTGCATCTCAGTGCAATGCGCATGAGATCGGAAGA	TGCAGAATAGCGCCTGCTGCTGGTCAGGAAGAGGCTGCATCTCAGTGCAATGCGCATG	5:A>C	5	0.528302	0.982143	0.017857	0.982143	0.017857	0.000000	0.035077	0.035077	0.035077	70.34286	6.00000	1.000000	0	0	0	0	0	NA
28920243|F|0-31:G>C-31:G>C	TGCAGAGCCTCTTCGCCTACCTGGAGCACCGGCGCATGAGATCGGAAGAGCGGTTCAGCAGGAATGCCG	TGCAGAGCCTCTTCGCCTACCTGGAGCACCGGCGCATG	31:G>C	31	0.707547	0.986667	0.013333	0.986667	0.013333	0.000000	0.026311	0.026311	0.026311	91.32292	36.50000	1.000000	0	0	0	0	0	0
28920245|F|0-21:G>C-21:G>C	TGCAGCAGCAGCAAGCTTCCAGTTAGCATGAGATCGGAAGAGCGGTTCAGCAGGAATGCCGAGACCGAT	TGCAGCAGCAGCAAGCTTCCAGTTAGCATG	21:G>C	21	0.594340	0.841270	0.158730	0.841270	0.158730	0.000000	0.267070	0.267070	0.267070	142.54545	104.76923	1.000000	0	0	0	0	0	NA
28920248|F|0-30:C>T-30:C>T	TGCAGGTGGGGACCGGCAGAGCTTGGACAGCGGCTACAGCCAGCGGGACAGCATGAGATCGGAAGAGCG	TGCAGGTGGGGACCGGCAGAGCTTGGACAGCGGCTACAGCCAGCGGGACAGCATG	30:C>T	30	0.660377	0.842857	0.157143	0.842857	0.157143	0.000000	0.264898	0.264898	0.264898	73.93243	69.27273	1.000000	1	1	1	0	0	0
28920251|F|0-7:T>C-7:T>C	TGCAGTATCGTTCTACACTCGAGCGCATAGATCGGAAGAGCGGTTCAGCAGGAATGCCGAGACCGATCT	TGCAGTATCGTTCTACACTCGAGCCATG	7:T>C	7	0.650943	0.057971	0.942029	0.057971	0.942029	0.000000	0.109221	0.109221	0.109221	3.66667	2.87778	1.000000	1	NA	NA	1	NA	1
28920252|F|0-10:T>C-10:T>C	TGCAGTACCGTTCCACGCTGGAGCGCATAGATCGGAAGAGCGGTTCAGCAGGAATGCCGAGACCGATCT	TGCAGTACCGTTCCACGCTGGAGCCATG	10:T>C	10	0.509434	0.833333	0.166667	0.833333	0.166667	0.000000	0.277778	0.277778	0.277778	2.92188	1.90909	1.000000	0	NA	0	0	NA	0
28920257|F|0-25:T>C-25:T>C	TGCAGAAGTTGACCCCAGCATCCAGTAACTTGACCAGCGGCTGGCCTGCATGAGATCGGAAGAGCGGTT	TGCAGAAGTTGACCCCAGCATCCAGTAACTTGACCAGCGGCTGGCCTGCATG	25:T>C	25	0.556604	0.644068	0.355932	0.644068	0.355932	0.000000	0.458489	0.458489	0.458489	81.85106	68.10714	1.000000	1	1	1	0	0	1
28920258|F|0-13:C>A-13:C>A	TGCAGAATGGAGCCAACGTGAACCAACGTGACCAGCGAGGACAAGGTGCTCTGCATGAGATCGGAAGAG	TGCAGAATGGAGCCAACGTGAACCAACGTGACCAGCGAGGACAAGGTGCTCTGCATG	13:C>A	13	0.518868	0.290909	0.709091	0.290909	0.709091	0.000000	0.412562	0.412562	0.412562	108.72222	91.39583	1.000000	0	0	0	1	1	0
28920259|F|0-26:C>A-26:C>A	TGCAGAATGGAGCAAACGTGAACCAGCGGGACCAGCGAGGACAAGGTGCTCTGCATGAGATCGGAAGAG	TGCAGAATGGAGCAAACGTGAACCAGCGGGACCAGCGAGGACAAGGTGCTCTGCATG	26:C>A	26	0.518868	0.672727	0.327273	0.672727	0.327273	0.000000	0.440331	0.440331	0.440331	96.62500	94.50000	1.000000	0	0	0	0	1	0
28920269|F|0-8:C>A-8:C>A	TGCAGATTCATTTTCACTCCGCATGAGATCGGAAGAGCGGTTCAGCAGGAATGCCGAGACCGATCTCGT	TGCAGATTCATTTTCACTCCGCATG	8:C>A	8	0.490566	0.673077	0.346154	0.653846	0.326923	0.019231	0.440089	0.452663	0.446376	152.20455	109.61111	1.000000	0	0	0	0	1	NA
28920270|F|0-16:G>C-16:G>C	TGCAGATTCATTTTCAGTCAGCATGAGATCGGAAGAGCGGTTCAGCAGGAATGCCGAGACCGATCTCGT	TGCAGATTCATTTTCAGTCAGCATG	16:G>C	16	0.490566	0.096154	0.903846	0.096154	0.903846	0.000000	0.173817	0.173817	0.173817	143.40000	142.01786	1.000000	1	0	0	1	1	NA
28920276|F|0-15:G>T-15:G>T	TGCAGCAGCAAGAACGGAAAAAGCGCAGCATGAGATCGGAAGAGCGGTTCAGCAGGAATGCCGAGACCG	TGCAGCAGCAAGAACGGAAAAAGCGCAGCATG	15:G>T	15	0.603774	0.062500	0.937500	0.062500	0.937500	0.000000	0.117188	0.117188	0.117188	184.66667	163.79221	1.000000	1	1	1	1	1	1
28920282|F|0-18:A>G-18:A>G	TGCAGCCATTTCCACGGCAAGGTGGAAGGCATGAGATCGGAAGAGCGGTTCAGCAGGAATGCCGAGACC	TGCAGCCATTTCCACGGCAAGGTGGAAGGCATG	18:A>G	18	0.462264	0.204082	0.795918	0.204082	0.795918	0.000000	0.324865	0.324865	0.324865	189.20000	188.85417	1.000000	0	0	0	1	1	NA
28920284|F|0-5:C>T-5:C>T	TGCAGCCCATGACTGAACTTGAAGGAAGTTGTGATAAGCATGAGATCGGAAGAGCGGTTCAGCAGGAAT	TGCAGCCCATGACTGAACTTGAAGGAAGTTGTGATAAGCATG	5:C>T	5	0.462264	0.775510	0.224490	0.775510	0.224490	0.000000	0.348188	0.348188	0.348188	169.46809	157.27273	1.000000	1	1	1	0	0	NA
28920285|F|0-10:A>G-10:A>G	TGCAGCCGTCACCCACCTTCTCTTCTCGACAGCATGAGATCGGAAGAGCGGTTCAGCAGGAATGCCGAG	TGCAGCCGTCACCCACCTTCTCTTCTCGACAGCATG	10:A>G	10	0.566038	0.283333	0.716667	0.283333	0.716667	0.000000	0.406111	0.406111	0.406111	144.78261	143.79630	1.000000	0	0	0	1	1	1
28920291|F|0-14:A>C-14:A>C	TGCAGCTGAACAAGAGGTTCATCCTGAGTTTCTTGCATGAGATCGGAAGAGCGGTTCAGCAGGAATGCC	TGCAGCTGAACAAGAGGTTCATCCTGAGTTTCTTGCATG	14:A>C	14	0.471698	0.940000	0.060000	0.940000	0.060000	0.000000	0.112800	0.112800	0.112800	124.17241	93.33333	1.000000	0	NA	NA	0	0	0
28920301|F|0-19:T>C-19:T>C	TGCAGGACCAGGACACTTATAGCACATTCAGTTTGAAGCAGTTAGCATGAGATCGGAAGAGCGGTTCAG	TGCAGGACCAGGACACTTATAGCACATTCAGTTTGAAGCAGTTAGCATG	19:T>C	19	0.481132	0.764706	0.254902	0.745098	0.235294	0.019608	0.359862	0.379854	0.369858	170.72917	130.30769	1.000000	1	1	1	0	0	NA
28920303|F|0-28:A>G-28:A>G	TGCAGGAGGAGTTGGACCAAGAGCGGAAAAAACAGCGCATGAGATCGGAAGAGCGGTTCAGCAGGAATG	TGCAGGAGGAGTTGGACCAAGAGCGGAAAAAACAGCGCATG	28:A>G	28	0.509434	0.092593	0.907407	0.092593	0.907407	0.000000	0.168038	0.168038	0.168038	176.60000	136.87879	1.000000	0	NA	NA	1	1	1
28920304|F|0-23:T>C-23:T>C	TGCAGGATAAGGAGCCTGTCCGCTCTGGCTGCGATGGCGGCAGCATGAGATCGGAAGAGCGGTTCAGCA	TGCAGGATAAGGAGCCTGTCCGCTCTGGCTGCGATGGCGGCAGCATG	23:T>C	23	0.566038	0.083333	0.916667	0.083333	0.916667	0.000000	0.152778	0.152778	0.152778	124.80000	119.77778	1.000000	0	1	1	1	1	1
28920307|F|0-14:T>C-14:T>C	TGCAGGCAAGAACATGTTGATCTTTGATAGCATGAGATCGGAAGAGCGGTTCAGCAGGAATGCCGAGAC	TGCAGGCAAGAACATGTTGATCTTTGATAGCATG	14:T>C	14	0.462264	0.102041	0.897959	0.102041	0.897959	0.000000	0.183257	0.183257	0.183257	330.00000	229.30189	1.000000	0	1	1	1	1	NA
28920309|F|0-11:C>T-11:C>T	TGCAGGCACATCTGGATGAGCTGACCCGTGCCTACCAGCTGGATGTGGCCCGGCATGAGATCGGAAGAG	TGCAGGCACATCTGGATGAGCTGACCCGTGCCTACCAGCTGGATGTGGCCCGGCATG	11:C>T	11	0.698113	0.810811	0.202703	0.797297	0.189189	0.013514	0.306793	0.323229	0.315011	58.03896	54.00000	1.000000	0	0	0	0	0	0
28920310|F|0-12:T>C-12:T>C	TGCAGGCACATGTGCTTTGGTTTCCAGCAGTGCATGAGATCGGAAGAGCGGTTCAGCAGGAATGCCGAG	TGCAGGCACATGTGCTTTGGTTTCCAGCAGTGCATG	12:T>C	12	0.462264	0.897959	0.102041	0.897959	0.102041	0.000000	0.183257	0.183257	0.183257	191.56604	135.60000	1.000000	1	0	0	0	0	NA
28920311|F|0-14:A>C-14:A>C	TGCAGGCCATGGTGAAAGGGAGCATAGCATGAGATCGGAAGAGCGGTTCAGCAGGAATGCCGAGACCGA	TGCAGGCCATGGTGAAAGGGAGCATAGCATG	14:A>C	14	0.471698	0.780000	0.220000	0.780000	0.220000	0.000000	0.343200	0.343200	0.343200	248.18750	242.09091	1.000000	1	1	1	0	0	NA
28920317|F|0-10:G>C-10:G>C	TGCAGGTGCTGTCTGCTTTTCCCAGAGAGGTGCGCATGAGATCGGAAGAGCGGTTCAGCAGGAATGCCG	TGCAGGTGCTGTCTGCTTTTCCCAGAGAGGTGCGCATG	10:G>C	10	0.528302	0.875000	0.125000	0.875000	0.125000	0.000000	0.218750	0.218750	0.218750	150.29688	133.71429	1.000000	1	0	1	0	0	NA
28920329|F|0-26:G>A-26:G>A	TGCAGTGCTTTACAATGGGATTATGCGGCATGAGATCGGAAGAGCGGTTCAGCAGGAATGCCGAGACCG	TGCAGTGCTTTACAATGGGATTATGCGGCATG	26:G>A	26	0.471698	0.460000	0.600000	0.400000	0.540000	0.060000	0.496800	0.480000	0.488400	254.06250	232.56667	0.944444	1	1	1	2	1	NA
28920339|F|0-9:T>C-9:T>C	TGCAGTTTGTGAGCACCTTTAATGAAATGGGGAAATAGCATGAGATCGGAAGAGCGGTTCAGCAGGAAT	TGCAGTTTGTGAGCACCTTTAATGAAATGGGGAAATAGCATG	9:T>C	9	0.462264	0.102041	0.897959	0.102041	0.897959	0.000000	0.183257	0.183257	0.183257	187.60000	172.47170	1.000000	0	1	1	1	1	NA
28920340|F|0-25:G>A-25:G>A	TGCAGTTTGCGAGCACCTTTAATGAGACGGGGAAATGGCATGAGATCGGAAGAGCGGTTCAGCAGGAAT	TGCAGTTTGCGAGCACCTTTAATGAGACGGGGAAATGGCATG	25:G>A	25	0.462264	0.408163	0.591837	0.408163	0.591837	0.000000	0.483132	0.483132	0.483132	191.03448	156.48276	1.000000	1	1	1	0	1	NA
28920341|F|0-10:C>G-10:C>G	TGCAGCTGCTCCGGCCCTTCCTCAGCGGGGCGCTCAGGGGCAGCATGAGATCGGAAGAGCGGTTCAGCA	TGCAGCTGCTCCGGCCCTTCCTCAGCGGGGCGCTCAGGGGCAGCATG	10:C>G	10	0.650943	0.753623	0.246377	0.753623	0.246377	0.000000	0.371351	0.371351	0.371351	81.71429	70.36364	1.000000	0	0	0	0	0	0
28920349|F|0-6:T>A-6:T>A	TGCAGTTCTGACTCAGTCTTGCATGAGATCGGAAGAGCGGTTCAGCAGGAATGCCGAGACCGATCTCGT	TGCAGTTCTGACTCAGTCTTGCATG	6:T>A	6	0.547170	0.637931	0.362069	0.637931	0.362069	0.000000	0.461950	0.461950	0.461950	188.06522	124.53846	1.000000	1	1	1	0	0	NA
28920355|F|0-15:G>T-15:G>T	TGCAGTAAGAGTCCAGCAGCATAGATCGGAAGAGCGGTTCAGCAGGAATGCCGAGACCGATCTCGTATG	TGCAGTAAGAGTCCAGCACATG	15:G>T	15	0.603774	0.812500	0.187500	0.812500	0.187500	0.000000	0.304688	0.304688	0.304688	3.58065	2.11111	1.000000	0	0	0	0	0	NA
28920356|F|0-6:G>A-6:G>A	TGCAGAGACAGGCCAGGTGCATAGATCGGAAGAGCGGTTCAGCAGGAATGCCGAGACCGATCTCGTATG	TGCAGAGACAGGCCAGGTCATG	6:G>A	6	0.547170	0.103448	0.931034	0.068966	0.896552	0.034483	0.185493	0.128419	0.156956	4.28571	3.56923	1.000000	1	1	1	1	1	NA
28920357|F|0-13:T>C-13:T>C	TGCAGGATGAGTCTAACAGCATAGATCGGAAGAGCGGTTCAGCAGGAATGCCGAGACCGATCTCGTATG	TGCAGGATGAGTCTAACACATG	13:T>C	13	0.547170	0.034483	0.965517	0.034483	0.965517	0.000000	0.066587	0.066587	0.066587	5.00000	3.64706	1.000000	1	1	1	1	1	NA
28920368|F|0-16:C>A-16:C>A	TGCAGGCGAGTGTGCGCTGCATGAGATCGGAAGAGCGGTTCAGCAGGAATGCCGAGACCGATCTCGTAT	TGCAGGCGAGTGTGCGCTGCATG	16:C>A	16	0.622642	0.954545	0.045455	0.954545	0.045455	0.000000	0.086777	0.086777	0.086777	139.87179	123.00000	1.000000	0	0	0	0	0	0
28920376|F|0-8:G>C-8:G>C	TGCAGCACGTCCCATAGCGCATGAGATCGGAAGAGCGGTTCAGCAGGAATGCCGAGACCGATCTCGTAT	TGCAGCACGTCCCATAGCGCATG	8:G>C	8	0.566038	0.083333	0.916667	0.083333	0.916667	0.000000	0.152778	0.152778	0.152778	199.40000	164.25000	1.000000	0	1	1	1	1	1
28920381|F|0-7:T>C-7:T>C	TGCAGGGTTGACACGTGCATGAGATCGGAAGAGCGGTTCAGCAGGAATGCCGAGACCGATCTCGTATGC	TGCAGGGTTGACACGTGCATG	7:T>C	7	0.537736	0.035088	0.964912	0.035088	0.964912	0.000000	0.067713	0.067713	0.067713	215.00000	161.00000	1.000000	1	1	1	1	1	NA
28920385|F|0-64:T>C-64:T>C	TGCAGTGTGAGCACCACCCAGCCTGGTACAGCAACACACTCAAGCAGAAGACCACCTGGACCTGTCTGC	TGCAGTGTGAGCACCACCCAGCCTGGTACAGCAACACACTCAAGCAGAAGACCACCTGGACCTGTCTGC	64:T>C	64	0.783019	0.265060	0.734940	0.265060	0.734940	0.000000	0.389607	0.389607	0.389607	42.09375	29.83333	1.000000	1	1	1	0	1	NA
28920391|F|0-14:C>G-14:C>G	TGCAGCAGGACCACCACCTCAGCCTGGCCCACGGCATGCATGAGATCGGAAGAGCGGTTCAGCAGGAAT	TGCAGCAGGACCACCACCTCAGCCTGGCCCACGGCATGCATG	14:C>G	14	0.754717	0.825000	0.187500	0.812500	0.175000	0.012500	0.288750	0.304688	0.296719	21.36782	17.85000	1.000000	0	0	0	0	0	0
28920400|F|0-15:C>G-15:C>G	TGCAGGCCCTGATGGCGCTGGCTGTGAGCCTGACCAACTCAGGCATGAGATCGGAAGAGCGGTTCAGCA	TGCAGGCCCTGATGGCGCTGGCTGTGAGCCTGACCAACTCAGGCATG	15:C>G	15	0.622642	0.984848	0.015152	0.984848	0.015152	0.000000	0.029844	0.029844	0.029844	107.67857	68.50000	1.000000	0	0	0	0	0	0
28920411|F|0-21:C>T-21:C>T	TGCAGACTGTGTCACCGTTGACATCACTCAGCATGAGATCGGAAGAGCGGTTCAGCAGGAATGCCGAGA	TGCAGACTGTGTCACCGTTGACATCACTCAGCATG	21:C>T	21	0.462264	0.204082	0.816327	0.183673	0.795918	0.020408	0.324865	0.299875	0.312370	269.60000	234.06122	1.000000	2	0	0	1	1	NA
28920413|F|0-7:T>C-7:T>C	TGCAGAGTGAGCTGGAGGCAGCCCACACTGAGCATGAGATCGGAAGAGCGGTTCAGCAGGAATGCCGAG	TGCAGAGTGAGCTGGAGGCAGCCCACACTGAGCATG	7:T>C	7	0.650943	0.318841	0.681159	0.318841	0.681159	0.000000	0.434363	0.434363	0.434363	107.00000	99.38462	1.000000	1	0	0	1	0	1
28920420|F|0-22:G>A-22:G>A	TGCAGGAGACATGTTGGAGATTGTGGAGAAGAATCCTAATGGTGAGCATGAGATCGGAAGAGCGGTTCA	TGCAGGAGACATGTTGGAGATTGTGGAGAAGAATCCTAATGGTGAGCATG	22:G>A	22	0.518868	0.909091	0.090909	0.909091	0.090909	0.000000	0.165289	0.165289	0.165289	150.24615	98.60000	1.000000	1	0	0	0	0	NA
28920421|F|0-31:T>C-31:T>C	TGCAGGAGGAACATCACTTTCAGTGCTGTCATAACGTGGCATGAGATCGGAAGAGCGGTTCAGCAGGAA	TGCAGGAGGAACATCACTTTCAGTGCTGTCATAACGTGGCATG	31:T>C	31	0.452830	0.625000	0.375000	0.625000	0.375000	0.000000	0.468750	0.468750	0.468750	149.56410	118.94737	1.000000	0	0	0	0	1	NA
28920425|F|0-28:G>A-28:G>A	TGCAGGCGTTGGGCAACATCATGGCCGGGGAGCACAGCATGAGATCGGAAGAGCGGTTCAGCAGGAATG	TGCAGGCGTTGGGCAACATCATGGCCGGGGAGCACAGCATG	28:G>A	28	0.584906	0.983871	0.016129	0.983871	0.016129	0.000000	0.031738	0.031738	0.031738	139.30769	106.00000	1.000000	0	0	0	0	0	0
28920441|F|0-33:G>T-33:G>T	TGCAGTTGTCATGGTGCTGTTCTGATGCTTTCTGTTGGTATCCAGATGGAGAAGCATGAGATCGGAAGA	TGCAGTTGTCATGGTGCTGTTCTGATGCTTTCTGTTGGTATCCAGATGGAGAAGCATG	33:G>T	33	0.462264	0.204082	0.795918	0.204082	0.795918	0.000000	0.324865	0.324865	0.324865	167.10000	123.41667	1.000000	0	0	0	1	1	NA
28920450|F|0-7:G>T-7:G>T	TGCAGCTGGGAGACCTCTTTAGCATGAGATCGGAAGAGCGGTTCAGCAGGAATGCCGAGACCGATCTCG	TGCAGCTGGGAGACCTCTTTAGCATG	7:G>T	7	0.556604	0.966102	0.033898	0.966102	0.033898	0.000000	0.065498	0.065498	0.065498	276.54412	57.50000	1.000000	0	0	0	0	0	NA
28920453|F|0-20:C>T-20:C>T	TGCAGTGCCCTTCATCAAGTCGCATAGATCGGAAGAGCGGTTCAGCAGGAATGCCGAGACCGATCTCGT	TGCAGTGCCCTTCATCAAGTCCATG	20:C>T	20	0.490566	0.692308	0.307692	0.692308	0.307692	0.000000	0.426036	0.426036	0.426036	3.02273	2.70000	1.000000	1	NA	NA	0	0	1
28920455|F|0-5:C>G-5:C>G	TGCAGCTGGACCCCCAGGCCCAGCATGAGATCGGAAGAGCGGTTCAGCAGGAATGCCGAGACCGATCTC	TGCAGCTGGACCCCCAGGCCCAGCATG	5:C>G	5	0.566038	0.933333	0.083333	0.916667	0.066667	0.016667	0.124444	0.152778	0.138611	113.78873	72.85714	1.000000	0	0	0	0	0	NA
28920463|F|0-12:G>A-12:G>A	TGCAGACTGGTCGGAGTGCGCATAGATCGGAAGAGCGGTTCAGCAGGAATGCCGAGACCGATCTCGTAT	TGCAGACTGGTCGGAGTGCCATG	12:G>A	12	0.509434	0.685185	0.314815	0.685185	0.314815	0.000000	0.431413	0.431413	0.431413	3.63043	2.60000	1.000000	NA	NA	NA	0	0	NA
28920475|F|0-15:C>G-15:C>G	TGCAGCGTGACGGGTCTGCATGAGATCGGAAGAGCGGTTCAGCAGGAATGCCGAGACCGATCTCGTATG	TGCAGCGTGACGGGTCTGCATG	15:C>G	15	0.603774	0.953125	0.046875	0.953125	0.046875	0.000000	0.089355	0.089355	0.089355	107.02667	92.66667	1.000000	0	0	0	0	0	NA
28920476|F|0-6:C>T-6:C>T	TGCAGTCTTGCTCATCGCATGAGATCGGAAGAGCGGTTCAGCAGGAATGCCGAGACCGATCTCGTATGC	TGCAGTCTTGCTCATCGCATG	6:C>T	6	0.452830	0.104167	0.895833	0.104167	0.895833	0.000000	0.186632	0.186632	0.186632	187.60000	58.55556	1.000000	0	NA	NA	NA	1	NA
28920477|F|0-15:C>A-15:C>A	TGCAGTTCTGCTCTACGCATGAGATCGGAAGAGCGGTTCAGCAGGAATGCCGAGACCGATCTCGTATGC	TGCAGTTCTGCTCTACGCATG	15:C>A	15	0.452830	0.125000	0.875000	0.125000	0.875000	0.000000	0.218750	0.218750	0.218750	157.71429	56.67308	1.000000	0	NA	NA	NA	1	NA
28920482|F|0-6:C>T-6:C>T	TGCAGTCTTTGCTGTTAGCATGAGATCGGAAGAGCGGTTCAGCAGGAATGCCGAGACCGATCTCGTATG	TGCAGTCTTTGCTGTTAGCATG	6:C>T	6	0.556604	0.288136	0.745763	0.254237	0.711864	0.033898	0.410227	0.379201	0.394714	88.00000	73.43396	1.000000	0	1	1	1	1	NA
28920483|F|0-9:T>C-9:T>C	TGCAGACTTTGCTTTTTGCATGAGATCGGAAGAGCGGTTCAGCAGGAATGCCGAGACCGATCTCGTATG	TGCAGACTTTGCTTTTTGCATG	9:T>C	9	0.566038	0.900000	0.100000	0.900000	0.100000	0.000000	0.180000	0.180000	0.180000	151.12121	121.83333	1.000000	1	0	0	0	0	NA
28920485|F|0-7:C>T-7:C>T	TGCAGCTCGGGAGTAAAGGCATGAGATCGGAAGAGCGGTTCAGCAGGAATGCCGAGACCGATCTCGTAT	TGCAGCTCGGGAGTAAAGGCATG	7:C>T	7	0.575472	0.786885	0.213115	0.786885	0.213115	0.000000	0.335394	0.335394	0.335394	156.68421	134.38095	1.000000	0	0	0	0	0	1
28920490|F|0-10:A>C-10:A>C	TGCAGGAACAACACCCAGCATGAGATCGGAAGAGCGGTTCAGCAGGAATGCCGAGACCGATCTCGTATG	TGCAGGAACAACACCCAGCATG	10:A>C	10	0.462264	0.897959	0.102041	0.897959	0.102041	0.000000	0.183257	0.183257	0.183257	215.47170	153.60000	1.000000	0	1	1	0	0	NA
28920497|F|0-23:G>A-23:G>A	TGCAGCGTGGCCAGGCTCAGGTAGCTGTTCTTGGTCTTGAAGGTGACAGGGTCAGCAATGATGGAACGC	TGCAGCGTGGCCAGGCTCAGGTAGCTGTTCTTGGTCTTGAAGGTGACAGGGTCAGCAATGATGGAACGC	23:G>A	23	0.632075	0.955224	0.044776	0.955224	0.044776	0.000000	0.085542	0.085542	0.085542	66.50602	40.00000	1.000000	0	0	0	0	0	0
28920498|F|0-44:T>G-44:T>G	TGCAGTGTGGCCAGGCTCAGGTAGCTGTTCTTGGACTTGAAGGTTACAGGGTCAGCAATGATGGAGCGC	TGCAGTGTGGCCAGGCTCAGGTAGCTGTTCTTGGACTTGAAGGTTACAGGGTCAGCAATGATGGAGCGC	44:T>G	44	0.660377	0.057143	0.942857	0.057143	0.942857	0.000000	0.107755	0.107755	0.107755	81.83333	63.30120	1.000000	1	1	1	1	1	1
28920524|F|0-7:G>T-7:G>T	TGCAGTTGGTAGCACATCCCACCAGCGTAATGCCAGCCAGCATGAGATCGGAAGAGCGGTTCAGCAGGA	TGCAGTTGGTAGCACATCCCACCAGCGTAATGCCAGCCAGCATG	7:G>T	7	0.679245	0.069444	0.930556	0.069444	0.930556	0.000000	0.129244	0.129244	0.129244	162.57143	105.63953	1.000000	1	1	1	1	1	1
28920526|F|0-10:G>A-10:G>A	TGCAGAGGCAGCTCGTGGTGCTGATGAAGACCATGGACAATGTGGCCACCTTCTGCATGAGATCGGAAG	TGCAGAGGCAGCTCGTGGTGCTGATGAAGACCATGGACAATGTGGCCACCTTCTGCATG	10:G>A	10	0.735849	0.974359	0.038462	0.961538	0.025641	0.012821	0.049967	0.073964	0.061966	103.78351	97.66667	1.000000	0	0	2	0	0	0
28920527|F|0-6:A>C-6:A>C	TGCAGGATGCTAGAAGAGAGGTGCATGAGATCGGAAGAGCGGTTCAGCAGGAATGCCGAGACCGATCTC	TGCAGGATGCTAGAAGAGAGGTGCATG	6:A>C	6	0.679245	0.069444	0.944444	0.055556	0.930556	0.013889	0.129244	0.104938	0.117091	101.42857	100.79310	1.000000	1	1	1	1	1	1
28920528|F|0-20:G>C-20:G>C	TGCAGGCTGCCAGAAGACAGGCGCATGAGATCGGAAGAGCGGTTCAGCAGGAATGCCGAGACCGATCTC	TGCAGGCTGCCAGAAGACAGGCGCATG	20:G>C	20	0.669811	0.929577	0.084507	0.915493	0.070423	0.014085	0.130926	0.154731	0.142829	106.74419	32.28571	1.000000	0	0	0	0	0	0
28920533|F|0-13:T>C-13:T>C	TGCAGTATGTCGGTGGACACCATCTGCATAGATCGGAAGAGCGGTTCAGCAGGAATGCCGAGACCGATC	TGCAGTATGTCGGTGGACACCATCTCATG	13:T>C	13	0.754717	0.787500	0.287500	0.712500	0.212500	0.075000	0.334688	0.409687	0.372188	2.93506	2.51429	0.940000	0	0	0	0	0	1
28920535|F|0-10:C>G-10:C>G	TGCAGCTTCTCCACCAGCTCTTGCATAGATCGGAAGAGCGGTTCAGCAGGAATGCCGAGACCGATCTCG	TGCAGCTTCTCCACCAGCTCTTCATG	10:C>G	10	0.622642	0.833333	0.166667	0.833333	0.166667	0.000000	0.277778	0.277778	0.277778	3.92308	1.81818	1.000000	0	NA	0	0	0	0
28920536|F|0-11:T>C-11:T>C	TGCAGCTTCTCTACCAGTTCCTGCATAGATCGGAAGAGCGGTTCAGCAGGAATGCCGAGACCGATCTCG	TGCAGCTTCTCTACCAGTTCCTCATG	11:T>C	11	0.500000	0.150943	0.849057	0.150943	0.849057	0.000000	0.256319	0.256319	0.256319	2.60000	2.14000	1.000000	1	NA	1	1	1	0
28920537|F|0-5:A>G-5:A>G	TGCAGACCCTCTCGCTGCTCATCAGGCATGAGATCGGAAGAGCGGTTCAGCAGGAATGCCGAGACCGAT	TGCAGACCCTCTCGCTGCTCATCAGGCATG	5:A>G	5	0.716981	0.802632	0.210526	0.789474	0.197368	0.013158	0.316828	0.332410	0.324619	148.57692	88.95455	1.000000	0	0	0	0	0	0
28920540|F|0-26:G>A-26:G>A	TGCAGAGCTTGGTCCAGGGTGAGGCCGATGCCCTTGAGGAAGAGGCCATACTGCATGAGATCGGAAGAG	TGCAGAGCTTGGTCCAGGGTGAGGCCGATGCCCTTGAGGAAGAGGCCATACTGCATG	26:G>A	26	0.584906	0.983871	0.016129	0.983871	0.016129	0.000000	0.031738	0.031738	0.031738	70.02564	65.00000	1.000000	0	0	0	0	0	0
28920542|F|0-23:C>G-23:C>G	TGCAGGTAGAGGCACTGCATACGCCCCAGGCCCCGAAGCATGAGATCGGAAGAGCGGTTCAGCAGGAAT	TGCAGGTAGAGGCACTGCATACGCCCCAGGCCCCGAAGCATG	23:C>G	23	0.792453	0.809524	0.202381	0.797619	0.190476	0.011905	0.308390	0.322846	0.315618	53.70930	4.59091	1.000000	0	0	0	0	0	0
28920548|F|0-11:T>C-11:T>C	TGCAGAATCACTTGGAGACAGCCCAGCATGAGATCGGAAGAGCGGTTCAGCAGGAATGCCGAGACCGAT	TGCAGAATCACTTGGAGACAGCCCAGCATG	11:T>C	11	0.632075	0.089552	0.910448	0.089552	0.910448	0.000000	0.163065	0.163065	0.163065	143.28571	130.32927	1.000000	0	1	1	1	1	1
28920561|F|0-5:G>C-5:G>C	TGCAGGAGCAATCTGAGTTGAGCATGAGATCGGAAGAGCGGTTCAGCAGGAATGCCGAGACCGATCTCG	TGCAGGAGCAATCTGAGTTGAGCATG	5:G>C	5	0.462264	0.122449	0.877551	0.122449	0.877551	0.000000	0.214910	0.214910	0.214910	225.33333	210.76923	1.000000	0	1	1	1	1	NA
28920562|F|0-8:C>T-8:C>T	TGCAGCAGCAATTTGGGATGAGCATGAGATCGGAAGAGCGGTTCAGCAGGAATGCCGAGACCGATCTCG	TGCAGCAGCAATTTGGGATGAGCATG	8:C>T	8	0.462264	0.897959	0.102041	0.897959	0.102041	0.000000	0.183257	0.183257	0.183257	214.66038	187.00000	1.000000	0	1	1	0	0	NA
28920564|F|0-22:T>C-22:T>C	TGCAGCGGCGGGCCAAGAAAGGTGTGAGGTACCTGTAACCGAGCATGAGATCGGAAGAGCGGTTCAGCA	TGCAGCGGCGGGCCAAGAAAGGTGTGAGGTACCTGTAACCGAGCATG	22:T>C	22	0.500000	0.716981	0.283019	0.716981	0.283019	0.000000	0.405838	0.405838	0.405838	108.57447	92.35294	1.000000	1	1	1	0	0	1
28920568|F|0-16:T>C-16:T>C	TGCAGCTGAACGTGGGTGGGGAGTGCATGAGATCGGAAGAGCGGTTCAGCAGGAATGCCGAGACCGATC	TGCAGCTGAACGTGGGTGGGGAGTGCATG	16:T>C	16	0.528302	0.089286	0.910714	0.089286	0.910714	0.000000	0.162628	0.162628	0.162628	245.00000	194.95588	1.000000	0	NA	NA	1	1	1
28920571|F|0-5:C>G-5:C>G	TGCAGCTGCCCTGCTCAGTTCATGCATGAGATCGGAAGAGCGGTTCAGCAGGAATGCCGAGACCGATCT	TGCAGCTGCCCTGCTCAGTTCATGCATG	5:C>G	5	0.490566	0.961538	0.038462	0.961538	0.038462	0.000000	0.073964	0.073964	0.073964	145.05085	37.00000	1.000000	0	0	0	0	0	NA
28920572|F|0-18:C>T-18:C>T	TGCAGCTGCACTGCTCGGCGCTTGCATGAGATCGGAAGAGCGGTTCAGCAGGAATGCCGAGACCGATCT	TGCAGCTGCACTGCTCGGCGCTTGCATG	18:C>T	18	0.490566	0.346154	0.653846	0.346154	0.653846	0.000000	0.452663	0.452663	0.452663	152.38889	136.93023	1.000000	1	1	1	1	0	NA
28920573|F|0-21:G>A-21:G>A	TGCAGCTGTGTTTATCGAGCAGTCCGTCTTCCAGCATGAGATCGGAAGAGCGGTTCAGCAGGAATGCCG	TGCAGCTGTGTTTATCGAGCAGTCCGTCTTCCAGCATG	21:G>A	21	0.471698	0.800000	0.200000	0.800000	0.200000	0.000000	0.320000	0.320000	0.320000	183.55102	181.90000	1.000000	1	1	1	0	0	NA
28920575|F|0-6:C>T-6:C>T	TGCAGGCGGCTGGACACACTTTCTGGCTTACGCATGAGATCGGAAGAGCGGTTCAGCAGGAATGCCGAG	TGCAGGCGGCTGGACACACTTTCTGGCTTACGCATG	6:C>T	6	0.462264	0.938776	0.102041	0.897959	0.061224	0.040816	0.114952	0.183257	0.149105	156.89091	110.60000	1.000000	0	2	0	0	0	NA
28920576|F|0-9:T>C-9:T>C	TGCAGGCGGTTGGACACACTTTCTGGCTTAGGCATGAGATCGGAAGAGCGGTTCAGCAGGAATGCCGAG	TGCAGGCGGTTGGACACACTTTCTGGCTTAGGCATG	9:T>C	9	0.462264	0.122449	0.877551	0.122449	0.877551	0.000000	0.214910	0.214910	0.214910	203.66667	154.03846	1.000000	0	1	1	1	1	NA
28920577|F|0-8:A>G-8:A>G	TGCAGGTCAGCAGACACCCCCTGTTGACCCCAGAACAGCATGAGATCGGAAGAGCGGTTCAGCAGGAAT	TGCAGGTCAGCAGACACCCCCTGTTGACCCCAGAACAGCATG	8:A>G	8	0.566038	0.833333	0.166667	0.833333	0.166667	0.000000	0.277778	0.277778	0.277778	139.53846	130.91667	1.000000	1	0	0	0	0	1
28920580|F|0-22:C>T-22:C>T	TGCAGTCCTCCATGACATCACACGGCCAACAGCTTCGCTCCCTCCCAGCATGAGATCGGAAGAGCGGTT	TGCAGTCCTCCATGACATCACACGGCCAACAGCTTCGCTCCCTCCCAGCATG	22:C>T	22	0.462264	0.408163	0.612245	0.387755	0.591837	0.020408	0.483132	0.474802	0.478967	163.20690	142.36667	0.944444	1	1	1	0	1	NA
28920589|F|0-7:A>C-7:A>C	TGCAGAGACCGCACTTCCCAGCATAGATCGGAAGAGCGGTTCAGCAGGAATGCCGAGACCGATCTCGTA	TGCAGAGACCGCACTTCCCACATG	7:A>C	7	0.537736	0.824561	0.175439	0.824561	0.175439	0.000000	0.289320	0.289320	0.289320	3.40000	2.75000	1.000000	0	0	0	0	0	NA
28920590|F|0-9:G>C-9:G>C	TGCAGTGCTGCCGTCTCCCAGCATAGATCGGAAGAGCGGTTCAGCAGGAATGCCGAGACCGATCTCGTA	TGCAGTGCTGCCGTCTCCCACATG	9:G>C	9	0.547170	0.758621	0.241379	0.758621	0.241379	0.000000	0.366231	0.366231	0.366231	4.11111	3.94444	1.000000	1	0	NA	0	0	NA
28920598|F|0-5:T>G-5:T>G	TGCAGTTAGTCGACGATGAGCATGAGATCGGAAGAGCGGTTCAGCAGGAATGCCGAGACCGATCTCGTA	TGCAGTTAGTCGACGATGAGCATG	5:T>G	5	0.500000	0.905660	0.094340	0.905660	0.094340	0.000000	0.170879	0.170879	0.170879	299.66667	186.85714	1.000000	0	0	0	0	0	NA
28920601|F|0-16:C>A-16:C>A	TGCAGTCCCACACTGGCAGCATAGATCGGAAGAGCGGTTCAGCAGGAATGCCGAGACCGATCTCGTATG	TGCAGTCCCACACTGGCACATG	16:C>A	16	0.594340	0.730159	0.269841	0.730159	0.269841	0.000000	0.394054	0.394054	0.394054	2.83333	1.86364	1.000000	1	1	1	0	0	NA
28920602|F|0-7:T>A-7:T>A	TGCAGTGTGAGTGGCTGCGGCATGAGATCGGAAGAGCGGTTCAGCAGGAATGCCGAGACCGATCTCGTA	TGCAGTGTGAGTGGCTGCGGCATG	7:T>A	7	0.490566	0.903846	0.134615	0.865385	0.096154	0.038462	0.173817	0.232988	0.203402	184.58333	148.20000	1.000000	0	0	0	0	NA	NA
28920603|F|0-12:G>A-12:G>A	TGCAGAAACCCAGGTTCAGCATAGATCGGAAGAGCGGTTCAGCAGGAATGCCGAGACCGATCTCGTATG	TGCAGAAACCCAGGTTCACATG	12:G>A	12	0.509434	0.444444	0.611111	0.388889	0.555556	0.055556	0.493827	0.475309	0.484568	3.27586	1.70270	1.000000	0	NA	NA	1	1	0
28920617|F|0-17:T>C-17:T>C	TGCAGTGTGAGTGTGTGTGCATGAGATCGGAAGAGCGGTTCAGCAGGAATGCCGAGACCGATCTCGTAT	TGCAGTGTGAGTGTGTGTGCATG	17:T>C	17	0.490566	0.961538	0.057692	0.942308	0.038462	0.019231	0.073964	0.108728	0.091346	189.23333	118.33333	1.000000	0	NA	2	0	0	NA
28920625|F|0-19:G>A-19:G>A	TGCAGTCCAGGCCAGTGAAGTAGGAGGACGAGCCAGCGTAGCTCTGGGTATAGGCGGGTGCCTGGGTGT	TGCAGTCCAGGCCAGTGAAGTAGGAGGACGAGCCAGCGTAGCTCTGGGTATAGGCGGGTGCCTGGGTGT	19:G>A	19	0.490566	0.903846	0.096154	0.903846	0.096154	0.000000	0.173817	0.173817	0.173817	27.10714	24.42857	1.000000	0	0	0	0	0	NA
28920642|F|0-25:T>C-25:T>C	TGCAGTCGGACCTGACTTTCGTAGGTTGTGTGGGCATGAGATCGGAAGAGCGGTTCAGCAGGAATGCCG	TGCAGTCGGACCTGACTTTCGTAGGTTGTGTGGGCATG	25:T>C	25	0.396226	0.214286	0.785714	0.214286	0.785714	0.000000	0.336735	0.336735	0.336735	134.15385	94.91111	1.000000	1	1	0	NA	NA	1
28920644|F|0-23:T>C-23:T>C	TGCAGCTCCTCAGGGGTGGGGTTTTGTCCCAGCATGAGATCGGAAGAGCGGTTCAGCAGGAATGCCGAG	TGCAGCTCCTCAGGGGTGGGGTTTTGTCCCAGCATG	23:T>C	23	0.500000	0.094340	0.905660	0.094340	0.905660	0.000000	0.170879	0.170879	0.170879	134.14286	124.95385	1.000000	1	1	1	NA	1	1
28920646|F|0-11:C>T-11:C>T	TGCAGGCTAGACAGCAAGGACAAAGAGCATGAGATCGGAAGAGCGGTTCAGCAGGAATGCCGAGACCGA	TGCAGGCTAGACAGCAAGGACAAAGAGCATG	11:C>T	11	0.537736	0.666667	0.333333	0.666667	0.333333	0.000000	0.444444	0.444444	0.444444	252.63830	155.91304	1.000000	1	1	1	0	0	1
28920648|F|0-28:C>G-28:C>G	TGCAGGTGGCCATGTACTTCTCCATAGTCCGCCGCAAGGCATGAGATCGGAAGAGCGGTTCAGCAGGAA	TGCAGGTGGCCATGTACTTCTCCATAGTCCGCCGCAAGGCATG	28:C>G	28	0.556604	0.711864	0.305085	0.694915	0.288136	0.016949	0.410227	0.424016	0.417122	142.20000	108.40000	1.000000	0	0	0	0	0	0
28920655|F|0-8:G>C-8:G>C	TGCAGGCCGCGCCTGCTGCTTCCCAGCATGAGATCGGAAGAGCGGTTCAGCAGGAATGCCGAGACCGAT	TGCAGGCCGCGCCTGCTGCTTCCCAGCATG	8:G>C	8	0.566038	0.633333	0.366667	0.633333	0.366667	0.000000	0.464444	0.464444	0.464444	184.68085	124.64286	1.000000	1	1	1	0	0	1
28920656|F|0-12:C>T-12:C>T	TGCAGTTCTGCACGTCGAAGGGGAAGTTGTAGATGTTCAGGCTGCATGAGATCGGAAGAGCGGTTCAGC	TGCAGTTCTGCACGTCGAAGGGGAAGTTGTAGATGTTCAGGCTGCATG	12:C>T	12	0.537736	0.807018	0.192982	0.807018	0.192982	0.000000	0.311480	0.311480	0.311480	97.86154	81.07143	1.000000	0	0	0	NA	NA	0
28920657|F|0-19:G>T-19:G>T	TGCAGTTCTGTACATCGAAGGGGAAGTCGTAGATGTTCAAGCTGCATGAGATCGGAAGAGCGGTTCAGC	TGCAGTTCTGTACATCGAAGGGGAAGTCGTAGATGTTCAAGCTGCATG	19:G>T	19	0.537736	0.894737	0.105263	0.894737	0.105263	0.000000	0.188366	0.188366	0.188366	99.81690	51.37500	1.000000	0	0	0	NA	NA	0
28920661|F|0-19:G>A-19:G>A	TGCAGTACATGGACCTGGAGGAGTTCCTCACGGAGAATGGCATGGGATGCATGAGATCGGAAGAGCGGT	TGCAGTACATGGACCTGGAGGAGTTCCTCACGGAGAATGGCATGGGATGCATG	19:G>A	19	0.566038	0.983333	0.016667	0.983333	0.016667	0.000000	0.032778	0.032778	0.032778	112.00000	97.50000	1.000000	0	0	0	0	0	0
28920662|F|0-25:C>T-25:C>T	TGCAGTACATGGACTTGGAGGAGTTCCTCACTGAGAACGGCATGGGCTGCATGAGATCGGAAGAGCGGT	TGCAGTACATGGACTTGGAGGAGTTCCTCACTGAGAACGGCATGGGCTGCATG	25:C>T	25	0.688679	0.972603	0.027397	0.972603	0.027397	0.000000	0.053293	0.053293	0.053293	104.32584	67.50000	1.000000	0	0	0	0	0	0
28920663|F|0-28:G>C-28:G>C	TGCAGTACATGGACCTGGAGGAGTTCCTGACGGAGAACGGCATGGGCTGCATGAGATCGGAAGAGCGGT	TGCAGTACATGGACCTGGAGGAGTTCCTGACGGAGAACGGCATGGGCTGCATG	28:G>C	28	0.556604	0.067797	0.932203	0.067797	0.932203	0.000000	0.126400	0.126400	0.126400	121.66667	111.12121	1.000000	1	1	1	1	1	1
28920665|F|0-6:C>T-6:C>T	TGCAGACACACGGAACGAATGGCATAGATCGGAAGAGCGGTTCAGCAGGAATGCCGAGACCGATCTCGT	TGCAGACACACGGAACGAATGCATG	6:C>T	6	0.575472	0.721311	0.278689	0.721311	0.278689	0.000000	0.402042	0.402042	0.402042	3.60000	2.20833	1.000000	1	NA	NA	0	0	1
28920666|F|0-8:C>G-8:C>G	TGCAGATACAGGGAATGTATGGCATAGATCGGAAGAGCGGTTCAGCAGGAATGCCGAGACCGATCTCGT	TGCAGATACAGGGAATGTATGCATG	8:C>G	8	0.500000	0.867925	0.132075	0.867925	0.132075	0.000000	0.229263	0.229263	0.229263	6.41818	2.54545	1.000000	0	0	0	0	0	NA
28920670|F|0-21:A>G-21:A>G	TGCAGATGGACGGTAATTGCTAGCATGAGATCGGAAGAGCGGTTCAGCAGGAATGCCGAGACCGATCTC	TGCAGATGGACGGTAATTGCTAGCATG	21:A>G	21	0.471698	0.800000	0.200000	0.800000	0.200000	0.000000	0.320000	0.320000	0.320000	249.10204	171.00000	1.000000	1	1	1	0	0	NA
28920674|F|0-5:C>G-5:C>G	TGCAGCTTGATGACCCTGGACACAGCCATTTGCATAGATCGGAAGAGCGGTTCAGCAGGAATGCCGAGA	TGCAGCTTGATGACCCTGGACACAGCCATTTCATG	5:C>G	5	0.688679	0.643836	0.452055	0.547945	0.356164	0.095890	0.458623	0.495403	0.477013	2.73214	2.39024	1.000000	2	1	0	0	0	1
28920677|F|0-9:C>T-9:C>T	TGCAGGCAACTAAATAAAAGCAGCATGAGATCGGAAGAGCGGTTCAGCAGGAATGCCGAGACCGATCTC	TGCAGGCAACTAAATAAAAGCAGCATG	9:C>T	9	0.509434	0.296296	0.703704	0.296296	0.703704	0.000000	0.417010	0.417010	0.417010	215.61111	147.68085	1.000000	0	0	0	1	1	NA
28920679|F|0-12:A>G-12:A>G	TGCAGGTAAACAACAGGTGCAACGCATGAGATCGGAAGAGCGGTTCAGCAGGAATGCCGAGACCGATCT	TGCAGGTAAACAACAGGTGCAACGCATG	12:A>G	12	0.500000	0.301887	0.698113	0.301887	0.698113	0.000000	0.421502	0.421502	0.421502	166.16667	129.34783	1.000000	0	0	0	1	1	0
28920684|F|0-11:C>G-11:C>G	TGCAGCGTGAGCACGGCGAAGAGCATAGATCGGAAGAGCGGTTCAGCAGGAATGCCGAGACCGATCTCG	TGCAGCGTGAGCACGGCGAAGACATG	11:C>G	11	0.764151	0.222222	0.839506	0.160494	0.777778	0.061728	0.345679	0.269471	0.307575	3.18182	2.59770	0.954545	0	0	0	1	1	1
28920685|F|0-13:C>T-13:C>T	TGCAGGCTAAGGACGGCGCACAGCATAGATCGGAAGAGCGGTTCAGCAGGAATGCCGAGACCGATCTCG	TGCAGGCTAAGGACGGCGCACACATG	13:C>T	13	0.783019	0.939759	0.060241	0.939759	0.060241	0.000000	0.113224	0.113224	0.113224	4.02913	2.60000	1.000000	0	1	1	0	0	0
28920692|F|0-6:C>A-6:C>A	TGCAGCCGGGCTCAGGGATGCATGAGATCGGAAGAGCGGTTCAGCAGGAATGCCGAGACCGATCTCGTA	TGCAGCCGGGCTCAGGGATGCATG	6:C>A	6	0.566038	0.900000	0.100000	0.900000	0.100000	0.000000	0.180000	0.180000	0.180000	154.62121	44.50000	1.000000	0	0	0	0	0	NA
28920698|F|0-12:C>G-12:C>G	TGCAGATTTTCACACTGCATGCATGAGATCGGAAGAGCGGTTCAGCAGGAATGCCGAGACCGATCTCGT	TGCAGATTTTCACACTGCATGCATG	12:C>G	12	0.471698	0.920000	0.080000	0.920000	0.080000	0.000000	0.147200	0.147200	0.147200	100.83333	63.50000	1.000000	0	1	0	0	NA	NA
28920699|F|0-6:A>C-6:A>C	TGCAGAAATGTGCTTGCAAGCATGAGATCGGAAGAGCGGTTCAGCAGGAATGCCGAGACCGATCTCGTA	TGCAGAAATGTGCTTGCAAGCATG	6:A>C	6	0.509434	0.092593	0.907407	0.092593	0.907407	0.000000	0.168038	0.168038	0.168038	164.80000	79.85246	1.000000	0	NA	NA	1	1	NA
28920700|F|0-7:C>A-7:C>A	TGCAGCCCCGTGTCACCATGCATGAGATCGGAAGAGCGGTTCAGCAGGAATGCCGAGACCGATCTCGTA	TGCAGCCCCGTGTCACCATGCATG	7:C>A	7	0.481132	0.176471	0.823529	0.176471	0.823529	0.000000	0.290657	0.290657	0.290657	106.58333	80.09804	1.000000	1	NA	NA	1	1	NA
28920711|F|0-6:A>C-6:A>C	TGCAGGACACAGGGAAGCATGAGATCGGAAGAGCGGTTCAGCAGGAATGCCGAGACCGATCTCGTATGC	TGCAGGACACAGGGAAGCATG	6:A>C	6	0.528302	0.714286	0.339286	0.660714	0.285714	0.053571	0.408163	0.448342	0.428253	187.81633	154.56000	1.000000	1	1	1	0	0	NA
28920729|F|0-11:G>A-11:G>A	TGCAGGTAGGCGGGCAGCGACAGCACCGAGTACTTGAGCGTGCAGCTGAACATGCCCGTGCTGTACCAG	TGCAGGTAGGCGGGCAGCGACAGCACCGAGTACTTGAGCGTGCAGCTGAACATGCCCGTGCTGTACCAG	11:G>A	11	0.660377	0.828571	0.171429	0.828571	0.171429	0.000000	0.284082	0.284082	0.284082	2.91176	2.72222	1.000000	0	0	0	0	0	1
28920731|F|0-68:G>A-68:G>A	TGCAGGTAGGCGGGCAGCGACAGTACCGAATACTTGAGGGTGCAGCTGAACATGCCGGTGCTGTACCAG	TGCAGGTAGGCGGGCAGCGACAGTACCGAATACTTGAGGGTGCAGCTGAACATGCCGGTGCTGTACCAG	68:G>A	68	0.433962	0.934783	0.065217	0.934783	0.065217	0.000000	0.121928	0.121928	0.121928	3.08929	2.00000	1.000000	0	NA	0	NA	NA	0
28920732|F|0-18:G>C-18:G>C	TGCAGCTCAGGCATGCCGGAGCCCAGCATCATAGAGAAGAGGTTGATGAAGAGGTTTGCATGAGATCGG	TGCAGCTCAGGCATGCCGGAGCCCAGCATCATAGAGAAGAGGTTGATGAAGAGGTTTGCATG	18:G>C	18	0.641509	0.955882	0.044118	0.955882	0.044118	0.000000	0.084343	0.084343	0.084343	52.82353	11.00000	1.000000	0	0	0	0	0	NA
28920733|F|0-17:G>A-17:G>A	TGCAGCTCGGGCATGCCGGAGCCAAGCATCATGGAGAAGAGGTTGATGAAAAGGTTGGCATGAGATCGG	TGCAGCTCGGGCATGCCGGAGCCAAGCATCATGGAGAAGAGGTTGATGAAAAGGTTGGCATG	17:G>A	17	0.584906	0.822581	0.193548	0.806452	0.177419	0.016129	0.291883	0.312175	0.302029	58.76190	41.88889	1.000000	0	1	2	0	0	NA
28920734|F|0-32:G>A-32:G>A	TGCAGCTCAGGCATGCCTGAGCCCAGCATCATGGAGAAGAGGTTGATGAAGAGGTTTGCATGAGATCGG	TGCAGCTCAGGCATGCCTGAGCCCAGCATCATGGAGAAGAGGTTGATGAAGAGGTTTGCATG	32:G>A	32	0.650943	0.405797	0.608696	0.391304	0.594203	0.014493	0.482252	0.476371	0.479311	37.78947	18.56604	1.000000	0	0	0	1	1	NA
28920735|F|0-52:T>C-52:T>C	TGCAGAAGGAGCAGCAGCGGCAGGAGGAGAATGACAAGCTGAGACAGGAGTTTGCTCAGCATGAGATCG	TGCAGAAGGAGCAGCAGCGGCAGGAGGAGAATGACAAGCTGAGACAGGAGTTTGCTCAGCATG	52:T>C	52	0.556604	0.949153	0.050847	0.949153	0.050847	0.000000	0.096524	0.096524	0.096524	76.84058	22.66667	1.000000	0	0	0	0	0	0
28920740|F|0-8:T>C-8:T>C	TGCAGCTATGTGTGTGGGCAGCAACGCATGAGATCGGAAGAGCGGTTCAGCAGGAATGCCGAGACCGAT	TGCAGCTATGTGTGTGGGCAGCAACGCATG	8:T>C	8	0.820755	0.735632	0.264368	0.735632	0.264368	0.000000	0.388955	0.388955	0.388955	130.41772	95.30000	1.000000	0	0	0	0	0	NA
28920744|F|0-10:A>C-10:A>C	TGCAGCCCCCACAGGCAGTGTTCCCTGCATGAGATCGGAAGAGCGGTTCAGCAGGAATGCCGAGACCGA	TGCAGCCCCCACAGGCAGTGTTCCCTGCATG	10:A>C	10	0.537736	0.684211	0.315789	0.684211	0.315789	0.000000	0.432133	0.432133	0.432133	186.27083	150.03846	1.000000	1	NA	1	0	0	1
28920745|F|0-24:G>A-24:G>A	TGCAGGAGTCCAACGCAGAGCTGAGCGAGAAGAGCGGCATGAGATCGGAAGAGCGGTTCAGCAGGAATG	TGCAGGAGTCCAACGCAGAGCTGAGCGAGAAGAGCGGCATG	24:G>A	24	0.764151	0.962963	0.037037	0.962963	0.037037	0.000000	0.071331	0.071331	0.071331	105.50485	46.33333	1.000000	0	0	0	0	0	0
28920752|F|0-5:C>G-5:C>G	TGCAGCATGAAATCCGCAGTGCATCGGCATGAGATCGGAAGAGCGGTTCAGCAGGAATGCCGAGACCGA	TGCAGCATGAAATCCGCAGTGCATCGGCATG	5:C>G	5	0.462264	0.877551	0.122449	0.877551	0.122449	0.000000	0.214910	0.214910	0.214910	239.96154	230.83333	1.000000	1	0	0	0	0	NA
28920756|F|0-6:T>C-6:T>C	TGCAGCTGTAGCTCAAAGGCGACTGCTTACAGACAGCATGAGATCGGAAGAGCGGTTCAGCAGGAATGC	TGCAGCTGTAGCTCAAAGGCGACTGCTTACAGACAGCATG	6:T>C	6	0.462264	0.918367	0.081633	0.918367	0.081633	0.000000	0.149938	0.149938	0.149938	187.77778	141.75000	1.000000	1	0	0	0	0	NA
28920757|F|0-7:A>G-7:A>G	TGCAGCTATAGCTCAAAGGAGACCGCTTACAGACAGCATGAGATCGGAAGAGCGGTTCAGCAGGAATGC	TGCAGCTATAGCTCAAAGGAGACCGCTTACAGACAGCATG	7:A>G	7	0.471698	0.100000	0.900000	0.100000	0.900000	0.000000	0.180000	0.180000	0.180000	247.60000	187.90741	1.000000	0	1	1	1	1	NA
28920774|F|0-17:A>G-17:A>G	TGCAGCTCCTCTAGGTGAGCCAGCATGAGATCGGAAGAGCGGTTCAGCAGGAATGCCGAGACCGATCTC	TGCAGCTCCTCTAGGTGAGCCAGCATG	17:A>G	17	0.679245	0.097222	0.930556	0.069444	0.902778	0.027778	0.175540	0.129244	0.152392	147.75000	125.10345	1.000000	0	1	1	1	1	NA
28920777|F|0-12:A>T-12:A>T	TGCAGCTCAGCAAATGTTCGGCATGAGATCGGAAGAGCGGTTCAGCAGGAATGCCGAGACCGATCTCGT	TGCAGCTCAGCAAATGTTCGGCATG	12:A>T	12	0.500000	0.962264	0.037736	0.962264	0.037736	0.000000	0.072624	0.072624	0.072624	253.90000	227.00000	1.000000	0	0	0	0	0	NA
28920787|F|0-10:A>T-10:A>T	TGCAGGCAACAGTGAAGCATAGATCGGAAGAGCGGTTCAGCAGGAATGCCGAGACCGATCTCGTATGCC	TGCAGGCAACAGTGAACATG	10:A>T	10	0.707547	0.986667	0.013333	0.986667	0.013333	0.000000	0.026311	0.026311	0.026311	3.18681	3.00000	1.000000	0	0	0	0	0	0
28920788|F|0-6:A>C-6:A>C	TGCAGGACACAGGGAAGCATAGATCGGAAGAGCGGTTCAGCAGGAATGCCGAGACCGATCTCGTATGCC	TGCAGGACACAGGGAACATG	6:A>C	6	0.754717	0.450000	0.550000	0.450000	0.550000	0.000000	0.495000	0.495000	0.495000	3.30233	2.96610	1.000000	1	1	1	0	0	1
28920789|F|0-6:C>A-6:C>A	TGCAGCCCAATTCCCAGCATAGATCGGAAGAGCGGTTCAGCAGGAATGCCGAGACCGATCTCGTATGCC	TGCAGCCCAATTCCCACATG	6:C>A	6	0.471698	0.900000	0.100000	0.900000	0.100000	0.000000	0.180000	0.180000	0.180000	3.75472	2.40000	1.000000	1	0	0	NA	0	0
28920790|F|0-13:C>A-13:C>A	TGCAGCCAAAATTCCAGCATAGATCGGAAGAGCGGTTCAGCAGGAATGCCGAGACCGATCTCGTATGCC	TGCAGCCAAAATTCCACATG	13:C>A	13	0.471698	0.780000	0.220000	0.780000	0.220000	0.000000	0.343200	0.343200	0.343200	3.86047	2.25000	1.000000	0	0	0	NA	0	1
28920803|F|0-5:A>G-5:A>G	TGCAGACAACCGGCCACTAGGTTGGTCGTGGGCTGGGAGAGGCCTTTGCACAGTGTCTGCACGTAGGAC	TGCAGACAACCGGCCACTAGGTTGGTCGTGGGCTGGGAGAGGCCTTTGCACAGTGTCTGCACGTAGGAC	5:A>G	5	0.462264	0.102041	0.897959	0.102041	0.897959	0.000000	0.183257	0.183257	0.183257	3.80000	3.39655	1.000000	NA	0	0	1	1	1
28920804|F|0-26:C>G-26:C>G	TGCAGGCAGCCCGCCACCAGGTTGGTCGTGGGCTGCGAGAGGCCCTTGCAGAGGCTCTGCACGAAGGAC	TGCAGGCAGCCCGCCACCAGGTTGGTCGTGGGCTGCGAGAGGCCCTTGCAGAGGCTCTGCACGAAGGAC	26:C>G	26	0.471698	0.200000	0.820000	0.180000	0.800000	0.020000	0.320000	0.295200	0.307600	4.37500	2.12000	1.000000	1	1	NA	1	1	1
28920806|F|0-6:A>G-6:A>G	TGCAGCAGGAGGTCGACAAGCTGGCGCGCGAGAACGCCAGCATGAGATCGGAAGAGCGGTTCAGCAGGA	TGCAGCAGGAGGTCGACAAGCTGGCGCGCGAGAACGCCAGCATG	6:A>G	6	0.943396	0.180000	0.840000	0.160000	0.820000	0.020000	0.295200	0.268800	0.282000	85.51852	59.44037	1.000000	1	1	1	1	1	NA
28920812|F|0-10:C>T-10:C>T	TGCAGAACATCCCCAACCCATCCTCCGAGTGCATGAGATCGGAAGAGCGGTTCAGCAGGAATGCCGAGA	TGCAGAACATCCCCAACCCATCCTCCGAGTGCATG	10:C>T	10	0.613208	0.030769	0.969231	0.030769	0.969231	0.000000	0.059645	0.059645	0.059645	217.25000	166.65854	1.000000	1	1	1	1	1	NA
28920820|F|0-22:A>G-22:A>G	TGCAGGGGCAGGGTGTGCTCTCAGAGAAGTTGCGGAGCTTCAGCATGAGATCGGAAGAGCGGTTCAGCA	TGCAGGGGCAGGGTGTGCTCTCAGAGAAGTTGCGGAGCTTCAGCATG	22:A>G	22	0.518868	0.800000	0.290909	0.709091	0.200000	0.090909	0.320000	0.412562	0.366281	136.57377	117.56250	1.000000	1	NA	NA	0	0	0
28920826|F|0-5:C>A-5:C>A	TGCAGCGCATAGAATGGGGTGATGCGCGTCTTGGGGTCATAGTCCAGCATGAGATCGGAAGAGCGGTTC	TGCAGCGCATAGAATGGGGTGATGCGCGTCTTGGGGTCATAGTCCAGCATG	5:C>A	5	0.783019	0.734940	0.277108	0.722892	0.265060	0.012048	0.389607	0.400639	0.395123	102.14103	98.48485	1.000000	0	0	0	0	0	0
28920827|F|0-8:G>A-8:G>A	TGCAGCGCGTAGAAGGGCGTGATGCGGGTCTTGGGGTCGTAGTCCAGCATGAGATCGGAAGAGCGGTTC	TGCAGCGCGTAGAAGGGCGTGATGCGGGTCTTGGGGTCGTAGTCCAGCATG	8:G>A	8	0.801887	0.047059	0.964706	0.035294	0.952941	0.011765	0.089689	0.068097	0.078893	176.00000	102.32110	1.000000	1	1	1	1	1	1
28920831|F|0-15:T>C-15:T>C	TGCAGCAGTACCCCGTTCCTGTGCATGAGATCGGAAGAGCGGTTCAGCAGGAATGCCGAGACCGATCTC	TGCAGCAGTACCCCGTTCCTGTGCATG	15:T>C	15	0.490566	0.807692	0.192308	0.807692	0.192308	0.000000	0.310651	0.310651	0.310651	187.13208	77.75000	1.000000	1	NA	NA	0	0	NA
28920832|F|0-10:C>T-10:C>T	TGCAGTCAGACATCCCACTGCGCATGAGATCGGAAGAGCGGTTCAGCAGGAATGCCGAGACCGATCTCG	TGCAGTCAGACATCCCACTGCGCATG	10:C>T	10	0.528302	0.857143	0.142857	0.857143	0.142857	0.000000	0.244898	0.244898	0.244898	164.91525	112.25000	1.000000	0	NA	0	0	0	NA
28920833|F|0-6:T>C-6:T>C	TGCAGATTCAAAACCGTCTGCATGAGATCGGAAGAGCGGTTCAGCAGGAATGCCGAGACCGATCTCGTA	TGCAGATTCAAAACCGTCTGCATG	6:T>C	6	0.471698	0.960000	0.040000	0.960000	0.040000	0.000000	0.076800	0.076800	0.076800	146.87931	130.00000	1.000000	0	NA	NA	0	0	NA
28920834|F|0-12:A>G-12:A>G	TGCAGATATAAAATCCTGTGCATGAGATCGGAAGAGCGGTTCAGCAGGAATGCCGAGACCGATCTCGTA	TGCAGATATAAAATCCTGTGCATG	12:A>G	12	0.575472	0.852459	0.147541	0.852459	0.147541	0.000000	0.251545	0.251545	0.251545	234.57377	52.25000	1.000000	0	0	0	0	0	NA
28920836|F|0-5:T>A-5:T>A	TGCAGTGGGTAGAGATGGGCATAGATCGGAAGAGCGGTTCAGCAGGAATGCCGAGACCGATCTCGTATG	TGCAGTGGGTAGAGATGGCATG	5:T>A	5	0.575472	0.426230	0.590164	0.409836	0.573770	0.016393	0.489116	0.483741	0.486428	4.43243	3.46512	1.000000	0	0	0	1	1	0
28920842|F|0-5:A>T-5:A>T	TGCAGAAGGCTGCAACAGCATGAGATCGGAAGAGCGGTTCAGCAGGAATGCCGAGACCGATCTCGTATG	TGCAGAAGGCTGCAACAGCATG	5:A>T	5	0.481132	0.098039	0.901961	0.098039	0.901961	0.000000	0.176855	0.176855	0.176855	199.00000	144.91803	1.000000	0	NA	NA	1	1	NA
28920843|F|0-6:A>C-6:A>C	TGCAGTAGGTTGCAGCAGCATGAGATCGGAAGAGCGGTTCAGCAGGAATGCCGAGACCGATCTCGTATG	TGCAGTAGGTTGCAGCAGCATG	6:A>C	6	0.490566	0.903846	0.115385	0.884615	0.096154	0.019231	0.173817	0.204142	0.188979	195.62903	149.50000	1.000000	1	NA	NA	0	0	NA
28920845|F|0-5:G>A-5:G>A	TGCAGGCCCAGCGAGAGCATAGATCGGAAGAGCGGTTCAGCAGGAATGCCGAGACCGATCTCGTATGCC	TGCAGGCCCAGCGAGACATG	5:G>A	5	0.566038	0.750000	0.366667	0.633333	0.250000	0.116667	0.375000	0.464444	0.419722	3.46296	3.23077	1.000000	2	0	2	0	0	NA
28920847|F|0-15:A>G-15:A>G	TGCAGACACAGGGAGAGCATAGATCGGAAGAGCGGTTCAGCAGGAATGCCGAGACCGATCTCGTATGCC	TGCAGACACAGGGAGACATG	15:A>G	15	0.509434	0.703704	0.296296	0.703704	0.296296	0.000000	0.417010	0.417010	0.417010	3.45455	1.85000	1.000000	0	NA	0	1	0	NA
28920859|F|0-5:G>C-5:G>C	TGCAGGACATTCACATGCATGAGATCGGAAGAGCGGTTCAGCAGGAATGCCGAGACCGATCTCGTATGC	TGCAGGACATTCACATGCATG	5:G>C	5	0.377358	0.350000	0.700000	0.300000	0.650000	0.050000	0.455000	0.420000	0.437500	89.17647	55.37209	1.000000	0	NA	NA	NA	NA	NA
28920872|F|0-6:C>G-6:C>G	TGCAGCCGTGCAAAGAGGACGGATGCCGCCCACGCAGCCGCACCACGGCCAGTTCGCCTTGACTAATGG	TGCAGCCGTGCAAAGAGGACGGATGCCGCCCACGCAGCCGCACCACGGCCAGTTCGCCTTGACTAATGG	6:C>G	6	0.830189	0.136364	0.863636	0.136364	0.863636	0.000000	0.235537	0.235537	0.235537	4.90000	4.32258	1.000000	1	NA	NA	1	1	0
28920873|F|0-39:A>G-39:A>G	TGCAGCGGTGCAAAGGGGACGGATGCCACCCACACAGCCACACCATGGTCAGTTCGCCTTGACAAATGG	TGCAGCGGTGCAAAGGGGACGGATGCCACCCACACAGCCACACCATGGTCAGTTCGCCTTGACAAATGG	39:A>G	39	0.811321	0.255814	0.744186	0.255814	0.744186	0.000000	0.380746	0.380746	0.380746	4.87500	4.49351	1.000000	1	1	1	1	1	1
28920876|F|0-25:T>C-25:T>C	TGCAGCTGATGAACATCCGCCGCTGTGGGCACTCTGAAAGTTTTTTCTTCATTGAGGTGGGCCGCTCCT	TGCAGCTGATGAACATCCGCCGCTGTGGGCACTCTGAAAGTTTTTTCTTCATTGAGGTGGGCCGCTCCT	25:T>C	25	0.707547	0.200000	0.800000	0.200000	0.800000	0.000000	0.320000	0.320000	0.320000	9.20000	8.58228	1.000000	1	1	1	1	1	NA
28920877|F|0-31:C>T-31:C>T	TGCAGCTGATGAACATCCGCCGCTGCGGTCACTCCGAGAGCTTCTTCTTCATCGAGGTGGGCCGCTCCT	TGCAGCTGATGAACATCCGCCGCTGCGGTCACTCCGAGAGCTTCTTCTTCATCGAGGTGGGCCGCTCCT	31:C>T	31	0.660377	0.914286	0.085714	0.914286	0.085714	0.000000	0.156735	0.156735	0.156735	8.76829	6.60000	1.000000	0	0	0	0	0	NA
28920879|F|0-20:C>T-20:C>T	TGCAGCTGTGCCAGCGCCTGCTGCATGAGATCGGAAGAGCGGTTCAGCAGGAATGCCGAGACCGATCTC	TGCAGCTGTGCCAGCGCCTGCTGCATG	20:C>T	20	0.811321	0.802326	0.197674	0.802326	0.197674	0.000000	0.317198	0.317198	0.317198	84.46512	71.29167	1.000000	0	0	0	0	0	0
28920882|F|0-5:C>T-5:C>T	TGCAGCGTCTACTACCATGGCTGCCACCTGAACGGGAAGAGCACGCACTACCACTGCATGAGATCGGAA	TGCAGCGTCTACTACCATGGCTGCCACCTGAACGGGAAGAGCACGCACTACCACTGCATG	5:C>T	5	0.811321	0.872093	0.127907	0.872093	0.127907	0.000000	0.223094	0.223094	0.223094	78.57895	64.42857	1.000000	0	0	0	0	0	NA
28920883|F|0-13:T>C-13:T>C	TGCAGGAGCAGCGTATCCAGGGCCTGCTGTGTGACTGCATGAGATCGGAAGAGCGGTTCAGCAGGAATG	TGCAGGAGCAGCGTATCCAGGGCCTGCTGTGTGACTGCATG	13:T>C	13	0.443396	0.340426	0.659574	0.340426	0.659574	0.000000	0.449072	0.449072	0.449072	72.45000	52.77500	1.000000	1	1	1	NA	NA	NA
28920888|F|0-8:G>A-8:G>A	TGCAGTGCGGTGCCGGCTCTTCTCCCCTGCATGAGATCGGAAGAGCGGTTCAGCAGGAATGCCGAGACC	TGCAGTGCGGTGCCGGCTCTTCTCCCCTGCATG	8:G>A	8	0.943396	0.050000	0.950000	0.050000	0.950000	0.000000	0.095000	0.095000	0.095000	148.20000	106.60156	1.000000	0	1	1	1	1	1
28920890|F|0-5:G>A-5:G>A	TGCAGGGCCACACTGAAATCGGGGTCAGCTACCAGCATGAGATCGGAAGAGCGGTTCAGCAGGAATGCC	TGCAGGGCCACACTGAAATCGGGGTCAGCTACCAGCATG	5:G>A	5	0.773585	0.048780	0.951220	0.048780	0.951220	0.000000	0.092802	0.092802	0.092802	171.50000	150.11881	1.000000	1	1	NA	1	1	1
28920891|F|0-25:G>C-25:G>C	TGCAGAGCCACACAGACATAGGCGTGAGCTACCAGCATGAGATCGGAAGAGCGGTTCAGCAGGAATGCC	TGCAGAGCCACACAGACATAGGCGTGAGCTACCAGCATG	25:G>C	25	0.669811	0.028169	0.971831	0.028169	0.971831	0.000000	0.054751	0.054751	0.054751	178.00000	154.28571	1.000000	1	1	NA	1	1	1
28920896|F|0-25:C>T-25:C>T	TGCAGGTGCGAGTAGATACCAAGAACGGCATGAGATCGGAAGAGCGGTTCAGCAGGAATGCCGAGACCG	TGCAGGTGCGAGTAGATACCAAGAACGGCATG	25:C>T	25	0.556604	0.220339	0.779661	0.220339	0.779661	0.000000	0.343579	0.343579	0.343579	203.50000	189.81667	1.000000	0	0	0	1	1	NA
28920900|F|0-5:G>T-5:G>T	TGCAGGAAAGCCACCCAAGAGTTTAGCATGAGATCGGAAGAGCGGTTCAGCAGGAATGCCGAGACCGAT	TGCAGGAAAGCCACCCAAGAGTTTAGCATG	5:G>T	5	0.471698	0.420000	0.600000	0.400000	0.580000	0.020000	0.487200	0.480000	0.483600	279.90000	246.00000	0.944444	1	1	1	0	1	NA
28920903|F|0-38:T>G-38:T>G	TGCAGCCGGCGCAGGTGGGGTTCCGCTGCCACGACCGCTCGCTCAGCATGAGATCGGAAGAGCGGTTCA	TGCAGCCGGCGCAGGTGGGGTTCCGCTGCCACGACCGCTCGCTCAGCATG	38:T>G	38	0.773585	0.792683	0.207317	0.792683	0.207317	0.000000	0.328673	0.328673	0.328673	94.79518	65.91304	1.000000	0	0	0	0	0	NA
28920911|F|0-16:T>C-16:T>C	TGCAGGAGGCGCTCATTCACCTGGGTGCCAAGTTTTCCCCGTGCATGAGATCGGAAGAGCGGTTCAGCA	TGCAGGAGGCGCTCATTCACCTGGGTGCCAAGTTTTCCCCGTGCATG	16:T>C	16	0.433962	0.043478	0.956522	0.043478	0.956522	0.000000	0.083176	0.083176	0.083176	118.00000	68.85246	1.000000	1	1	1	NA	NA	1
28920912|F|0-33:A>T-33:A>T	TGCAGGAGGCGCTGATACACCTGGGAGCAAAGTATTCGCCATGCATGAGATCGGAAGAGCGGTTCAGCA	TGCAGGAGGCGCTGATACACCTGGGAGCAAAGTATTCGCCATGCATG	33:A>T	33	0.433962	0.086957	0.913043	0.086957	0.913043	0.000000	0.158790	0.158790	0.158790	175.33333	62.77193	1.000000	1	1	1	NA	NA	1
28920913|F|0-19:A>G-19:A>G	TGCAGGCCACCTTCGTCCAACAGCATGAGATCGGAAGAGCGGTTCAGCAGGAATGCCGAGACCGATCTC	TGCAGGCCACCTTCGTCCAACAGCATG	19:A>G	19	1.000000	0.037736	0.962264	0.037736	0.962264	0.000000	0.072624	0.072624	0.072624	169.50000	144.52206	1.000000	1	1	1	1	1	1
28920922|F|0-11:T>C-11:T>C	TGCAGGTGGTCTTCGGAAGCATGAGATCGGAAGAGCGGTTCAGCAGGAATGCCGAGACCGATCTCGTAT	TGCAGGTGGTCTTCGGAAGCATG	11:T>C	11	0.622642	0.984848	0.015152	0.984848	0.015152	0.000000	0.029844	0.029844	0.029844	203.53750	97.50000	1.000000	0	0	0	0	0	0
28920925|F|0-12:A>T-12:A>T	TGCAGCACCCAGAAGCGGATAAGCGAGATGGGGAAGGCGCGATCATAGCACACATTGCGGCAGCCCGGC	TGCAGCACCCAGAAGCGGATAAGCGAGATGGGGAAGGCGCGATCATAGCACACATTGCGGCAGCCCGGC	12:A>T	12	0.726415	0.025974	0.974026	0.025974	0.974026	0.000000	0.050599	0.050599	0.050599	15.00000	9.79167	1.000000	1	1	1	1	1	1
28920930|F|0-20:A>C-20:A>C	TGCAGCTTGTGAAGTTCCTGAGACAGCTTGCCCAGCACACACGTGCTTAGGTTGGAGCAGCGCTTGGAC	TGCAGCTTGTGAAGTTCCTGAGACAGCTTGCCCAGCACACACGTGCTTAGGTTGGAGCAGCGCTTGGAC	20:A>C	20	0.405660	0.255814	0.767442	0.232558	0.744186	0.023256	0.380746	0.356950	0.368848	12.35714	7.95556	1.000000	1	NA	NA	NA	NA	1
28920931|F|0-16:G>A-16:G>A	TGCAGACCAGGGCCTCGGCCAAGATCATCTGACCACAGCGAAGCATGAGATCGGAAGAGCGGTTCAGCA	TGCAGACCAGGGCCTCGGCCAAGATCATCTGACCACAGCGAAGCATG	16:G>A	16	0.745283	0.784810	0.215190	0.784810	0.215190	0.000000	0.337766	0.337766	0.337766	102.14286	81.86957	1.000000	0	0	0	0	0	NA
28920939|F|0-5:G>A-5:G>A	TGCAGGCTGCGGGCATTCATTTCAAGCATGGCATGAGATCGGAAGAGCGGTTCAGCAGGAATGCCGAGA	TGCAGGCTGCGGGCATTCATTTCAAGCATGGCATG	5:G>A	5	0.849057	0.811111	0.200000	0.800000	0.188889	0.011111	0.306420	0.320000	0.313210	140.88542	97.58333	1.000000	0	0	0	0	0	0
28920945|F|0-32:C>T-32:C>T	TGCAGGAATTGGTGAGCCAGTTTCATTATCTCCTGCATGAGATCGGAAGAGCGGTTCAGCAGGAATGCC	TGCAGGAATTGGTGAGCCAGTTTCATTATCTCCTGCATG	32:C>T	32	0.792453	0.940476	0.095238	0.904762	0.059524	0.035714	0.111961	0.172336	0.142149	111.69903	94.37500	1.000000	1	0	0	0	0	0
28920958|F|0-9:G>A-9:G>A	TGCAGCGCTGTTAGCTCCACAAAGATGCGGTCGGGCATGAGATCGGAAGAGCGGTTCAGCAGGAATGCC	TGCAGCGCTGTTAGCTCCACAAAGATGCGGTCGGGCATG	9:G>A	9	0.547170	0.965517	0.034483	0.965517	0.034483	0.000000	0.066587	0.066587	0.066587	136.68182	88.33333	1.000000	0	0	0	0	0	NA
28920959|F|0-18:A>G-18:A>G	TGCAGTGCCGTTAGCTCCACAAAGATGCGGTCAGGCATGAGATCGGAAGAGCGGTTCAGCAGGAATGCC	TGCAGTGCCGTTAGCTCCACAAAGATGCGGTCAGGCATG	18:A>G	18	0.433962	0.934783	0.065217	0.934783	0.065217	0.000000	0.121928	0.121928	0.121928	127.53571	86.66667	1.000000	0	0	0	0	NA	NA
28920960|F|0-19:G>C-19:G>C	TGCAGGGCTGTCTGCTCCAGGAAGATGCGGTCGGGCATGAGATCGGAAGAGCGGTTCAGCAGGAATGCC	TGCAGGGCTGTCTGCTCCAGGAAGATGCGGTCGGGCATG	19:G>C	19	0.566038	0.716667	0.283333	0.716667	0.283333	0.000000	0.406111	0.406111	0.406111	148.44231	106.57143	1.000000	0	1	0	0	0	NA
28920964|F|0-13:C>A-13:C>A	TGCAGTGTTCTCACACACTTGCATAGATCGGAAGAGCGGTTCAGCAGGAATGCCGAGACCGATCTCGTA	TGCAGTGTTCTCACACACTTCATG	13:C>A	13	0.452830	0.791667	0.208333	0.791667	0.208333	0.000000	0.329861	0.329861	0.329861	2.87755	2.50000	1.000000	1	NA	NA	0	NA	0
28920966|F|0-10:C>G-10:C>G	TGCAGCCTCTCCACCAGCTCCTGCATGAGATCGGAAGAGCGGTTCAGCAGGAATGCCGAGACCGATCTC	TGCAGCCTCTCCACCAGCTCCTGCATG	10:C>G	10	0.707547	0.786667	0.240000	0.760000	0.213333	0.026667	0.335644	0.364800	0.350222	279.25000	73.04167	1.000000	0	0	0	0	0	0
[truncated: 124 more rows]
